# Supplementary material for: Distinct EH domains of the endocytic TPLATE complex confer lipid and protein binding
Source: Nat Commun. 2021 May 24;12:3050. doi: 10.1038/s41467-021-23314-6 (PMC8144573; doi:10.1038/s41467-021-23314-6)
Supplement: Supplementary file 4 — Supplementary Data 1 [file 41467_2021_23314_MOESM4_ESM.xlsx]

## Sheet: Supplementary Data 1
Supplementary Data 1: Instrument settings and data acquisition parameters for the Element XR SF-ICP-MS instrument.
Element XR SF-ICP-MS
RF power (W)	1200
Guard electrode	Connected
Sampling cone and skimmer	Ni, 1.1 mm and 0.8 mm orifice diameter
Ar flow rates (L min-1)	Plasma 15; auxiliary 0.80; nebulizer 1.0
Sample uptake rate (µL min-1)	200
Resolution mode	Medium (R = 4,000)
Acquisition mode	E-scan
Dwell time per point (ms)	10
Points per peak	20
Number of runs	5
Number of passes	5
