# Supplementary material for: Distinct EH domains of the endocytic TPLATE complex confer lipid and protein binding
Source: Nat Commun. 2021 May 24;12:3050. doi: 10.1038/s41467-021-23314-6 (PMC8144573; doi:10.1038/s41467-021-23314-6)
Supplement: Supplementary file 6 — Supplementary Data 3 [file 41467_2021_23314_MOESM6_ESM.xlsx]

## Sheet: Supplementary Data  3
Supplementary Data 3: Mass spec data of peptidome profiling experiment
EH1.1 vs GFP				EH1.2 vs GFP				EH1.1 vs EH1.2				EH1.1 vs EH1.2+GFP				EH1.2 vs EH1.1+GFP				EH1.2+EH1.1 vs GFP
Sign FDR=0.01, S0=1	Sign FDR=0.05, S0=0.1	=-LOG(P-value)	Difference	Sign FDR=0.01, S0=1	Sign FDR=0.05, S0=0.1	=-LOG(P-value)	Difference	Sign FDR=0.01, S0=1	Sign FDR=0.05, S0=0.1	=-LOG(P-value)	Difference	Sign FDR=0.01, S0=1	Sign FDR=0.05, S0=0.1	=-LOG(P-value)	Difference	Sign FDR=0.01, S0=1	Sign FDR=0.05, S0=0.1	=-LOG(P-value)	Difference	Sign FDR=0.01, S0=1	Sign FDR=0.05, S0=0.1	=-LOG(P-value)	Difference	Sequence	Proteins	Leading razor protein	Protein name	R Count	K Count	Length	Mass	PEP	Score	Intensity	MS/MS Count	Valid values	Valid values EH1.1	Valid values EH1.2	Valid values GFP	Intensity EH11-1	Intensity EH11-2	Intensity EH11-3	Intensity EH12-1	Intensity EH12-2	Intensity EH12-3	Intensity GFP-1	Intensity GFP-2	Intensity GFP-3
+	+	7.46282	12.7377	+	+	3.44495	3.05892	+ in EH1.1	+ in EH1.1	5.50891	9.67879	+	+	4.94773	11.2082			0.343182	-3.30993	+	+	1.38028	7.89831	DLTPEIVNAALNTPAAAK	AT1G20760.1	AT1G20760.1	Calcium-binding EF hand family protein	0	1	18	1807.97	2.58e-144	292.49	21193000000	67	6	3	3	0	32.6095	32.768	32.7652	23.5438	22.7621	22.8004	19.7816	20.0865	20.0614
+	+	4.12203	8.15853	+	+	3.76342	7.16313			1.44469	0.995394			1.02189	4.57696			0.537345	3.08387	+	+	5.97963	7.66083	YHASAIHVPGPEVAR	AT3G44310.3;AT3G44310.1	AT3G44310.3	NIT1, ATNIT1, NITI | nitrilase 1	1	0	15	1602.83	6.56e-23	143.17	1279700000	36	6	3	3	0	27.7821	28.3798	27.989	27.5524	26.9787	26.6335	20.4722	20.2114	18.9916
		0.394993	-0.502683	+	+	5.0356	15.257	+ in EH1.2	+ in EH1.2	4.85383	-15.7597			0.826991	-8.13117	+	+	8.13689	15.5083			0.704879	7.37714	VFMEVDSDKDGKITGEQAR	AT1G20760.1	AT1G20760.1	Calcium-binding EF hand family protein	1	2	19	2124.02	1.46e-127	281.56	180780000000	361	3	0	3	0	20.3315	20.39	19.0528	35.7647	36.398	34.8906	20.821	20.6547	19.8066
+	+	5.63996	11.8089	+	+	2.44811	2.36767	+ in EH1.1	+ in EH1.1	5.25928	9.44119	+	+	5.42776	10.625			0.407096	-3.53676	+	+	1.25041	7.08827	LVTVAQSKRDLTPEIVNAALNTPAAAK	AT1G20760.1	AT1G20760.1	Calcium-binding EF hand family protein	1	2	27	2790.56	9.78e-221	322.29	20609000000	55	6	3	3	0	32.8826	32.5431	32.5758	23.7209	23.1739	22.7831	20.5679	21.4044	20.6026
		0.151995	0.207747	+	+	4.94538	13.5413	+ in EH1.2	+ in EH1.2	5.46004	-13.3336			0.736129	-6.56292	+	+	8.43287	13.4375			0.794408	6.87454	MKPSDVQKYTK	AT1G20760.1	AT1G20760.1	Calcium-binding EF hand family protein	0	3	11	1323.69	1.9e-16	143.97	62700000000	251	3	0	3	0	20.4932	20.8179	21.4054	34.6617	34.2702	33.7854	21.0679	19.8313	21.1941
+	+	4.75196	8.1375	+	+	4.32744	5.15574		+ in EH1.1	2.79178	2.98176	+	+	1.85365	5.55963			0.156843	1.08699	+	+	3.5009	6.64662	KGHSYSEIINESVIESVDSLNPFMHAR	AT3G58610.3;AT3G58610.2;AT3G58610.1	AT3G58610.3	ketol-acid reductoisomerase	1	1	27	3058.48	6.08e-48	163.46	1150700000	13	6	3	3	0	27.9622	28.8974	27.9663	25.0557	25.0518	25.7731	19.8741	20.2422	20.297
		0.303267	0.409905	+	+	4.718	12.3547	+ in EH1.2	+ in EH1.2	4.90846	-11.9448			0.701408	-5.76743	+	+	7.74169	12.1497			0.828232	6.38229	NLFLSWRLPR	AT1G20760.1;AT1G21630.1;AT1G21630.2	AT1G20760.1	Calcium-binding EF hand family protein	2	0	10	1300.74	3.95e-34	200.86	23550000000	78	3	0	3	0	20.3218	21.496	20.7751	33.3272	32.8048	32.2952	20.054	19.9941	21.3151
+	+	4.13128	10.4972			0.927729	2.1832	+ in EH1.1	+ in EH1.1	3.0985	8.31402	+	+	4.45125	9.40562			0.38557	-3.06541	+	+	1.22895	6.34021	ADLDGDGRISGAEAVGFFQGSGLSK	AT1G20760.1	AT1G20760.1	Calcium-binding EF hand family protein	1	1	25	2453.18	2.32e-111	250.55	4251300000	82	4	3	1	0	30.2488	30.4527	30.4731	23.8898	21.0894	21.2534	18.7043	20.1788	20.7998
		0.351501	0.488575	+	+	4.61357	12.1767	+ in EH1.2	+ in EH1.2	5.99432	-11.6881			0.688911	-5.59976	+	+	7.78919	11.9324			0.842948	6.33262	NLFLSWRLPREVLK	AT1G20760.1	AT1G20760.1	Calcium-binding EF hand family protein	2	1	14	1770.03	1.38e-10	121.18	15751000000	38	3	0	3	0	20.5144	20.9922	20.2746	32.3879	32.3924	32.0652	19.6905	21.1715	19.4535
+	+	5.97195	11.6617			1.00027	0.80821	+ in EH1.1	+ in EH1.1	4.92585	10.8535	+	+	7.84598	11.2576			0.636719	-5.02265			0.907734	6.23496	QVLAQIWSLSDRSHSGFLDRQNFYNSLR	AT1G20760.1	AT1G20760.1	Calcium-binding EF hand family protein	3	0	28	3336.68	1.69e-73	197.33	9919700000	20	3	3	0	0	31.2491	31.9427	31.5933	21.2383	20.0528	20.9334	19.8043	19.799	20.1966
+	+	4.34186	6.49393	+	+	3.74145	5.92128			0.472447	0.572653			0.935342	3.53329			0.594114	2.67431	+	+	5.93947	6.2076	TYGGYHNVFVTTFGDEGEHWDSFR	AT4G30530.1	AT4G30530.1	Class I glutamine amidotransferase-like superfamily protein	1	0	24	2820.22	4.31e-69	192.58	768420000	17	6	3	3	0	27.7075	26.9209	26.6648	25.8489	26.4276	27.2988	20.8578	20.5665	20.3871
+	+	3.70341	5.96435	+	+	3.83019	6.23898			1.1312	-0.27463			0.676662	2.84486			0.844214	3.2568	+	+	6.63764	6.10166	HLPQSNLNDISDVSDEYR	AT1G62380.1	AT1G62380.1	ACO2, ATACO2 | ACC oxidase 2	1	0	18	2100.97	3.35e-21	136.26	753250000	23	6	3	3	0	26.6481	26.9786	26.6399	27.0568	26.9815	27.0522	20.0363	20.7684	21.5689
+	+	4.19532	6.14501	+	+	3.73598	6.00744			0.159362	0.137571			0.800187	3.14129			0.715979	2.93493	+	+	6.66948	6.07623	HWITFNEPWVFSHAGYDVGKK	AT3G09260.1	AT3G09260.1	PYK10, PSR3.1, BGLU23, LEB | Glycosyl hydrolase superfamily protein	0	2	21	2517.22	2.72e-11	106.73	460240000	9	6	3	3	0	26.3859	26.0037	26.2794	25.7862	25.7783	26.6918	19.8827	19.6226	20.7287
+	+	4.26538	9.9438		+	1.65593	2.00635	+ in EH1.1	+ in EH1.1	3.99447	7.93745	+	+	5.0424	8.94062			0.401838	-2.96555	+	+	1.23968	5.97507	LVTVAQSKR	AT1G20760.1	AT1G20760.1	Calcium-binding EF hand family protein	1	1	9	1000.6	1.31e-17	166.3	4162400000	60	6	3	3	0	30.1074	30.959	29.7476	23.0642	21.9521	21.9853	20.7807	19.5008	20.7011
+	+	3.41065	5.93035	+	+	3.49013	5.38079			0.880352	0.549562			0.941633	3.23996			0.58408	2.41561	+	+	5.68249	5.65557	NWWEGSAYHQLSPVEAR	AT4G37800.1	AT4G37800.1	XTH7 | xyloglucan endotransglucosylase/hydrolase 7	1	0	17	2028.94	8.2e-27	148.91	425320000	16	6	3	3	0	25.8611	26.819	26.1984	25.7486	25.8729	25.6083	20.1949	19.6619	21.2306
+	+	2.96614	6.60729	+	+	2.35696	4.62581		+ in EH1.1	2.08782	1.98148			1.49198	4.29438			0.242463	1.32217	+	+	3.51744	5.61655	HDETGVSNDLYDFLQAFFAEHPK	AT3G10410.1	AT3G10410.1	SCPL49, CPY | SERINE CARBOXYPEPTIDASE-LIKE 49	0	1	23	2679.22	1.09e-146	271.34	1382500000	37	8	3	3	2	28.7727	27.8771	28.52	26.1071	26.097	27.0213	22.9058	20.396	22.0461
+	+	3.77611	5.48068	+	+	3.79409	5.65656			0.514361	-0.17588			0.700243	2.6524			0.817788	2.91622	+	+	6.68353	5.56862	ALADLVESADSGDVLVVHYSGHGTR	AT1G79340.1	AT1G79340.1	AtMC4, MC4 | metacaspase 4	1	0	25	2567.26	2.09e-45	172.91	460630000	15	6	3	3	0	25.9808	26.2689	26.0371	26.0358	26.3392	26.4394	21.1568	19.853	20.8349
+	+	4.53084	5.9447	+	+	3.19023	5.04159			0.824153	0.90311			1.08456	3.4239			0.480781	2.06924	+	+	5.13883	5.49314	LHGGTPANFLDVGGNASEHQVVEAFK	AT2G20420.1	AT2G20420.1	ATP citrate lyase (ACL) family protein	0	1	26	2693.32	9.22e-36	155.87	375980000	12	6	3	3	0	26.3155	26.4686	25.8734	24.3915	25.5868	25.97	20.4324	19.8456	20.5455
		1.08531	0.889414	+	+	4.90263	10.0082	+ in EH1.2	+ in EH1.2	5.71261	-9.11876			0.600569	-4.11468	+	+	7.26484	9.56347		+	0.951225	5.4488	NLFLSWR	AT1G20760.1;AT1G21630.1;AT1G21630.2	AT1G20760.1	Calcium-binding EF hand family protein	1	0	7	934.502	8.25e-11	151.17	3482300000	33	3	0	3	0	20.8086	20.8305	21.2956	30.0737	30.3656	29.8518	20.4446	19.3868	20.4351
+	+	3.7293	5.63716	+	+	3.38209	5.21792			0.753697	0.419238			0.903326	3.0282			0.618085	2.39934	+	+	5.964	5.42754	DIVPHDPNGQARPDHVDLAALEIYR	AT3G01420.1	AT3G01420.1	ALPHA-DOX1, DOX1, DIOX1, PADOX-1 | Peroxidase superfamily protein	2	0	25	2810.41	1.91e-18	114.83	492390000	5	6	3	3	0	26.5713	26.3063	26.5156	25.9871	25.6571	26.4913	20.8492	20.094	21.5385
+	+	3.68392	5.27831	+	+	3.95853	5.51659			0.49808	-0.23829			0.677741	2.52001			0.841942	2.87744	+	+	6.57721	5.39745	QIELKPGFLMEHDHDVGAVVVGFDR	AT5G36790.3;AT5G36790.2;AT5G36790.1;AT5G36700.4;AT5G36700.2;AT5G36700.1;AT5G36700.3	AT5G36790.3	Haloacid dehalogenase-like hydrolase (HAD) superfamily protein	1	1	25	2807.41	3.45e-18	119.83	248400000	7	6	3	3	0	25.3992	25.3253	24.7719	25.4433	25.2736	25.4945	20.0291	19.2095	20.423
+	+	4.5246	6.48948		+	1.19074	4.28287			0.590956	2.20661			1.34447	4.34805			0.168855	1.03813	+	+	2.32365	5.38617	HINEEHILGAISIDKDVDGFHPLNIGK	AT3G12290.1	AT3G12290.1	Amino acid dehydrogenase family protein	0	2	27	2980.54	4.65e-48	167.78	367720000	5	5	3	2	0	26.4896	26.3148	26.154	25.6631	20.7847	25.8908	19.7782	19.352	20.3597
+	+	4.96225	10.6311			0.069865	0.135453	+ in EH1.1	+ in EH1.1	4.25436	10.4957	+	+	7.16423	10.5634			0.736608	-5.18011			0.784551	5.38329	ISGAEAVGFFQGSGLSK	AT1G20760.1	AT1G20760.1	Calcium-binding EF hand family protein	0	1	17	1653.84	7.71e-70	215.34	5660900000	39	3	3	0	0	30.6419	31.0532	30.7108	21.3445	20.1873	19.3871	20.7442	20.2892	19.479
+	+	4.02216	5.81913	+	+	3.26052	4.75431			1.31849	1.06482			1.17266	3.44197			0.429857	1.84474	+	+	4.95499	5.28672	SHDPPSTSAATSGFIPWYHANR	AT5G47870.1	AT5G47870.1	FUNCTIONS IN: molecular_function unknown;INVOLVED IN: biological_process unknown;LOCATED IN: chloroplast;EXPRESSED IN: 22 plant structures;EXPRESSED DURING: 13 growth stages;BEST Arabidopsis thaliana protein match is: cobalt ion binding (T	1	0	22	2398.11	8.77e-42	170.89	448950000	18	6	3	3	0	26.2822	26.5228	26.8605	26.0243	25.5849	24.8618	20.7015	20.1837	21.3229
+	+	4.49031	5.74516	+	+	4.18359	4.77412		+ in EH1.1	2.99436	0.971042			1.15295	3.3581			0.458587	1.90154	+	+	5.69635	5.25964	HIDFALTSPFGGGRPGR	AT5G15200.1	AT5G15200.1	Ribosomal protein S4	2	0	17	1783.91	3.82e-35	163.23	346960000	7	6	3	3	0	26.3427	26.1563	26.0588	25.1749	25.363	25.1068	20.429	19.9876	20.9057
+	+	4.57089	9.87386			0.116861	0.175756	+ in EH1.1	+ in EH1.1	4.84088	9.6981	+	+	7.479	9.78598			0.728689	-4.76117			0.796029	5.02481	RDLTPEIVNAALNTPAAAK	AT1G20760.1	AT1G20760.1	Calcium-binding EF hand family protein	1	1	19	1964.07	1.74e-57	197.15	3273400000	26	3	3	0	0	30.3329	29.8739	29.8036	20.5961	19.618	20.702	19.2806	20.5458	20.5623
+	+	4.55311	8.04614			0.795484	1.85467	+ in EH1.1	+ in EH1.1	2.41487	6.19147	+	+	3.90349	7.11881			0.344094	-2.1684	+	+	1.26283	4.9504	HHDPNPFDEDEEIVNPFSK	AT1G32050.1	AT1G32050.1	SCAMP family protein	0	1	19	2265	3.75e-71	214.66	792540000	12	5	3	2	0	27.6529	28.0659	28.0928	19.7075	22.8086	22.7211	20.2352	19.1967	20.2413
+	+	4.69466	5.38767	+	+	4.02215	4.396		+ in EH1.1	2.24584	0.991671			1.19436	3.18967			0.432801	1.70217	+	+	5.43933	4.89184	NPSAVSVQVGDYVQLAYSHHNESPLRPR	AT5G19140.2;AT5G19140.1	AT5G19140.2	ATAILP1, AILP1 | Aluminium induced protein with YGL and LRDR motifs	2	0	28	3119.55	1.7e-48	170.82	325470000	9	6	3	3	0	26.2315	26.0129	26.0439	24.9958	24.8791	25.4384	21.1027	20.6849	20.3376
+	+	1.97404	5.44724	+	+	1.63178	4.27908			1.38072	1.16816			1.09696	3.3077			0.344027	1.55546	+	+	3.01717	4.86316	WICHDWSDEHCVK	AT5G54160.1	AT5G54160.1	ATOMT1, OMT1 | O-methyltransferase 1	0	1	13	1770.72	3.78e-10	118.37	683050000	25	7	3	3	1	27.0175	27.6907	26.7042	26.4826	25.5859	25.8394	20.42	20.6274	24.0233
+	+	4.80597	6.18173	+	+	5.34647	3.4913		+ in EH1.1	3.36591	2.69043	+	+	2.19514	4.43608			0.070951	0.400433	+	+	2.99252	4.83652	DLFHVLEHEFHPLDLGSK	AT4G11420.1	AT4G11420.1	EIF3A, ATEIF3A-1, EIF3A-1, ATTIF3A1, TIF3A1 | eukaryotic translation initiation factor 3A	0	1	18	2132.07	1.38e-35	159.8	306290000	13	6	3	3	0	25.9354	26.3912	26.7629	23.8176	23.5582	23.6424	20.0452	20.2315	20.2677
+	+	3.71573	5.17284	+	+	3.37614	4.49012			1.70591	0.682714			1.04009	2.92778			0.517284	1.9037	+	+	5.55067	4.83148	HHSTPDLSSFANVLTK	AT5G19240.1	AT5G19240.1	Glycoprotein membrane precursor GPI-anchored	0	1	16	1752.88	5.88e-06	79.346	212390000	6	6	3	3	0	25.5133	25.3654	25.2268	24.9961	24.6071	24.4541	20.7408	20.3921	19.4541
+	+	5.34111	9.58048			0.032571	-0.03823	+ in EH1.1	+ in EH1.1	5.0362	9.61871	+	+	8.38645	9.59959			0.772273	-4.82847			0.757265	4.77112	SHSGFLDRQNFYNSLR	AT1G20760.1	AT1G20760.1	Calcium-binding EF hand family protein	2	0	16	1939.93	4.97e-32	160.87	3270400000	28	3	3	0	0	30.1803	30.112	29.7347	21.0091	20.0994	20.0624	20.9226	20.1893	20.1737
+	+	4.21644	5.34073	+	+	2.82315	4.19113			0.912082	1.14959			1.24227	3.24516			0.372376	1.52077	+	+	4.28282	4.76593	NHIVTEWDTPR	AT3G14415.3;AT3G14415.1;AT3G14415.2	AT3G14415.3	Aldolase-type TIM barrel family protein	1	0	11	1366.66	1.16e-22	166.97	266170000	22	6	3	3	0	25.4202	26.303	25.6044	23.6266	25.395	24.8572	20.1879	20.4469	20.6705
+	+	3.40421	5.31583	+	+	2.69478	4.08224			1.12452	1.23359			1.28366	3.27471			0.34449	1.42432	+	+	4.05941	4.69904	WKPLTDVVDGYSPTLPHLK	AT5G04140.1;AT5G04140.2	AT5G04140.1	GLU1, GLS1, GLUS, FD-GOGAT | glutamate synthase 1	0	2	19	2165.15	0.00011136	66.779	206840000	6	6	3	3	0	24.8918	25.9025	25.5582	24.9348	23.4735	24.2435	20.7303	19.4173	20.2574
+	+	3.2493	4.67182	+	+	3.30435	4.71562			0.043315	-0.04381			0.728855	2.31401			0.76284	2.37972	+	+	5.58687	4.69372	IIIDTYGGWGAHGGGAFSGK	AT1G02500.2;AT1G02500.1;AT2G36880.2;AT2G36880.1;AT3G17390.1;AT4G01850.2;AT4G01850.1	AT2G36880.2	MAT3 | methionine adenosyltransferase 3	0	1	20	1962.96	2.26e-31	144.66	223520000	13	6	3	3	0	24.5837	25.3911	25.2897	24.8405	25.5936	24.9618	20.7853	19.6319	20.8318
		0.866078	4.90022			0.768156	4.45591			0.394842	0.444311			0.554235	2.67226			0.370567	2.0058	+	+	1.49141	4.67806	HLIPSSNAVESTVFFYK	AT1G22300.3;AT1G22300.2;AT1G22300.1	AT1G22300.3	GRF10, GF14 EPSILON | general regulatory factor 10	0	1	17	1937.99	1.07e-56	200.16	1110200000	20	7	3	3	1	27.1039	27.3579	27.4462	25.9482	27.1551	27.4717	19.4814	27.6513	20.0746
		0.159244	0.22724	+	+	4.34896	9.10384	+ in EH1.2	+ in EH1.2	5.09448	-8.8766			0.714795	-4.32468	+	+	7.30831	8.99022			0.809461	4.66554	VFMEVDSDKDGK	AT1G20760.1	AT1G20760.1	Calcium-binding EF hand family protein	0	2	12	1368.62	2.81e-30	188.99	1887800000	76	3	0	3	0	19.8382	20.7791	20.406	29.2744	29.4082	28.9706	20.3474	20.768	19.2262
+	+	3.39051	4.96809	+	+	3.2159	4.29013			1.74933	0.677968			1.0449	2.82303			0.507094	1.80608	+	+	5.26858	4.62911	HYADISEDQFDFHSYCLR	AT1G80410.1;AT1G80410.2	AT1G80410.1	EMB2753 | tetratricopeptide repeat (TPR)-containing protein	1	0	18	2301.97	8.62e-71	218.12	167040000	7	6	3	3	0	24.8588	25.3268	24.8679	24.502	24.2718	24.2458	20.8746	19.8496	19.425
+	+	3.66719	5.50939	+	+	2.87628	3.68231		+ in EH1.1	2.10006	1.82709		+	1.65697	3.66824			0.201548	0.927612	+	+	3.55125	4.59585	NVYVQFSSHQELTTIEQNIHGR	AT1G43190.3;AT1G43190.2;AT1G43190.1	AT1G43190.3	PTB3 | polypyrimidine tract-binding protein 3	1	0	22	2599.28	8.24e-63	192.81	284040000	9	6	3	3	0	25.876	26.5649	25.8406	23.8717	24.1033	24.8253	21.2755	20.0615	20.4163
+	+	4.82011	5.03071	+	+	4.67838	4.07637		+ in EH1.1	3.2081	0.954349			1.21608	2.99253			0.424633	1.56101	+	+	5.5258	4.55354	LVDVHEVHDLTHLPFSER	AT2G31810.2;AT2G31810.3;AT2G31810.1	AT2G31810.2	ACT domain-containing small subunit of acetolactate synthase protein	1	0	18	2142.09	1.98e-27	147.17	254790000	12	6	3	3	0	25.738	25.9012	25.566	24.7559	24.7795	24.8068	20.3876	20.9965	20.729
		0.512925	0.363464	+	+	4.70701	8.71621	+ in EH1.2	+ in EH1.2	4.40853	-8.35274			0.68532	-3.99464	+	+	7.56599	8.53448			0.845314	4.53984	YTKVFMEVDSDKDGK	AT1G20760.1	AT1G20760.1	Calcium-binding EF hand family protein	0	3	15	1760.83	3.98e-31	159.34	1901200000	27	3	0	3	0	20.5575	21.34	20.5481	29.6278	29.3543	28.5217	20.6126	20.6232	20.1193
+	+	3.0077	4.1048	+	+	3.40092	4.77929			1.55601	-0.67449			0.497606	1.71516			1.05252	2.72689	+	+	5.0997	4.44205	YGLDGNTIDFIGHAVALHTNDQHLDQPAFDTVMR	AT3G59920.1	AT3G59920.1	ATGDI2, GDI2 | RAB GDP dissociation inhibitor 2	1	0	34	3780.8	3.89e-20	116.63	158510000	7	6	3	3	0	23.908	24.5655	24.3301	24.9597	24.8425	25.0248	19.9532	20.9971	19.5389
+	+	5.78888	9.18547			0.359818	-0.3057	+ in EH1.1	+ in EH1.1	5.29395	9.49117	+	+	8.55221	9.33832			0.828769	-4.89843			0.705218	4.43989	RADLDGDGRISGAEAVGFFQGSGLSK	AT1G20760.1	AT1G20760.1	Calcium-binding EF hand family protein	2	1	26	2609.28	4.13e-57	181.33	3195000000	33	3	3	0	0	30.0181	29.9285	30.0162	19.9241	20.7479	20.8173	20.5918	20.5972	21.2174
+	+	3.77013	4.67306	+	+	3.01861	4.15959			0.615103	0.513468			0.973603	2.59327			0.550128	1.82306	+	+	5.22758	4.41633	IIIDTYGGWGAHGGGAFSGKDPTK	AT1G02500.2;AT1G02500.1;AT2G36880.2;AT2G36880.1;AT3G17390.1;AT4G01850.2;AT4G01850.1	AT2G36880.2	MAT3 | methionine adenosyltransferase 3	0	2	24	2404.18	4.28e-06	72.532	173160000	14	6	3	3	0	24.7286	25.0946	25.104	23.816	24.5356	25.0353	19.6678	20.7018	20.5384
+	+	3.70132	4.70259	+	+	4.29885	4.12714			0.802073	0.575445			1.01694	2.63902			0.534279	1.77585	+	+	5.67716	4.41487	KIIIDTYGGWGAHGGGAFSGK	AT1G02500.2;AT1G02500.1;AT2G36880.2;AT2G36880.1;AT3G17390.1;AT4G01850.2;AT4G01850.1	AT2G36880.2	MAT3 | methionine adenosyltransferase 3	0	2	21	2091.05	1.78e-31	145.75	152760000	7	6	3	3	0	24.2136	25.0263	25.2199	24.2695	24.0212	24.4428	19.7933	20.1191	20.4396
+	+	3.88044	4.70194	+	+	3.88023	4.11854			1.56137	0.583391			1.02636	2.64266			0.533448	1.76758	+	+	5.91872	4.41024	NLWHLSHEGDLLEDPANEPK	AT4G24830.2;AT4G24830.1	AT4G24830.2	arginosuccinate synthase family	0	1	20	2313.1	1.05e-31	152.04	173690000	6	6	3	3	0	24.7854	25.3461	24.9801	24.4282	24.5512	24.3821	19.8047	20.4474	20.7538
+	+	3.92151	4.33591	+	+	4.19893	4.46599			0.190611	-0.13009			0.703907	2.10291			0.813921	2.29804	+	+	6.69878	4.40095	GALVEFYAPWCGHCK	AT2G47470.2;AT2G47470.3;AT2G47470.4;AT2G47470.1	AT2G47470.2	ATPDIL2-1, UNE5, MEE30, PDI11, ATPDI11 | thioredoxin family protein	0	1	15	1793.8	1.79e-06	86.275	149230000	10	6	3	3	0	24.3008	24.8957	24.2364	24.8554	24.6473	24.3204	20.508	19.8068	20.1103
+	+	3.76541	5.61961			0.909696	3.00258			0.769705	2.61704		+	1.6297	4.11832			0.031618	0.192769	+	+	1.82757	4.31109	SWTGTIIGPHNTVHEGR	AT2G36060.3;AT2G36060.1;AT3G52560.1	AT2G36060.3	MMZ3, UEV1C | MMS ZWEI homologue 3	1	0	17	1860.92	6.84e-16	122.31	259830000	12	5	3	2	0	25.4192	25.7055	26.5929	24.7623	20.2388	24.8654	20.5985	19.8689	20.3913
+	+	3.24355	4.82579	+	+	2.83919	3.79373		+ in EH1.1	2.10108	1.03207			1.246	2.92893			0.376123	1.38083	+	+	4.40077	4.30976	MVEPQHLDQLLHPQFHDPSGYR	AT4G15530.3;AT4G15530.2;AT4G15530.4;AT4G15530.1;AT4G15530.6;AT4G15530.5	AT4G15530.3	PPDK | pyruvate orthophosphate dikinase	1	0	22	2643.27	1.07e-11	101.74	175980000	6	6	3	3	0	25.5047	25.1178	25.0264	23.892	24.2718	24.3889	20.3307	19.6222	21.2186
+	+	5.73537	4.59778	+	+	4.34667	3.94276			1.38312	0.655022			1.0813	2.6264			0.504383	1.64387	+	+	6.10906	4.27027	HLTFYELDLGLNHVSR	AT3G55220.1;AT3G55200.1	AT3G55220.1	Cleavage and polyadenylation specificity factor (CPSF) A subunit protein	1	0	16	1912.98	9.17e-52	190.11	129660000	6	6	3	3	0	24.8141	24.618	24.4917	23.9726	23.6467	24.3395	20.1448	19.9598	20.0259
+	+	2.23551	3.63611	+	+	3.86483	4.85803			0.853263	-1.22192			0.309788	1.20709			1.30956	3.03998	+	+	3.63998	4.24707	TQVVAGTMHHLTVEVADGETNK	AT5G12140.1	AT5G12140.1	ATCYS1, CYS1 | cystatin-1	0	1	22	2336.14	1.76e-11	98.3	190180000	17	6	3	3	0	23.36	23.5182	25.3162	24.8636	25.383	25.6136	20.8103	20.5318	19.944
+	+	2.73786	5.5153			0.700799	2.90876			0.585329	2.60654			1.38654	4.06092			0.023202	0.151112	+	+	1.50375	4.21203	AQHLLHGTLHATIYEVDALHGGGVR	AT3G15730.1	AT3G15730.1	PLDALPHA1, PLD | phospholipase D alpha 1	1	0	25	2664.39	3.05e-97	232.06	254420000	6	5	3	2	0	26.3896	26.2797	24.2917	24.5628	19.335	25.2435	20.1523	19.5866	20.6762
+	+	1.72717	4.93045		+	1.26202	3.4932		+ in EH1.1	2.50413	1.43725			1.21557	3.18385			0.228419	1.02797	+	+	2.45859	4.21182	NPWPNVDAHSGVLLNHYGLTEAR	AT2G44350.1;AT2G44350.2	AT2G44350.1	ATCS, CSY4 | Citrate synthase family protein	1	0	23	2559.26	1.01e-25	140.17	387560000	10	7	3	3	1	26.437	26.1961	26.602	25.1013	24.5957	25.2264	20.195	20.1984	24.0503
+	+	3.7744	4.92419	+	+	2.54718	3.46404			1.49538	1.46015			1.50177	3.19217			0.249193	1.00194	+	+	3.66906	4.19411	EIATMFAHFTHETGHFCYIEEINGATR	AT2G43590.1	AT2G43590.1	Chitinase family protein	1	0	27	3181.44	9.03e-29	132.24	178360000	6	6	3	3	0	25.5693	25.4103	25.0175	23.9179	23.1209	24.5778	20.6767	19.7667	20.781
+	+	3.4874	5.02129			1.01086	3.31952			0.486543	1.70177			1.2294	3.36153			0.162041	0.808873	+	+	2.04736	4.1704	TNWGIGHGIK	ATCG00350.1	ATCG00350.1	PSAA | Photosystem I, PsaA/PsaB protein	0	1	10	1081.57	0.00021844	91.853	145860000	10	5	3	2	0	24.6242	25.3562	24.5484	24.7835	20.1453	24.4945	19.2501	19.7508	20.464
+	+	4.26004	5.46169			1.12685	2.83068			1.06819	2.63102		+	1.9082	4.04636			0.017459	0.099832	+	+	2.04218	4.14619	NPFAPTLHFNYR	AT1G03475.1	AT1G03475.1	LIN2, HEMF1, ATCPO-I | Coproporphyrinogen III oxidase	1	0	12	1475.73	8.28e-10	118.48	155100000	13	5	3	2	0	25.5193	25.0575	25.315	24.2336	20.425	23.3401	19.3047	20.1942	20.0079
+	+	1.79494	4.27152	+	+	1.69026	3.99945			0.47263	0.272074			0.767082	2.2718			0.56322	1.86369	+	+	3.16919	4.13549	SYLGWHEQGDGAWFCGLHVDSGR	AT5G04590.1	AT5G04590.1	SIR | sulfite reductase	1	0	23	2633.15	7.17e-44	158.77	554020000	12	8	3	3	2	26.2636	26.4961	26.7828	26.3195	25.8648	26.5419	23.0342	20.1523	23.5413
+	+	1.1832	4.23807			1.13279	4.02028			0.31485	0.217791			0.627198	2.22793			0.495759	1.90124	+	+	2.13204	4.12917	HKEHISAYGEGNERR	AT1G66200.1;AT1G66200.3;AT5G35630.3;AT5G35630.2;AT5G35630.1	AT5G35630.3	GS2, GLN2, ATGSL1 | glutamine synthetase 2	2	1	15	1781.86	4.04e-12	117	356950000	10	7	3	3	1	25.2701	25.9693	26.0872	25.386	25.4921	25.7951	20.1683	24.85	19.5941
+	+	3.50372	4.51177	+	+	2.99851	3.74301			0.799753	0.768759			1.11665	2.64026			0.444796	1.48712	+	+	4.60305	4.12739	HIGGCSDTLQLHNKGELEAILAEANGK	AT2G20270.1;AT2G20270.2	AT2G20270.1	Thioredoxin superfamily protein	0	2	27	2874.43	2.8e-14	99.711	103950000	6	6	3	3	0	23.8964	24.1963	24.8508	24.144	22.9544	23.5388	19.3771	20.2953	19.7358
+	+	1.68768	4.08575	+	+	1.65809	4.07434			0.01054	0.011405			0.65411	2.04858			0.645644	2.03147	+	+	3.03252	4.08005	SGYEAYLVSHNLLNAHAEAVEVFR	AT1G66280.1	AT1G66280.1	BGLU22 | Glycosyl hydrolase superfamily protein	1	0	24	2688.33	1.46e-69	201.29	741750000	15	8	3	3	2	26.6098	27.189	26.5555	26.311	26.6915	27.3175	23.8604	20.5404	23.6961
+	+	2.46649	4.25398	+	+	2.35795	3.89475			0.326796	0.359229			0.869159	2.3066			0.568427	1.76776	+	+	4.06616	4.07436	LSGGDHIHAGTVVGKLEGDRESTLGFVDLLR	ATCG00490.1	ATCG00490.1	RBCL | ribulose-bisphosphate carboxylases	2	1	31	3247.69	3.8e-92	211.03	135820000	6	6	3	3	0	25.165	24.3878	24.0355	23.5751	24.3533	24.5823	21.2161	20.4446	19.1657
+	+	2.72452	5.11936			0.76277	3.02934			0.517994	2.09002			1.25362	3.60469			0.082326	0.469659	+	+	1.64419	4.07435	DPDFSTFNHYLSATHLADEINRR	AT4G12730.1	AT4G12730.1	FLA2 | FASCICLIN-like arabinogalactan 2	2	0	23	2718.28	4.66e-96	221.82	191280000	5	5	3	2	0	25.9603	24.7172	24.9433	24.0375	19.7691	25.5442	20.0712	21.1167	19.0749
+	+	1.66884	3.83657	+	+	1.77745	4.16236			0.9377	-0.32579			0.540264	1.75539			0.79214	2.24408	+	+	3.14376	3.99947	SPVTICGDIHGQFHDLAELFR	AT3G58500.1;AT2G42500.1	AT3G58500.1	PP2A-4 | protein phosphatase 2A-4	1	0	21	2411.17	9.82e-51	179.58	383520000	12	8	3	3	2	25.5151	25.7941	25.7551	26.288	25.8731	25.8805	22.8579	22.9296	19.7671
+	+	3.22026	4.98629	+	+	2.56672	3.00838		+ in EH1.1	2.35415	1.97791		+	1.89919	3.4821			0.115405	0.515233	+	+	3.00607	3.99733	EGMGGGGGGHDPFDIFSSFFGSGGHPFGSHSR	AT5G22060.1	AT5G22060.1	ATJ2, J2 | DNAJ homologue 2	1	0	32	3180.35	3.27e-09	89.954	134730000	6	6	3	3	0	25.6192	24.7502	24.7525	23.3927	22.7658	23.0297	20.8062	19.9914	19.3655
+	+	1.65577	4.66282		+	1.19486	3.32646		+ in EH1.1	2.05783	1.33636			1.17228	2.99959			0.230912	0.995052	+	+	2.36534	3.99464	HGSLGFLPR	AT1G43170.9;AT1G43170.8;AT1G43170.7;AT1G43170.6;AT1G43170.5;AT1G43170.3;AT1G43170.2;AT1G43170.1;AT1G61580.1	AT1G43170.9	RP1 | ribosomal protein 1	1	0	9	982.535	1.38e-83	253.91	305190000	20	7	3	3	1	26.1056	26.1018	25.8673	25.2166	24.5043	24.3448	23.9007	19.7951	20.3905
+	+	4.07063	4.40545	+	+	3.86703	3.57635			1.99796	0.829094			1.20008	2.61727			0.424346	1.37363	+	+	5.2084	3.9909	HPWEDVLYTK	AT3G06650.1;AT5G49460.1	AT3G06650.1	ACLB-1 | ATP-citrate lyase B-1	0	1	10	1286.63	7.26e-13	144.77	125930000	8	6	3	3	0	24.4115	24.6587	24.929	23.6749	24.0223	23.8147	20.4246	20.5463	19.8119
+	+	2.7826	4.07856	+	+	2.64956	3.89549			0.16105	0.183069			0.807633	2.13081			0.646742	1.85621	+	+	4.55426	3.98702	IPGVTVTEVGYTHGISHNPSYEDVCTNTTNHAEVVR	AT5G07460.1	AT5G07460.1	PMSR2, ATMSRA2 | peptidemethionine sulfoxide reductase 2	1	0	36	3952.86	1.73e-13	96.024	160410000	6	6	3	3	0	25.0663	24.1423	24.8929	25.0671	23.9615	24.5237	19.7023	21.0682	21.0953
		0.354268	-0.501193	+	+	3.97887	8.42953	+ in EH1.2	+ in EH1.2	3.83162	-8.93072			0.866582	-4.71596	+	+	6.27539	8.68012			0.652576	3.96417	MKPSDVQK	AT1G20760.1	AT1G20760.1	Calcium-binding EF hand family protein	0	2	8	931.48	0.0046646	103.83	1872000000	20	3	0	3	0	19.6179	21.0968	19.7494	29.9224	28.7687	28.5653	21.0547	19.9572	20.9559
		0.0664813	0.0738773	+	+	4.81945	7.83997	+ in EH1.2	+ in EH1.2	4.27394	-7.76609			0.744105	-3.84611	+	+	7.45409	7.80303			0.779589	3.95692	EVLKHVWELSDQDNDTMLSLR	AT1G20760.1	AT1G20760.1	Calcium-binding EF hand family protein	1	1	21	2527.24	5.05e-104	247.35	901580000	26	3	0	3	0	19.7089	20.873	20.4742	28.1012	28.5671	27.6861	20.5176	20.3979	19.919
+	+	3.27137	4.49906	+	+	3.54522	3.40269			1.4644	1.09637			1.34237	2.79771			0.33014	1.15316	+	+	4.21961	3.95087	SAAHASLNHYDEALSDAKK	AT1G62740.1	AT1G62740.1	Hop2 | stress-inducible protein, putative	0	2	19	2026.97	0.0018608	58.024	106260000	10	6	3	3	0	23.9432	25.1143	24.3412	23.4677	23.3047	23.3372	20.5219	19.7721	19.6075
+	+	2.213	4.15258	+	+	2.61669	3.68651			0.308343	0.466072			0.910966	2.30933			0.514705	1.61022	+	+	3.7375	3.91955	NVFSQYGEIVHVK	AT1G11650.1;AT1G11650.2	AT1G11650.1	ATRBP45B, RBP45B | RNA-binding (RRM/RBD/RNP motifs) family protein	0	1	13	1518.78	1.99e-10	122.42	159110000	9	6	3	3	0	24.1205	25.8947	24.11	24.0731	24.5777	24.0763	19.7977	21.536	20.3338
+	+	1.22476	4.19074			1.06314	3.63589			1.30466	0.554857			0.745821	2.3728			0.394572	1.54052	+	+	2.08808	3.91332	NPDDGGSIVQSLQISTMFTHHQK	AT3G15730.1	AT3G15730.1	PLDALPHA1, PLD | phospholipase D alpha 1	0	1	23	2539.21	7.8e-56	176.34	691600000	17	8	3	3	2	26.7927	27.2096	26.7754	26.2464	26.2164	26.6502	24.3246	19.5329	24.3479
+	+	3.58937	4.29042	+	+	3.55747	3.52676			0.770909	0.76366			1.14372	2.52704			0.434124	1.38155	+	+	4.67669	3.90859	YLVEQLGEHLIHQDDHVFSK	AT4G38690.1	AT4G38690.1	PLC-like phosphodiesterases superfamily protein	0	1	20	2406.2	1.42e-07	89.668	102160000	8	6	3	3	0	24.5519	24.7094	23.5897	23.929	22.9528	23.6781	19.985	19.949	20.0456
+	+	3.46895	4.26529	+	+	2.94974	3.54378			1.47649	0.721507			1.12422	2.4934			0.449976	1.41114	+	+	4.83985	3.90453	WEKPGHSPLYGYDFWYQPR	AT4G14030.2;AT4G14030.1	AT4G14030.2	SBP1 | selenium-binding protein 1	1	1	19	2425.13	1.47e-21	131.45	121100000	6	6	3	3	0	24.4524	24.7134	24.5404	23.9617	23.4343	24.1456	19.9075	21.0362	19.9666
+	+	1.70444	4.6449			1.16319	3.04439		+ in EH1.1	2.32161	1.6005			1.33805	3.1227			0.162207	0.721945	+	+	2.26236	3.84464	LTGHHETADINTFLWGVANR	AT1G66200.1;AT1G66200.3	AT1G66200.1	ATGSR2, GSR2, GLN1;2 | glutamine synthase clone F11	1	0	20	2251.11	1.35e-50	181.72	620000000	14	8	3	3	2	26.7104	27.4222	27.2224	25.6173	25.1571	25.7792	23.4476	20.0555	23.9173
+	+	2.78702	4.0432	+	+	2.48096	3.54351			0.539573	0.499694			0.970301	2.27145			0.511402	1.52191	+	+	4.25937	3.79336	WVFTHITGSGQEDWLNK	AT3G48690.1	AT3G48690.1	ATCXE12, CXE12 | alpha/beta-Hydrolases superfamily protein	0	1	17	2016.97	1.76e-28	157.91	169760000	8	6	3	3	0	24.8729	25.3959	24.5074	23.9409	24.3136	25.0226	21.3922	19.9479	21.3065
+	+	3.40901	7.84712			0.136154	-0.26824	+ in EH1.1	+ in EH1.1	5.99659	8.11536	+	+	6.1216	7.98124			0.816287	-4.1918			0.692302	3.78944	QNFYNSLRLVTVAQSKR	AT1G20760.1	AT1G20760.1	Calcium-binding EF hand family protein	2	1	17	2023.1	3.3e-20	130.27	817420000	12	3	3	0	0	28.0707	28.0961	27.8892	19.6692	20.1855	19.8551	20.21	18.9208	21.3837
+	+	4.16775	4.60925	+	+	3.11595	2.90403		+ in EH1.1	3.13837	1.70522		+	1.84831	3.15723			0.151413	0.599406	+	+	3.39415	3.75664	NIGLGLDQHVPGHGTIPLSPYFFWPR	AT1G68590.2;AT1G68590.1	AT1G68590.2	Ribosomal protein PSRP-3/Ycf65	1	0	26	2917.5	3.52e-14	99.999	190650000	14	6	3	3	0	25.6186	25.4224	25.5451	23.7332	23.5792	24.158	21.3539	20.9583	20.4462
		0.688987	1.12908	+	+	3.173	6.33026	+ in EH1.2	+ in EH1.2	2.66953	-5.20118			0.425703	-2.03605	+	+	4.18917	5.76572		+	1.11593	3.72967	HVWELSDQDNDTMLSLR	AT1G20760.1	AT1G20760.1	Calcium-binding EF hand family protein	1	0	17	2057.95	8.31e-21	135.47	277020000	6	3	0	3	0	20.7868	20.3232	22.2337	26.3161	27.1169	25.5143	19.2197	20.8543	19.8824
+	+	1.46626	4.22222			1.13538	3.23293		+ in EH1.1	3.17946	0.989297			1.00089	2.60576			0.28806	1.12182	+	+	2.27788	3.72757	GLNVWDSFTHRFPEK	AT5G26000.2;AT5G26000.1	AT5G26000.2	TGG1, BGLU38 | thioglucoside glucohydrolase 1	1	1	15	1831.9	4.22e-12	119.56	440910000	18	8	3	3	2	26.4455	26.4801	26.3615	25.5839	25.48	25.2553	20.4912	21.2915	24.8377
+	+	2.52589	3.68806	+	+	2.46853	3.75126			0.070103	-0.0632			0.689577	1.81243			0.748434	1.90723	+	+	4.37849	3.71966	DHGINFIGPNPDSIR	AT5G35360.2;AT5G35360.1;AT5G35360.3	AT5G35360.2	CAC2 | acetyl Co-enzyme a carboxylase biotin carboxylase subunit	1	0	15	1650.81	6.29e-09	96.673	78049000	10	6	3	3	0	23.3266	23.9137	23.4613	23.9805	23.7897	23.1209	19.6075	19.1029	20.927
+	+	2.99065	3.20643	+	+	3.69099	4.22529			1.74274	-1.01886			0.334906	1.09379			1.3395	2.62207	+	+	4.30187	3.71586	IFFHGWFMGPLTEGK	AT5G26000.2;AT5G26000.1	AT5G26000.2	TGG1, BGLU38 | thioglucoside glucohydrolase 1	0	1	15	1765.87	8.34e-17	129.77	145130000	6	6	3	3	0	24.0562	24.2113	23.464	24.7975	24.7953	25.1953	21.0957	20.1207	20.8958
+	+	3.40756	4.02397	+	+	2.10983	3.38433			0.36105	0.63964			1.017	2.3318			0.441282	1.37234	+	+	3.62829	3.70415	SGYEAYQVSHNLLLSHAYAVDAFR	AT1G52400.2;AT1G52400.3;AT1G52400.1	AT1G52400.2	BGL1, BGLU18, ATBG1 | beta glucosidase 18	1	0	24	2710.31	1.42e-34	156.29	92964000	7	6	3	3	0	23.5757	23.7989	24.6461	23.397	22.2043	24.5004	19.6572	20.2133	20.0783
+	+	1.44479	4.02357		+	1.21314	3.38121			1.25218	0.642362			0.85418	2.33297			0.384301	1.36942	+	+	2.38535	3.70239	ASHMAHVYDFYKPNLASEYPVVDGK	AT4G11820.1;AT4G11820.2	AT4G11820.1	MVA1, HMGS, EMB2778, FKP1 | hydroxymethylglutaryl-CoA synthase / HMG-CoA synthase / 3-hydroxy-3-methylglutaryl coenzyme A synthase	0	2	25	2837.35	6.43e-13	105.16	171600000	7	7	3	3	1	25.0523	24.7585	25.0279	24.5652	24.4833	23.8631	23.3488	20.4735	18.9456
+	+	1.81616	4.37136		+	1.35243	3.00799		+ in EH1.1	2.00866	1.36337			1.30265	2.86736			0.206124	0.822311	+	+	2.51099	3.68967	TVQFHHEYPWIVSASDDQTIR	AT1G62020.1	AT1G62020.1	Coatomer, alpha subunit	1	0	21	2528.21	3.03e-16	112.58	196130000	9	7	3	3	1	25.5024	24.8459	25.8093	24.0154	23.8926	24.1595	19.4988	20.5468	22.9979
+	+	1.87411	2.91737	+	+	2.53484	4.45316		+ in EH1.2	2.5181	-1.5358			0.177028	0.690785			1.58914	2.99448	+	+	2.99027	3.68526	IWFGIATAHDFESHDDITEER	ATCG00340.1	ATCG00340.1	PSAB | Photosystem I, PsaA/PsaB protein	1	0	21	2488.13	2.1e-16	116.98	163250000	3	7	3	3	1	23.3373	23.9185	23.7726	25.0922	25.0078	25.5358	19.794	20.4431	22.0393
+	+	2.30067	4.33275		+	1.67366	2.97532			1.56614	1.35743			1.41501	2.84509			0.213732	0.808948	+	+	2.88657	3.65403	HHPGQIEAAAIMEHILDGSSYMK	AT2G37040.1;AT3G53260.1	AT2G37040.1	PAL1, ATPAL1 | PHE ammonia lyase 1	0	1	23	2534.2	4.96e-18	113.24	253070000	13	7	3	3	1	26.157	25.7699	25.3644	24.8738	23.7779	24.5674	22.9026	20.826	20.5645
+	+	3.02304	4.44994	+	+	2.04453	2.8393			1.58762	1.61064		+	1.68028	3.03029			0.156424	0.61433	+	+	2.99252	3.64462	GFGHIGVTVDDVHK	AT1G08110.3;AT1G08110.2;AT1G08110.1;AT1G08110.4	AT1G08110.3	lactoylglutathione lyase family protein / glyoxalase I family protein	0	1	14	1479.75	1.04e-10	114.72	112250000	12	6	3	3	0	24.3653	25.1668	24.5432	23.6193	22.3059	23.3181	20.9488	20.3652	19.4114
	+	0.996317	3.44868	+	+	1.71079	3.83981			0.077514	-0.39113			0.387393	1.52877			0.616643	2.11547	+	+	1.69818	3.64425	SRDHTVSATHGDMDQNTR	AT3G13920.3;AT3G13920.4;AT1G54270.2;AT3G13920.1;AT1G54270.1;AT1G72730.1;AT3G13920.2	AT3G13920.3	EIF4A1, RH4, TIF4A1 | eukaryotic translation initiation factor 4A1	2	0	18	2026.89	0.00027004	72.359	172010000	8	5	2	3	0	25.3681	25.4473	20.7803	22.6343	24.4693	25.6654	20.645	19.4489	21.1557
+	+	2.43404	3.80321	+	+	2.30799	3.46507			1.0713	0.338138			0.886458	2.07067			0.565452	1.56347	+	+	4.21541	3.63414	AIEFDDYCHSHQPPIAFVK	AT2G30110.1	AT2G30110.1	ATUBA1, MOS5, UBA1 | ubiquitin-activating enzyme 1	0	1	19	2273.06	5.15e-07	83.418	123750000	6	6	3	3	0	24.5258	24.2003	24.6212	24.2581	24.0044	24.0704	20.2944	19.807	21.8363
+	+	2.27202	4.14266	+	+	1.81707	3.08293			1.21821	1.05973			1.2484	2.6012			0.292826	1.0116	+	+	3.13605	3.61279	ASGVAHEVHIYPGNGHAFLNR	AT2G32520.1	AT2G32520.1	alpha/beta-Hydrolases superfamily protein	1	0	21	2245.11	3.04e-16	112.55	130570000	6	6	3	3	0	24.3576	25.3028	24.5942	24.2034	23.1852	23.6868	21.9863	20.1208	19.7196
+	+	3.0878	4.30154		+	1.74819	2.90833			1.12012	1.39321			1.48686	2.84737			0.202658	0.757559	+	+	2.9845	3.60493	GPDWSGLHCYEDCYLAHER	AT5G65010.1;AT5G65010.2;AT5G10240.2;AT5G10240.1	AT5G65010.1	ASN2 | asparagine synthetase 2	1	0	19	2363.97	1.63e-21	128.78	191280000	11	6	3	3	0	25.3064	25.4467	25.4536	24.5782	24.6056	22.8432	20.3106	21.9416	21.0499
+	+	2.97808	3.77533	+	+	2.7278	3.42268			0.233945	0.352652			0.896774	2.06399			0.55836	1.53501	+	+	4.22044	3.59901	DTPINLAQHTYWNLAGHDSGNILDHK	AT3G17940.1	AT3G17940.1	Galactose mutarotase-like superfamily protein	0	1	26	2929.41	1.95e-26	129.23	108580000	6	6	3	3	0	24.8981	24.0432	23.5069	23.2888	23.4457	24.6557	20.0897	20.7143	20.3182
+	+	1.75557	4.14448		+	1.32258	3.01282		+ in EH1.1	2.93079	1.13166			1.18378	2.63807			0.253927	0.940584	+	+	2.5631	3.57865	FTFCYDALHGVAGAYAHR	AT1G23190.1;AT1G70730.1;AT1G70730.2;AT1G70730.3	AT1G23190.1	PGM3 | Phosphoglucomutase/phosphomannomutase family protein	1	0	18	2054.94	1.51e-16	125.52	564750000	10	8	3	3	2	26.837	26.995	26.7358	25.7304	25.5231	25.9193	20.9658	22.5417	24.6269
+	+	1.53301	3.55008	+	+	1.54069	3.59576			0.124672	-0.04568			0.615756	1.7522			0.653272	1.82072	+	+	2.83896	3.57292	WFLPFDHSQESK	AT5G26000.2;AT5G26000.1	AT5G26000.2	TGG1, BGLU38 | thioglucoside glucohydrolase 1	0	1	12	1519.71	7.08e-18	150.06	431570000	25	8	3	3	2	25.9599	26.0465	25.9599	26.1515	26.1789	25.773	23.6159	20.3064	23.3938
+	+	2.08124	3.99088		+	1.61134	3.1063			1.12752	0.88458			1.11818	2.43773			0.334469	1.11086	+	+	3.01757	3.54859	LQVAPYNTFYSHLEEHMR	AT3G57890.1;AT3G57890.2	AT3G57890.1	Tubulin binding cofactor C domain-containing protein	1	0	18	2234.06	1.16e-15	113.88	124560000	6	6	3	3	0	24.7503	24.7979	24.3972	24.2364	23.967	23.0883	19.6454	20.0643	22.2631
+	+	2.95891	4.72095			0.869487	2.36795			0.968163	2.35301		+	1.76978	3.53698			0.001426	0.00747	+	+	1.77935	3.54445	NAPEGSFFLLHACAHNPTGVDPTEEQWR	AT2G30970.2;AT2G30970.1	AT2G30970.2	ASP1 | aspartate aminotransferase 1	1	0	28	3179.45	6.54e-21	121.86	168500000	9	5	3	2	0	25.4137	25.4243	25.256	24.6532	20.8278	23.554	20.84	19.5917	21.4994
+	+	2.35361	4.02568	+	+	1.80073	3.04568			1.25928	0.979996			1.22099	2.50284			0.311576	1.03284	+	+	3.22636	3.53568	FFATPPVHGSLANQVVHPADLCFK	AT5G51970.2;AT5G51970.1	AT5G51970.2	GroES-like zinc-binding alcohol dehydrogenase family protein	0	1	24	2651.33	5.68e-09	85.932	107930000	6	6	3	3	0	24.648	24.5982	24.1793	23.8678	22.8295	23.7883	21.2155	19.0942	21.0388
		0.899936	3.32656			1.0141	3.73104			0.900637	-0.40448			0.387545	1.46104			0.638622	2.06776	+	+	1.75624	3.5288	TTGIVLDSGDGVSHTVPIYEGFSLPHAILR	AT3G18780.1;AT3G18780.2;AT1G49240.1	AT3G18780.1	ACT2, DER1, LSR2, ENL2 | actin 2	1	0	30	3150.64	6.36e-61	180.71	714920000	19	8	3	3	2	26.5025	26.6786	26.223	27.0525	26.5489	27.0162	19.705	24.7672	24.9522
+	+	3.53534	4.13972	+	+	2.65881	2.8987			1.72851	1.24102			1.51983	2.69037			0.24509	0.828836	+	+	3.68652	3.51921	DQHNSVAHFLESR	AT1G52360.1;AT1G52360.2	AT1G52360.1	Coatomer, beta subunit	1	0	13	1538.72	5.39e-21	149.38	155170000	8	6	3	3	0	24.9345	25.4183	24.9001	24.3981	23.5948	23.5369	20.3391	21.1579	21.3367
+	+	2.73341	5.60148			0.352852	1.41821			1.28448	4.18327	+	+	2.32828	4.89238			0.268352	-1.38253		+	1.06363	3.50984	DAAALAHFWAWLEEEVHK	AT3G05350.1	AT3G05350.1	Metallopeptidase M24 family protein	0	1	18	2122.03	1.59e-83	228.76	153500000	8	4	3	1	0	25.5254	24.895	25.7272	24.1381	20.3045	19.1551	18.6863	21.1448	19.5119
+	+	3.72207	4.08898	+	+	2.93331	2.88123			1.70565	1.20774			1.51734	2.64836			0.252647	0.836744	+	+	3.80686	3.4851	NLHMLQDMYQHWPFFR	AT1G53310.3;AT1G53310.2;AT1G53310.1	AT1G53310.3	ATPPC1, PEPC1, ATPEPC1, PPC1 | phosphoenolpyruvate carboxylase 1	1	0	16	2162	1.69e-09	99.481	80152000	7	6	3	3	0	23.7528	24.186	24.4248	23.2819	22.4277	23.0306	20.0553	20.4341	19.6072
+	+	2.47083	7.15968			0.140226	-0.21037	+ in EH1.1	+ in EH1.1	2.43645	7.37005	+	+	4.33705	7.26486			0.768522	-3.79021			0.668425	3.47465	DLTPEIVNAALNTPAAAKIPPPK	AT1G20760.1	AT1G20760.1	Calcium-binding EF hand family protein	0	2	23	2340.31	1.78e-81	215.79	1080900000	19	3	3	0	0	29.5721	27.761	25.7217	20.2782	21.1529	19.5135	20.878	20.7473	19.9504
+	+	3.49132	3.76948	+	+	3.57502	3.17824			1.33187	0.591231			1.10067	2.18035			0.473463	1.29351	+	+	5.18764	3.47386	MFFDGYHYHGTTFEQSYR	AT2G21270.2;AT2G21270.1	AT2G21270.2	UFD1 | ubiquitin fusion degradation 1	1	0	18	2284.96	1.53e-27	148.56	147540000	6	6	3	3	0	24.933	25.0631	24.4043	24.3028	24.1952	24.1287	21.459	21.0636	20.5694
+	+	1.55485	2.89744	+	+	3.8815	4.005			0.606492	-1.10757			0.259275	0.894936			1.2706	2.55628	+	+	2.87798	3.45122	NWITFNEPWVFAHAGYDVGK	AT1G66280.1	AT1G66280.1	BGLU22 | Glycosyl hydrolase superfamily protein	0	1	20	2350.12	5.12e-08	93.684	117510000	5	5	2	3	0	24.1768	24.4194	21.8606	24.579	24.4783	24.7222	20.9337	20.7678	20.063
+	+	1.77731	3.90711		+	1.40708	2.99311			1.04465	0.914001			1.08424	2.41056			0.304959	1.03956	+	+	2.64246	3.45011	YANSHEWVK	AT1G32470.1;AT2G35370.1	AT1G32470.1	Single hybrid motif superfamily protein	0	1	9	1132.53	2.75e-05	108.98	132000000	9	7	3	3	1	24.3061	25.2104	24.4261	24.3193	23.3499	23.5314	22.5517	20.3047	19.3648
+	+	3.24745	3.64898	+	+	2.81404	3.23995			0.828331	0.409026			0.971722	2.029			0.543071	1.41546	+	+	4.97808	3.44446	TAHEMGIPCVAVYSTIDKDALHVK	AT5G35360.2;AT5G35360.1;AT5G35360.3	AT5G35360.2	CAC2 | acetyl Co-enzyme a carboxylase biotin carboxylase subunit	0	2	24	2654.32	1.58e-05	71.052	127670000	6	6	3	3	0	24.5969	24.5692	24.3866	24.252	24.3956	23.6781	20.1503	21.2553	21.2002
+	+	2.75612	3.51989	+	+	3.13655	3.36737			0.173331	0.152521			0.814435	1.83621			0.656769	1.60742	+	+	4.88308	3.44363	HSFLSSDGSLTVHAGER	AT3G01120.1	AT3G01120.1	MTO1, CGS, ATCYS1, CGS1 | Pyridoxal phosphate (PLP)-dependent transferases superfamily protein	1	0	17	1798.86	8.5e-21	133.71	67550000	6	6	3	3	0	23.0561	24.0904	23.2219	23.4697	23.1586	23.2825	20.5256	19.3182	19.9649
		0.0947951	0.103112	+	+	4.23397	6.78217	+ in EH1.2	+ in EH1.2	3.84013	-6.67906			0.729483	-3.28797	+	+	6.72199	6.73062			0.786487	3.44264	ITGEQARNLFLSWRLPR	AT1G20760.1	AT1G20760.1	Calcium-binding EF hand family protein	3	0	17	2056.13	1.11e-20	132.84	675000000	8	3	0	3	0	20.8455	21.6439	20.5024	28.0822	27.025	27.9218	21.0705	20.5112	21.1007
+	+	2.51063	3.99873	+	+	2.0193	2.88368		+ in EH1.1	2.05927	1.11506			1.37047	2.5569			0.267092	0.884311	+	+	3.33982	3.44121	HVSAWWDDISSRPAWK	AT2G30860.1	AT2G30860.1	ATGSTF9, GLUTTR, ATGSTF7, GSTF9 | glutathione S-transferase PHI 9	1	1	16	1939.93	6.63e-24	151.38	90529000	6	6	3	3	0	23.9268	24.4062	24.5062	22.987	23.0458	23.4611	19.0833	20.8124	20.9472
+	+	1.95195	3.82907	+	+	1.83385	3.02041			0.799232	0.808664			1.09022	2.31887			0.348962	1.10587	+	+	3.03417	3.42474	QLESFNHLHDV	AT5G12140.1	AT5G12140.1	ATCYS1, CYS1 | cystatin-1	0	0	11	1337.64	7.8e-06	100.25	238330000	12	7	3	3	1	25.6894	26.0947	24.567	24.7136	24.7658	24.4457	20.9848	20.8072	23.0719
+	+	1.21201	3.86595			0.936613	2.98139			1.87162	0.884552			0.885936	2.37525			0.272651	1.04842	+	+	1.90718	3.42367	HWVLDPIDGTK	AT5G63980.1	AT5G63980.1	SAL1, ALX8, ATSAL1, HOS2, FRY1, RON1 | Inositol monophosphatase family protein	0	1	11	1279.66	3.82e-23	173.32	184240000	15	7	3	3	1	25.0878	25.4198	24.7491	24.0855	24.1634	24.3543	20.5681	19.0337	24.0571
+	+	2.12314	4.7913			0.554313	2.02961			0.704799	2.76169		+	1.54428	3.7765			0.066354	-0.36604		+	1.23849	3.41045	KIPVLIHNGKPVNESIIQVQYIDEVWSHK	AT1G78380.1	AT1G78380.1	ATGSTU19, GST8, GSTU19 | glutathione S-transferase TAU 19	0	3	29	3382.84	8.8e-14	98.243	179400000	5	4	3	1	0	26.4716	23.4852	24.957	20.3659	20.9379	25.325	20.5062	20.6904	19.3435
+	+	3.90842	3.67966	+	+	3.27681	3.12269			1.15681	0.556972			1.08637	2.11831			0.482805	1.28286	+	+	5.24277	3.40117	AWTIHAGMTAPQAAGVIHSDFEK	AT1G56050.1	AT1G56050.1	GTP-binding protein-related	0	1	23	2437.18	1.54e-08	83.395	82771000	6	6	3	3	0	23.8561	24.149	23.8547	23.7944	23.1185	23.276	20.4406	20.5608	19.8194
+	+	3.44617	4.20135		+	1.55968	2.54875			1.05408	1.6526		+	1.6891	2.92698			0.113927	0.448073	+	+	2.55812	3.37505	NFLTLPNIKVPLILGIWGGK	AT2G39730.3;AT2G39730.2;AT2G39730.1	AT2G39730.3	RCA | rubisco activase	0	2	20	2192.31	3.23e-31	146.58	108570000	12	6	3	3	0	24.4774	24.2361	25.0513	21.9564	24.2817	22.5689	19.8924	20.387	20.8813
	+	1.16886	3.33239	+	+	2.46075	3.41596			0.021127	-0.08356			0.528078	1.62441			0.589624	1.74976	+	+	2.12612	3.37418	GYELVSGGTDNHLVLVNLKPK	AT4G37930.1	AT4G37930.1	SHM1, STM, SHMT1 | serine transhydroxymethyltransferase 1	0	2	21	2252.22	5.5e-05	70.335	65904000	6	5	2	3	0	24.1217	24.2933	20.3969	22.978	23.6494	22.4351	19.6484	18.8469	20.3194
+	+	4.41934	5.97489			1.05778	0.7501	+ in EH1.1	+ in EH1.1	4.9855	5.22478	+	+	6.1869	5.59983			0.532874	-2.23734		+	1.03493	3.36249	GKNPFQFDFGK	AT3G46780.1	AT3G46780.1	PTAC16 | plastid transcriptionally active 16	0	2	11	1283.63	1.13e-15	143.89	197850000	6	3	3	0	0	26.0098	26.0985	25.8002	21.0762	20.6249	20.5331	20.1925	20.3639	19.4274
+	+	2.74114	3.70273	+	+	2.22844	2.99949			1.16715	0.703244			1.13006	2.20299			0.403044	1.14812	+	+	3.91645	3.35111	CNVLVNIEQQSPDIAQGVHGHLTK	AT2G36880.2;AT2G36880.1	AT2G36880.2	MAT3 | methionine adenosyltransferase 3	0	1	24	2656.34	1.52e-18	120.33	206580000	9	7	3	3	1	25.1286	25.4586	25.2687	24.2917	24.3398	25.1147	22.3269	21.7728	20.648
+	+	3.51699	3.69153	+	+	2.71827	3.00937			1.15787	0.682154			1.15676	2.18684			0.421532	1.16361	+	+	4.52272	3.35045	HPNRPTFLDHIHNITDK	AT2G38040.2;AT2G38040.1	AT2G38040.2	CAC3 | acetyl Co-enzyme a carboxylase carboxyltransferase alpha subunit	1	1	17	2054.04	1.43e-07	93.754	101710000	6	6	3	3	0	24.2099	24.3681	24.3051	24.1423	23.2323	23.4621	20.5734	20.078	21.1571
+	+	2.91675	3.62121	+	+	2.80332	3.0722			0.568513	0.549009			1.04431	2.08511			0.468046	1.2616	+	+	4.27152	3.34671	IGGHGGLSTDSDVVHR	AT4G24190.2;AT4G24190.1	AT4G24190.2	SHD, AtHsp90.7, AtHsp90-7 | Chaperone protein htpG family protein	1	0	16	1605.79	1.78e-17	133.14	116580000	30	6	3	3	0	23.7384	24.6782	24.774	24.3928	23.6269	23.524	21.3051	20.2898	20.7321
+	+	2.04114	3.33226	+	+	2.76052	3.3562			0.012583	-0.02394			0.676361	1.65416			0.69975	1.69007	+	+	3.638	3.34423	QTGLVMLLPHGYDGQGPEHSSAR	AT3G55410.1	AT3G55410.1	2-oxoglutarate dehydrogenase, E1 component	1	0	23	2449.18	0.00028519	56.766	85205000	6	6	3	3	0	23.4564	22.6745	24.6896	24.0415	23.5881	23.2627	19.7241	20.0714	21.0282
		0.744093	1.98358	+	+	4.6455	4.69867			1.04975	-2.71509			0.076195	-0.36576			2.05098	3.70688	+	+	1.56883	3.34113	ASPGNIQGCDLHEGDWGQVGSIVFWNYVHDR	AT1G70830.4;AT1G70830.1	AT1G70830.4	MLP28 | MLP-like protein 28	1	0	31	3512.6	0.0018806	46.149	111840000	2	4	1	3	0	21.3154	20.4975	24.4679	24.919	24.5945	24.9126	20.3646	19.7673	20.1982
+	+	2.8197	3.95831	+	+	3.00671	2.69595			1.16091	1.26236			1.53476	2.61034			0.214064	0.716797	+	+	3.281	3.32713	GHLPENKPFVVK	AT1G70600.1;AT1G23290.1	AT1G70600.1	Ribosomal protein L18e/L15 superfamily protein	0	2	12	1363.76	0.00062037	71.555	54921000	12	6	3	3	0	22.7407	24.3379	23.4486	22.4973	22.4324	21.8103	19.9503	19.5188	19.1831
+	+	3.54735	4.62572			0.501119	2.0068			0.689625	2.61892		+	1.53266	3.62232			0.057114	-0.30606		+	1.26513	3.31626	HTLGYWEDEKVR	AT5G66760.1	AT5G66760.1	SDH1-1 | succinate dehydrogenase 1-1	1	1	12	1531.74	2.4e-23	169.23	170240000	8	5	3	2	0	25.0552	25.6843	25.1526	24.4205	19.2434	24.3715	20.9877	20.0017	21.0256
+	+	2.15733	3.32429	+	+	2.54138	3.30722			0.012742	0.017074			0.709756	1.67068			0.692502	1.64507	+	+	3.91393	3.31576	HAQVPEEAR	AT5G50920.1	AT5G50920.1	CLPC, ATHSP93-V, HSP93-V, DCA1, CLPC1 | CLPC homologue 1	1	0	9	1035.51	1.92e-06	123.72	132900000	9	6	3	3	0	23.6572	25.1208	24.2392	24.5663	24.1822	24.2175	21.7278	21.2482	20.0683
+	+	3.53469	4.97506			0.407841	1.63227			0.920509	3.34279		+	1.90098	4.15892			0.168174	-0.85526		+	1.13286	3.30366	ASELLHQFGVHVMPLTN	AT3G16450.3;AT3G16450.2;AT3G16450.1	AT3G16450.3	Mannose-binding lectin superfamily protein	0	0	17	1891.96	1.02e-15	122.97	141310000	5	4	3	1	0	25.5753	24.9329	24.5819	25.0262	20.148	19.8874	20.4539	19.4591	20.2518
	+	1.01956	2.62071	+	+	3.71807	3.98316			0.50793	-1.36245			0.159665	0.629127			1.25296	2.6728	+	+	2.07769	3.30193	VDGHDLGLFAIFDGHLGHDVAK	AT2G20630.1;AT2G20630.2	AT2G20630.1	PIA1 | PP2C induced by AVRRPM1	0	1	22	2332.16	1.28e-08	92.913	105690000	5	5	2	3	0	24.3838	24.0271	20.7053	24.5644	24.276	24.3632	20.991	20.2085	20.0546
+	+	4.25519	3.75125	+	+	3.62259	2.79431		+ in EH1.1	2.51303	0.956938			1.41039	2.35409			0.31679	0.918686	+	+	4.47303	3.27278	HYDFDLFTIGAGSGGVR	AT3G54660.1	AT3G54660.1	GR, EMB2360, ATGR2 | glutathione reductase	1	0	17	1810.86	3.61e-11	107.07	109940000	5	6	3	3	0	24.6898	24.4767	24.3959	23.3351	23.748	23.6085	20.8483	21.0497	20.4107
		0.910411	3.94799			0.56789	2.58592		+ in EH1.1	3.03542	1.36207			0.868072	2.65503			0.124481	0.61193		+	1.28128	3.26696	HVSAWWDDISSR	AT2G30860.1	AT2G30860.1	ATGSTF9, GLUTTR, ATGSTF7, GSTF9 | glutathione S-transferase PHI 9	1	0	12	1457.67	1.64e-75	246.5	1731300000	30	8	3	3	2	28.2859	28.6639	28.3845	26.9035	27.0753	27.2694	26.0411	20.4895	26.9597
+	+	3.99008	4.05577			0.895687	2.47742			0.533199	1.57835			1.31492	2.81706			0.1055	0.449531	+	+	1.85926	3.2666	HLHQQYNLLNVGQTPTGIR	AT3G01420.1	AT3G01420.1	ALPHA-DOX1, DOX1, DIOX1, PADOX-1 | Peroxidase superfamily protein	1	0	19	2188.15	4.98e-11	105.53	87189000	10	5	3	2	0	24.1391	23.7407	24.5435	23.9704	19.9991	23.7187	20.2009	19.8392	20.2159
+	+	2.94547	4.53703			0.514397	1.98182			0.716899	2.55521		+	1.54393	3.54612			0.054687	-0.28669		+	1.28392	3.25942	GKGMVDSVFQAPMGTGTHHAVLSSYEYVSQGLR	AT2G39730.3;AT2G39730.2;AT2G39730.1	AT2G39730.3	RCA | rubisco activase	1	1	33	3508.69	1.57e-19	113.37	136540000	5	5	3	2	0	25.4077	24.8723	24.6721	24.0459	19.1998	24.0409	21.3699	20.3113	19.6599
+	+	2.16185	4.01033		+	1.48209	2.48067		+ in EH1.1	2.80115	1.52967		+	1.62299	2.77			0.127218	0.475502	+	+	2.55412	3.2455	ILHHTIGLPDFTQELR	AT5G54960.1	AT5G54960.1	PDC2 | pyruvate decarboxylase-2	1	0	16	1889.02	2.87e-17	127.32	125290000	10	7	3	3	1	24.564	25.1188	24.7777	23.4913	23.0811	23.2991	22.0382	19.4013	20.99
		0.890253	3.06262	+	+	1.58556	3.42835			0.068479	-0.36573			0.352356	1.34844			0.568052	1.89704	+	+	1.46999	3.24549	SGVYTDSHCGSTPMDVNHAVLAVGYGVEDGVPYWLIK	AT5G60360.2;AT5G60360.1;AT5G60360.3	AT5G60360.2	AALP, ALP | aleurain-like protease	0	1	37	3992.87	2.44e-28	127.21	140100000	5	5	2	3	0	20.3647	25.1098	25.168	24.9765	21.9697	24.7934	20.4665	20.8326	20.1555
+	+	2.83561	3.12453	+	+	3.06378	3.35161			0.407466	-0.22708			0.617678	1.44873			0.869378	1.78935	+	+	5.02391	3.23807	AGSMDNGDGIAVGWLGHPVFR	ATCG00680.1	ATCG00680.1	PSBB | photosystem II reaction center protein B	1	0	21	2155.03	3.82e-11	103.85	74251000	7	6	3	3	0	23.3019	23.8056	23.1631	23.5439	23.4919	23.916	20.4181	19.642	20.8369
+	+	3.6046	4.09388			0.764637	2.35337			0.545692	1.74051			1.32593	2.9172			0.067169	0.306427	+	+	1.66183	3.22363	TWSISPATGDVPHLSCLGVR	AT3G16400.2;AT3G16400.1	AT3G16400.2	ATMLP-470 | nitrile specifier protein 1	1	0	20	2152.07	7.15e-08	92.993	130910000	5	5	3	2	0	24.3427	25.0801	24.806	24.6983	20.2389	24.0701	20.1801	21.0473	20.7199
+	+	4.3873	4.54472			1.09562	1.87416			1.54387	2.67056	+	+	2.51711	3.60764			0.092386	-0.3982	+	+	1.78032	3.20944	HLPVSNISDVPDLDDDYR	AT1G05010.1	AT1G05010.1	EFE, ACO4, EAT1 | ethylene-forming enzyme	1	0	18	2068.97	8.05e-21	127.22	90470000	8	5	3	2	0	24.3569	24.8626	24.5558	23.0211	22.3382	20.4044	19.8198	19.9163	20.4051
+	+	3.93658	3.7849			1.03146	2.61429			0.417426	1.17061			1.14982	2.47776			0.195065	0.721835	+	+	2.08572	3.19959	HNITTVDCQPSGPAGGMLVFVSGNLQLAGEQHALK	AT1G27310.1	AT1G27310.1	NTF2A | nuclear transport factor 2A	0	1	35	3645.8	2.61e-28	130.33	75120000	5	5	3	2	0	24.1926	23.696	23.5635	24.0521	20.3049	23.5833	20.0092	19.7592	20.329
+	+	4.48436	4.1743			0.715213	2.22118			0.623134	1.95312			1.44688	3.06371			0.027957	0.134033	+	+	1.59624	3.19774	PVYIYGPLNYNPVEEWFFHR	AT1G09340.1	AT1G09340.1	CRB, CSP41B, HIP1.3 | chloroplast RNA binding	1	0	20	2539.23	1.19e-50	182.7	104100000	5	5	3	2	0	24.447	24.3933	24.6643	24.0703	23.8379	19.737	20.5203	20.5038	19.9576
+	+	3.29658	3.71603			1.02155	2.66394			0.351231	1.0521			1.05837	2.38407			0.22147	0.805922	+	+	2.03973	3.18999	NHFPSHYHSISEINLPGELYPQYTTVEYTLPPDPSR	AT4G14160.3;AT4G14160.2;AT4G14160.1	AT4G14160.3	Sec23/Sec24 protein transport family protein	1	0	36	4198.01	2.94e-14	108.6	88918000	2	5	3	2	0	23.6798	23.6269	24.553	20.5829	23.4741	24.6464	19.8764	20.5725	20.2627
+	+	1.37534	3.50183			1.10369	2.86114			1.06262	0.640694			0.865353	2.07126			0.343952	1.11022	+	+	2.20197	3.18148	LKHEGHYVIASDWK	AT5G28840.2;AT5G28840.1	AT5G28840.2	GME | GDP-D-mannose 3,5-epimerase	0	2	14	1681.86	4.66e-06	89.466	86585000	14	8	3	3	2	23.7915	23.9391	23.9938	22.9823	22.9991	23.821	19.6692	18.8203	22.7295
+	+	1.34756	3.73558			0.936424	2.62015		+ in EH1.1	2.4588	1.11543			1.06806	2.42551			0.200815	0.752357	+	+	1.94902	3.17786	YKQEVLLGHLDWNPMHK	AT3G42050.1	AT3G42050.1	vacuolar ATP synthase subunit H family protein	0	2	17	2107.07	6.29e-07	94.544	180140000	10	7	3	3	1	25.1278	25.1856	25.1233	24.3293	24.0517	23.7094	20.3915	19.855	23.9834
+	+	3.36822	4.05844			0.852373	2.28694			0.627175	1.7715			1.44194	2.91497			0.058241	0.257721	+	+	1.76242	3.17269	GPALWDIYCR	AT3G09260.1;AT1G66270.2;AT1G66270.1	AT3G09260.1	PYK10, PSR3.1, BGLU23, LEB | Glycosyl hydrolase superfamily protein	1	0	10	1249.59	3.74e-05	95.741	130750000	2	5	3	2	0	24.7739	25.3408	24.23	20.5614	24.4437	24.0252	20.8306	20.3341	21.0047
+	+	2.99067	3.01564	+	+	3.05809	3.29304			0.582895	-0.2774			0.591115	1.36912			0.908445	1.78522	+	+	5.10256	3.15434	SLEEDVAHHTTGDFRK	AT1G35720.1	AT1G35720.1	ANNAT1, OXY5, ATOXY5 | annexin 1	1	1	16	1840.87	6.77e-07	89.541	80841000	12	6	3	3	0	23.27	23.685	23.6113	24.1288	23.704	23.5657	20.984	20.6577	19.8777
+	+	3.13964	3.47756	+	+	3.21924	2.82507			1.25853	0.652492			1.16916	2.06503			0.418053	1.08629	+	+	4.58171	3.15132	GAPHPPSLLMADTWK	AT4G33010.1;AT2G26080.1	AT4G33010.1	AtGLDP1, GLDP1 | glycine decarboxylase P-protein 1	0	1	15	1619.81	0.00015971	69.92	55514000	6	6	3	3	0	23.5504	23.7311	22.9406	22.8397	22.6868	22.738	19.5957	19.6985	20.4952
	+	1.04485	2.85758		+	1.27923	3.43873			1.07669	-0.58115			0.351985	1.13822			0.811961	2.00994	+	+	2.08686	3.14816	TTGIVLDSGDGVSHTVPIYEGYALPHAILR	AT5G09810.1;AT5G59370.2;AT5G59370.1;AT3G53750.1;AT3G46520.1;AT3G12110.1;AT2G37620.2;AT2G37620.1;AT2G42100.1	AT5G09810.1	ACT7 | actin 7	1	0	30	3150.64	5.2e-49	167.27	785680000	16	8	3	3	2	26.0857	26.9515	26.4672	27.1395	27.0051	27.1033	25.3837	21.195	24.3529
+	+	3.29567	4.21648			0.983556	2.0766			1.02621	2.13989		+	1.89721	3.17818			0.006948	-0.03164	+	+	1.84727	3.14654	AHPDIFNILLQLFEDGHLTDSQGR	AT5G51070.1	AT5G51070.1	ERD1, CLPD, SAG15 | Clp ATPase	1	0	24	2735.37	1.02e-18	123.2	89325000	10	5	3	2	0	23.8831	24.5919	24.773	23.6095	22.7587	20.4602	20.1188	20.7683	19.7115
+	+	2.80747	6.4252			0.08436	-0.13229	+ in EH1.1	+ in EH1.1	3.23846	6.5575	+	+	5.10315	6.49135			0.774506	-3.34489			0.701406	3.14645	QVLAQIWSLSDRSHSGFLDR	AT1G20760.1	AT1G20760.1	Calcium-binding EF hand family protein	2	0	20	2314.18	7.26e-51	187.31	528930000	9	3	3	0	0	28.3674	26.5362	26.3465	20.7964	20.4792	20.302	21.7293	20.1723	20.073
+	+	5.00679	6.91585			0.577655	-0.64481	+ in EH1.1	+ in EH1.1	4.07888	7.56066	+	+	6.4385	7.23825			0.935171	-4.10274			0.60279	3.13552	LVTVAQSK	AT1G20760.1	AT1G20760.1	Calcium-binding EF hand family protein	0	1	8	844.502	1.55e-10	147.34	834880000	41	3	3	0	0	28.0281	28.2604	27.8362	20.8003	21.0463	19.5961	21.1284	21.4978	20.7509
+	+	2.39416	3.12815	+	+	2.64798	3.13584			0.007296	-0.00769			0.711174	1.56022			0.719633	1.57177	+	+	4.28321	3.13199	HFAFFDMAYQGFASGDPAR	AT2G30970.2;AT2G30970.1	AT2G30970.2	ASP1 | aspartate aminotransferase 1	1	0	19	2133.94	5.19e-22	139.04	104770000	11	6	3	3	0	24.4432	24.1919	23.4086	24.2162	23.7239	24.1267	21.7311	20.5445	20.3836
	+	1.068	3.41884	+	+	3.34652	2.82283			0.146295	0.59601			0.737485	2.00743			0.317372	1.11341	+	+	1.74626	3.12084	GGMVHPHTSVEDLEELSTLLQVPLVAGTVNR	AT3G55620.1	AT3G55620.1	emb1624 | Translation initiation factor IF6	1	0	31	3297.7	6.03e-14	103.16	96854000	6	5	2	3	0	25.0789	25.0915	20.592	23.4414	22.7781	22.7548	20.0111	20.4539	20.0408
		0.736553	2.4882	+	+	1.44622	3.74538			0.523284	-1.25718			0.147387	0.615513			1.00571	2.50128	+	+	1.58089	3.11679	HLILKEDDIVGILETEDIK	AT5G20720.3;AT5G20720.2;AT5G20720.1	AT5G20720.3	CPN20 | chaperonin 20	0	2	19	2192.19	5.92e-36	159.7	456870000	13	8	3	3	2	23.2587	26.7728	25.2018	25.7667	26.5468	26.6914	24.3633	23.0208	20.3846
		0.126392	0.234897	+	+	2.14673	5.99433		+ in EH1.2	1.93327	-5.75943			0.620834	-2.76227	+	+	3.55322	5.87688			0.750422	3.11461	LNKFLSWRIQLQEK	AT1G72150.1	AT1G72150.1	PATL1 | PATELLIN 1	1	2	14	1802.02	0.010237	50.563	393080000	6	3	0	3	0	20.0768	21.7282	19.6992	26.7296	27.9766	24.0763	19.7501	20.3616	20.6877
+	+	1.59491	3.16963		+	1.5103	3.05523			0.210994	0.114401			0.690031	1.64201			0.582071	1.47041	+	+	2.8412	3.11243	QHHTTGSGFINVVKEDNGEESEAVTAAAIGDGGEK	AT4G37300.1	AT4G37300.1	MEE59 | maternal effect embryo arrest 59	0	2	35	3553.66	1.42e-13	102.58	150620000	11	7	3	3	1	24.5086	24.5215	24.5566	24.7812	24.0548	24.4075	20.3351	23.1772	20.5654
+	+	2.77805	4.18842			0.815869	1.96292			1.05601	2.2255		+	1.87093	3.20696			0.029129	-0.13129	+	+	1.68131	3.07567	SFAIPGNHLGQQSHGYR	AT5G62530.1	AT5G62530.1	ALDH12A1, ATP5CDH, P5CDH | aldehyde dehydrogenase 12A1	1	0	17	1867.91	0.00012183	70.96	118480000	9	6	3	2	1	24.5529	24.8111	25.098	23.8185	20.6625	23.3045	19.9449	21.683	20.2689
+	+	2.0859	3.62803		+	1.47425	2.51344			1.2042	1.11459			1.32842	2.37131			0.215637	0.699424	+	+	2.65725	3.07073	DEAHSSSWDHSAFVR	AT4G32285.2;AT4G32285.1;AT2G25430.1	AT4G32285.2	ENTH/ANTH/VHS superfamily protein	1	0	15	1729.74	3.82e-12	115.8	67836000	6	6	3	3	0	23.4962	24.3028	23.6843	23.1099	21.9937	23.036	19.9243	19.1423	21.5326
+	+	4.48972	4.01793			0.778585	2.10779			0.701531	1.91014			1.55512	2.96403			0.021847	0.098826	+	+	1.68203	3.06286	YHGHSMSDPGSTYR	AT1G59900.1;AT1G24180.1	AT1G59900.1	AT-E1 ALPHA, E1 ALPHA | pyruvate dehydrogenase complex E1 alpha subunit	1	0	14	1593.66	9.69e-05	74.537	122040000	11	6	3	3	0	24.9422	24.5773	24.7323	24.2326	20.3726	23.9161	21.0378	20.4801	20.6801
+	+	1.48059	3.81001			0.855097	2.29109			1.0292	1.51892			1.28196	2.66446			0.093573	0.386084	+	+	1.74333	3.05055	STYIHEPPYFK	AT4G35830.2;AT4G35830.1	AT4G35830.2	ACO1 | aconitase 1	0	1	11	1380.67	0.00014279	90.629	138450000	17	8	3	3	2	24.446	25.6188	24.289	23.3983	24.1477	22.251	18.7419	22.1026	22.0792
	+	1.43031	3.0202		+	1.48574	3.07962			0.076877	-0.05942			0.590752	1.48039			0.64599	1.56952	+	+	2.65732	3.04991	AHGLAPEIPEDLYHLIK	AT4G00100.1;AT3G60770.1	AT4G00100.1	ATRPS13A, RPS13, PFL2, RPS13A | ribosomal protein S13A	0	1	17	1915.02	7.85e-11	106.52	527350000	17	9	3	3	3	25.908	26.694	26.0512	26.405	26.3988	26.0277	24.5111	21.3468	23.7347
+	+	3.1426	3.84502	+	+	2.80157	2.24888		+ in EH1.1	1.98363	1.59615		+	1.96944	2.72058			0.09281	0.326365	+	+	2.8646	3.04695	HGHNVAEVMNLIGDVK	AT2G44530.2;AT2G44530.1;AT1G32380.1	AT2G44530.2	Phosphoribosyltransferase family protein	0	1	16	1731.87	1.39e-12	117.4	80924000	8	6	3	3	0	24.7417	23.6389	24.2723	22.8061	22.3378	22.7206	20.1896	20.0483	20.8798
+	+	3.20244	3.81999		+	1.41632	2.25014			0.969462	1.56985		+	1.68981	2.69492			0.09202	0.340144	+	+	2.36102	3.03506	ESAVLLHQADWLLWLLHGR	AT2G21370.2;AT2G21370.1	AT2G21370.2	XK-1, XK1 | xylulose kinase-1	1	0	19	2256.22	3.26e-47	188.96	69480000	6	5	3	2	0	23.3856	24.388	24.1476	23.1568	23.0409	21.0139	19.6511	20.4113	20.3989
+	+	2.52837	4.2454			0.571332	1.80357			0.90676	2.44183		+	1.73065	3.34361			0.068662	-0.31913		+	1.37188	3.02448	RTEITCAACDGHLGHVFK	AT4G04830.2;AT4G04830.1	AT4G04830.2	MSRB5 | methionine sulfoxide reductase B5	1	1	18	2070.97	4.61e-07	89.982	69419000	4	4	3	1	0	23.749	24.1497	24.1934	24.0629	20.6474	20.0563	19.2681	21.0619	19.0258
+	+	2.89513	3.01802	+	+	2.87534	3.02413			0.009428	-0.0061			0.732485	1.50596			0.739713	1.51512	+	+	5.04519	3.02108	DQIGSFYYFPSLGFHK	AT1G21860.1;AT1G76160.1;AT1G21850.1	AT1G21860.1	sks7 | SKU5 similar 7	0	1	16	1904.91	3.2e-05	77.562	42773000	6	6	3	3	0	22.4729	22.9613	22.805	23.0525	22.5213	22.6838	20.1084	19.0406	20.0361
+	+	2.14182	2.99235	+	+	3.26839	3.04679			0.031299	-0.05445			0.66688	1.46895			0.726765	1.55062	+	+	3.80881	3.01957	NYLHYNLYDQAEK	AT1G75990.1;AT1G20200.1	AT1G75990.1	PAM domain (PCI/PINT associated module) protein	0	1	13	1669.77	1.29e-06	103.34	56236000	11	6	3	3	0	21.9354	23.6709	23.4789	23.1608	23.392	22.6957	20.4583	19.7108	19.9391
	+	1.14399	3.02612	+	+	2.98268	2.96565			0.016412	0.06047			0.577336	1.5433			0.527879	1.45259	+	+	2.08052	2.99589	HQYDWDAATAANFLR	AT5G57655.2	AT5G57655.2	xylose isomerase family protein	1	0	15	1777.82	1.09e-12	123.76	78511000	7	5	2	3	0	20.895	24.5865	24.45	23.3388	22.8966	23.5146	20.5655	20.594	19.6935
+	+	3.97093	3.53286	+	+	2.89346	2.43214		+ in EH1.1	2.2058	1.10072			1.59003	2.31679			0.230405	0.665713	+	+	3.76306	2.9825	HYNFLPEK	AT4G23600.2;AT4G23600.3;AT4G23600.1	AT4G23600.2	CORI3, JR2 | Tyrosine transaminase family protein	0	1	8	1046.52	0.01177	73.248	87326000	3	6	3	3	0	24.2677	24.307	24.1212	23.5296	22.8825	22.9816	20.2673	21.0195	20.8105
+	+	1.96535	3.00944	+	+	2.78268	2.95512			0.023565	0.054317			0.691888	1.53188			0.635214	1.4504	+	+	3.21839	2.98228	HIPDLHVLISTPFHPAYVTAER	AT5G14780.1	AT5G14780.1	FDH | formate dehydrogenase	1	0	22	2512.32	6.28e-24	134.9	112490000	6	6	3	3	0	25.2485	23.0111	23.6384	23.4923	23.558	24.6847	21.008	21.0223	20.8394
+	+	2.34374	3.64005		+	2.19616	2.29428			1.10278	1.34577		+	1.61165	2.49291			0.142526	0.474257	+	+	2.67689	2.96717	GPSGSPWYGSDR	AT2G34420.1;AT1G29930.1;AT1G29920.1;AT1G29910.1	AT2G34420.1	LHB1B2, LHCB1.5 | photosystem II light harvesting complex gene B1B2	1	0	12	1264.55	1.2e-06	107.79	128700000	17	6	3	3	0	24.108	25.7503	24.2993	23.7439	23.4681	22.9083	21.8049	20.7274	20.7052
		0.727832	3.32496			0.543015	2.59007			1.1529	0.734888			0.600917	2.02992			0.211696	0.927592		+	1.13735	2.95751	NHGTYDFIFVDADKDNYINYHKR	AT4G34050.1;AT4G34050.2	AT4G34050.1	CCoAOMT1 | S-adenosyl-L-methionine-dependent methyltransferases superfamily protein	1	2	23	2844.33	2.54e-25	138.22	371400000	7	7	3	3	1	25.9291	25.5475	25.7143	25.5455	24.7979	24.6428	20.6885	19.9654	26.5621
	+	1.31611	3.25064			1.03478	2.64246			0.874383	0.608183			0.8456	1.92941			0.330645	1.01714	+	+	2.07891	2.94655	AFPFRDQHFFASVEK	AT1G09340.1	AT1G09340.1	CRB, CSP41B, HIP1.3 | chloroplast RNA binding	1	1	15	1824.89	5.68e-12	117	158890000	9	7	3	3	1	24.7851	24.8374	24.6788	24.5264	24.4298	23.5205	20.8158	19.9592	23.7742
		0.756687	1.60858	+	+	1.91111	4.27974			0.899143	-2.67116			0.119423	-0.53129			1.88854	3.47545		+	1.28243	2.94416	WIPCVEFELEHGFVYREHGNSPGYYDGR	AT1G67090.1	AT1G67090.1	RBCS1A | ribulose bisphosphate carboxylase small chain 1A	2	0	28	3412.54	3.58e-06	72.425	113740000	3	4	1	3	0	20.4974	23.5667	20.8105	23.2018	23.4256	26.2606	20.0018	19.9123	20.1347
	+	0.982093	2.90554			0.995649	2.9741			0.091833	-0.06855			0.488202	1.4185			0.540306	1.52133	+	+	1.8171	2.93982	NVLIVNTNSGGHAVIGFYFAK	AT3G63140.1	AT3G63140.1	CSP41A | chloroplast stem-loop binding protein of 41 kDa	0	1	21	2220.17	4.45e-33	157.98	292040000	8	7	3	3	1	25.3891	25.0399	25.4357	24.8915	25.5324	25.6465	21.4366	20.6083	25.1031
+	+	1.51933	3.44113			1.07094	2.4323			1.03561	1.00883			1.11106	2.22498			0.213651	0.711731	+	+	2.11152	2.93671	AHQLVMDGYNWAHEQK	AT2G42500.1;AT2G42500.2	AT2G42500.1	PP2A-3 | protein phosphatase 2A-3	0	1	16	1925.88	7.64e-07	92.773	134510000	9	7	3	3	1	25.0604	24.8153	24.1043	24.3641	23.3026	23.2869	20.3863	20.0485	23.2219
+	+	3.57124	3.2067	+	+	3.22169	2.66479			0.986976	0.54191			1.12378	1.87431			0.450253	1.06144	+	+	4.84134	2.93575	LPIHHIPGPEGVR	AT5G28840.2;AT5G28840.1	AT5G28840.2	GME | GDP-D-mannose 3,5-epimerase	1	0	13	1420.79	0.00026254	69.352	77437000	10	6	3	3	0	23.8122	24.1671	23.5541	23.3167	23.6178	22.9731	21.0151	20.5468	20.3514
+	+	5.85933	6.85451		(+ in GFP)	1.99895	-0.99077	+ in EH1.1	+ in EH1.1	5.80721	7.84529	+	+	6.80464	7.3499			1.04497	-4.41803			0.534846	2.93187	QNFYNSLR	AT1G20760.1	AT1G20760.1	Calcium-binding EF hand family protein	1	0	8	1040.5	3.92e-16	166.05	862900000	10	3	3	0	0	28.1305	28.1833	27.9772	20.3124	19.9384	20.5043	20.975	21.4275	21.325
	+	1.25036	3.37941			0.619335	2.48366			0.15894	0.895752			0.635846	2.13758			0.172886	0.793955		+	1.08698	2.93154	HDHPQLQFEAAWALTNVASGTSDHTR	AT1G09270.3;AT1G09270.2;AT1G09270.1	AT1G09270.3	IMPA-4 | importin alpha isoform 4	1	0	26	2888.36	5.47e-27	138.92	127370000	5	4	2	2	0	24.7504	25.346	21.5174	24.3709	19.5031	25.0525	19.7795	20.3954	21.3007
+	+	2.09053	3.30847		+	1.60012	2.50957			0.668198	0.798905			1.13835	2.05369			0.301261	0.855332	+	+	2.79866	2.90902	ATPDKIHGCELHEGDWGK	AT1G70890.1	AT1G70890.1	MLP43 | MLP-like protein 43	0	2	18	2048.94	8.25e-05	72.819	185750000	15	8	3	3	2	24.3951	25.5575	25.1908	25.0862	23.7733	23.8871	20.8348	21.5527	22.8304
+	+	2.00881	2.91241	+	+	2.06881	2.904			0.008755	0.00841			0.690097	1.46041			0.680698	1.4478	+	+	3.58856	2.90821	VQNVVEKPHNDHLPLLEASR	AT2G43945.1	AT2G43945.1	unknown protein;LOCATED IN: chloroplast;BEST Arabidopsis thaliana protein match is: unknown protein (TAIR:AT3G59870.1);Has 292 Blast hits to 292 proteins in 84 species: Archae - 0;Bacteria - 122;Metazoa - 0;Fungi - 0;Plants - 46;Viruses	1	1	20	2294.21	7.47e-05	67.43	86937000	10	7	3	3	1	23.4446	24.2055	23.425	24.0506	23.5153	23.4838	21.8642	19.9119	20.5616
		0.689294	2.77171			0.924839	3.03329			0.037772	-0.26158			0.286232	1.25507			0.4094	1.64743		+	0.983866	2.9025	FIPSNTFAHYDQVLDTTAMLGAVPPR	AT5G17920.2;AT5G17920.1	AT5G17920.2	ATCIMS | Cobalamin-independent synthase family protein	1	0	26	2860.42	1.16e-14	108.64	132160000	4	4	2	2	0	24.6258	25.3177	19.5884	24.9468	24.9366	20.4333	20.7122	20.6994	19.8052
+	+	2.77802	3.27338	+	+	2.20207	2.51711			0.58735	0.756268			1.19515	2.01483			0.330986	0.880423	+	+	3.32931	2.89525	EGVIQHSTINNLGIGR	AT3G11630.1;AT5G06290.1	AT3G11630.1	Thioredoxin superfamily protein	1	0	16	1706.91	1.05e-10	110.55	71962000	8	6	3	3	0	23.2279	24.4809	23.4977	23.5451	23.2585	22.1341	20.5932	20.051	20.7421
+	+	3.89596	3.54012	+	+	2.96539	2.24995		+ in EH1.1	2.79409	1.29016		+	1.81066	2.41514			0.158162	0.479896	+	+	3.38628	2.89504	HCTGQYFDYWQCIDK	AT1G15120.1;AT1G15120.2	AT1G15120.1	Ubiquinol-cytochrome C reductase hinge protein	0	1	15	2019.82	4.84e-63	221.14	742080000	9	9	3	3	3	27.1223	27.3263	27.4283	26.2826	25.9176	25.8061	23.3592	23.76	24.1374
+	+	3.2147	3.625			1.03969	2.15558			0.726613	1.46942			1.4912	2.54721			0.093244	0.343081	+	+	2.05363	2.89029	VPLVLMNSFNTHDDTHK	AT3G03250.1	AT3G03250.1	UGP, UGP1, AtUGP1 | UDP-GLUCOSE PYROPHOSPHORYLASE 1	0	1	17	1966.96	2.63e-15	112.3	71165000	5	5	3	2	0	24.0811	24.1204	23.6476	23.3873	23.3999	20.6536	20.8668	19.7043	20.403
+	+	3.61215	3.5187	+	+	2.79768	2.24997		+ in EH1.1	2.86401	1.26873		+	1.78127	2.39371			0.162761	0.490621	+	+	3.3666	2.88433	DQIGSFFYFPSLHFQR	AT4G12420.2;AT4G12420.1	AT4G12420.2	SKU5 | Cupredoxin superfamily protein	1	0	16	1987.96	2.14e-05	78.285	46368000	7	6	3	3	0	23.4453	23.4939	23.1796	21.9659	21.9895	22.3572	20.1955	20.0388	19.3284
+	+	3.08887	4.37374			0.890277	1.37866		+ in EH1.1	2.28352	2.99509	+	+	3.10359	3.68442			0.215695	-0.80822		+	1.47717	2.8762	VHAFSVCDDPDYFYDFVQGLLDGLHAGVNSR	AT1G48420.1	AT1G48420.1	D-CDES, ATACD1, ACD1 | D-cysteine desulfhydrase	1	0	31	3512.61	1.36e-63	180.71	117920000	8	5	3	2	0	25.0154	25.022	25.1473	22.7957	22.3903	21.0134	20.0161	21.6168	20.4305
+	+	1.7175	2.99953		+	1.50936	2.73348			0.225756	0.266045			0.773578	1.63279			0.503115	1.23372	+	+	2.77454	2.86651	AHGGVSVFGGVGER	ATCG00480.1	ATCG00480.1	ATPB, PB | ATP synthase subunit beta	1	0	14	1327.66	2.26e-67	226.29	680830000	42	9	3	3	3	26.7898	27.0979	26.21	27.0644	26.485	25.7502	22.4448	25.0261	23.6282
+	+	3.91962	5.18483			0.550171	0.537487	+ in EH1.1	+ in EH1.1	4.00482	4.64734	+	+	5.73544	4.91608			0.566024	-2.05493		+	0.969728	2.86116	YRNENYLFPDTIGHHIQSVTVHDGEWDTQGGIK	AT3G26450.1	AT3G26450.1	Polyketide cyclase/dehydrase and lipid transport superfamily protein	1	1	33	3825.81	1.85e-38	151.99	110870000	3	3	3	0	0	25.254	24.912	25.2276	20.8584	19.9427	20.6504	19.2996	20.1406	20.3989
+	+	1.90602	2.80162	+	+	2.62542	2.91538			0.051764	-0.11375			0.597656	1.34394			0.720038	1.51456	+	+	3.12839	2.8585	SYILPLDDQQYLLPHTSLVQDAHK	AT4G26690.1	AT4G26690.1	SHV3, MRH5, GPDL2 | PLC-like phosphodiesterase family protein	0	1	24	2793.43	3.04e-09	90.35	96595000	5	5	2	3	0	22.5265	24.5342	24.3197	23.3941	23.6156	24.7119	20.7615	21.0384	21.1756
+	+	1.50103	3.38726			1.02266	2.32			1.79068	1.06726			1.16651	2.22726			0.188692	0.626372	+	+	2.08265	2.85363	YSHEFEDSHGFGWK	AT3G54660.1	AT3G54660.1	GR, EMB2360, ATGR2 | glutathione reductase	0	1	14	1724.72	2.34e-22	152.99	199980000	18	8	3	3	2	25.1381	25.5045	25.1737	24.6311	24.184	23.7995	21.5368	20.2873	23.8306
+	+	1.9142	3.93535			0.598336	1.75216			0.962083	2.18319		+	1.63725	3.05927			0.04854	-0.21552		+	1.3859	2.84375	DVIFHHSFDVK	AT2G40840.1	AT2G40840.1	DPE2 | disproportionating enzyme 2	0	1	11	1342.67	5.34e-06	103.7	75549000	10	5	3	2	0	24.4615	24.528	23.4756	22.7962	19.9689	23.1503	19.2414	19.5283	21.8892
+	+	3.73197	3.49869			0.833327	2.17738			0.478022	1.32131			1.22847	2.41			0.114583	0.428036	+	+	1.7762	2.83804	HGTGHGVGAALNVHEGPQSISFR	AT3G05350.1	AT3G05350.1	Metallopeptidase M24 family protein	1	0	23	2327.15	1.14e-08	82.477	61537000	4	5	3	2	0	23.4113	23.8686	23.4774	23.7781	23.1015	19.9138	20.1227	19.6873	20.4513
+	+	3.46725	4.58616			0.220723	1.0725			0.878429	3.51367		+	1.78167	4.04992			0.258749	-1.22059			0.857503	2.82933	TGLAFPHTAHCLATGEILVSCLGDEEGNAK	AT4G14030.2;AT4G14030.1	AT4G14030.2	SBP1 | selenium-binding protein 1	0	1	30	3167.5	5.56e-10	94.192	119230000	4	4	3	1	0	24.6535	25.0799	24.6254	18.8007	20.1084	24.9088	20.5203	19.4517	20.6284
+	+	4.83423	3.57166			0.645095	2.08217			0.435902	1.48948			1.16447	2.53057			0.070493	0.296346		+	1.46862	2.82692	NDWGYSYYPVVPGHEIVGIATK	AT4G39330.1;AT4G39330.2	AT4G39330.1	ATCAD9, CAD9 | cinnamyl alcohol dehydrogenase 9	0	1	22	2464.21	0.00021206	61.222	98388000	5	5	3	2	0	23.9483	24.3515	24.3738	23.8394	19.8465	24.5193	20.7045	20.5995	20.6547
+	+	2.7692	2.15871	+	+	2.86316	3.48429			1.27005	-1.32559			0.13302	0.416559			1.74892	2.40494	+	+	2.88349	2.8215	HHIDHITIPSSR	AT4G10320.1	AT4G10320.1	tRNA synthetase class I (I, L, M and V) family protein	1	0	12	1411.73	2.51e-18	155.47	719910000	31	9	3	3	3	25.6769	26.3518	25.5222	27.7819	27.3721	26.3736	23.4591	23.6885	23.9271
+	+	2.89943	3.82337			0.727423	1.81723			0.744259	2.00614		+	1.63888	2.91476			0.021706	-0.09446		+	1.51676	2.8203	HHIIGQYVVGEGLVQNTGNKDQGK	AT3G12260.1	AT3G12260.1	LYR family of Fe/S cluster biogenesis protein	0	2	24	2590.33	9.24e-26	140.95	77643000	7	5	3	2	0	23.3985	23.6948	24.9377	20.034	23.9957	21.9829	20.2169	20.1824	20.1615
+	+	2.64128	5.11461			0.27647	0.524253	+ in EH1.1	+ in EH1.1	4.03453	4.59035	+	+	4.38005	4.85248			0.547635	-2.03305			0.92525	2.81943	KKGHSYSEIINESVIESVDSLNPFMHAR	AT3G58610.3;AT3G58610.2;AT3G58610.1	AT3G58610.3	ketol-acid reductoisomerase	1	2	28	3186.58	1.15e-37	151.95	122050000	3	3	3	0	0	25.5745	25.1027	25.1034	20.7944	20.2006	21.0145	18.7422	20.5542	21.1404
		0.657094	2.35831			1.16871	3.27543			0.169717	-0.91712			0.161855	0.720595			0.65687	2.09627		+	1.0882	2.81687	MFNTEFNHIAGNPDLDLYPSHLQAK	AT4G19880.3;AT4G19880.1;AT4G19880.2	AT4G19880.3	Glutathione S-transferase family protein	0	1	25	2871.36	7.75e-07	76.889	91014000	3	3	1	2	0	20.5712	25.4333	20.7468	24.3906	24.4991	20.613	19.8891	20.4526	19.3346
+	+	2.65547	3.66074			0.884657	1.97217			0.788872	1.68857			1.57306	2.67466			0.035428	0.141802	+	+	1.78554	2.81646	SNLLLDIHLHDHVDTLYDQIR	AT3G61140.1	AT3G61140.1	FUS6, ATFUS6, CSN1, COP11, EMB78, ATSK31, SK31 | 26S proteasome, regulatory subunit Rpn7;Proteasome component (PCI) domain	1	0	21	2529.3	4.58e-08	92.29	73586000	4	5	3	2	0	23.6056	23.8213	24.5732	22.4708	20.6036	23.86	20.5181	20.9862	19.5135
	+	1.23069	3.08753			0.98743	2.51434			1.21508	0.573186			0.82042	1.83036			0.325522	0.970579	+	+	1.98722	2.80093	HSFTIHTGAGLIVPEIQDDGQVK	AT3G53580.1	AT3G53580.1	diaminopimelate epimerase family protein	0	1	23	2461.26	4.47e-25	131.54	329730000	17	8	3	3	2	25.9124	25.8619	25.6538	25.5921	24.8749	25.2415	24.2284	23.5321	20.405
	+	1.34221	3.24988			0.833561	2.33628			0.453861	0.913602			0.920818	2.08174			0.204564	0.711339	+	+	1.67851	2.79308	DQSDYVSIPIEGPYKPPHYR	AT4G13940.1;AT4G13940.3;AT4G13940.2	AT4G13940.1	HOG1, EMB1395, SAHH1, MEE58, ATSAHH1 | S-adenosyl-L-homocysteine hydrolase	1	1	20	2360.14	3.85e-07	87.554	171670000	11	7	3	3	1	25.185	25.2783	23.988	23.5283	25.3695	22.8128	23.673	20.5747	20.454
+	+	2.41899	3.3365		+	2.20181	2.23963			1.08342	1.09687			1.49334	2.21668			0.195578	0.571385	+	+	2.926	2.78807	HYSELPDIKR	AT3G08530.1;AT3G11130.1	AT3G11130.1	Clathrin, heavy chain	1	1	10	1256.65	1.24e-05	102.06	52635000	6	6	3	3	0	22.6584	24.1029	23.4985	22.763	22.1935	22.0128	19.8703	20.7883	19.5918
+	+	1.79668	3.19715		+	1.3713	2.35239		+ in EH1.1	2.34038	0.84476			1.17339	2.02095			0.267149	0.753813	+	+	2.6351	2.77477	HLNLDFQLIK	AT1G33140.1;AT1G33120.1;AT4G10450.1	AT1G33140.1	PGY2 | Ribosomal protein L6 family	0	1	10	1239.7	7.01e-13	145.25	125580000	7	7	3	3	1	24.5419	24.4491	24.7431	23.5299	23.9417	23.7282	20.8441	20.3584	22.9402
	+	1.33027	2.25815	+	+	2.54319	3.27372			0.643533	-1.01557			0.206662	0.621292			1.28133	2.14464	+	+	2.46208	2.76593	ALVDENTFAIFIINPHNPNGNTYSEAHLK	AT4G23600.2;AT4G23600.3;AT4G23600.1	AT4G23600.2	CORI3, JR2 | Tyrosine transaminase family protein	0	1	29	3238.6	2.24e-20	112.11	67292000	4	5	2	3	0	23.442	21.4359	23.4242	23.8135	23.3284	24.2069	21.3046	20.4099	19.8131
+	+	5.58994	5.77853			0.531434	-0.25029	+ in EH1.1	+ in EH1.1	4.8189	6.02881	+	+	8.16646	5.90367			0.847248	-3.13955			0.687403	2.76412	RDLTPEIVNAALNTPAAAKIPPPK	AT1G20760.1	AT1G20760.1	Calcium-binding EF hand family protein	1	2	24	2496.41	5.14e-09	89.365	195220000	7	3	3	0	0	26.1344	26.0147	25.6801	19.5715	19.9102	20.2611	20.1462	20.0737	20.2738
+	+	4.18297	3.88611			0.509731	1.63286			0.736334	2.25325		+	1.62297	3.06968			0.07098	-0.31019		+	1.28114	2.75949	ESTLHLVLR	AT3G52590.1;AT2G36170.1;AT4G05050.4;AT2G35635.1;AT1G31340.1;AT1G23410.1;AT3G62250.1;AT2G47110.2;AT2G47110.1;AT4G05050.3;AT4G05050.2;AT4G05050.1;AT4G02890.2;AT4G02890.1;AT1G55060.1;AT4G05320.5;AT4G02890.4;AT4G02890.3;AT5G03240.3;AT5G03240.2;AT5G03240.1;AT1G65350.1;AT5G37640.1;AT4G05320.6;AT4G05320.3;AT4G05320.1;AT5G20620.1;AT4G05320.4;AT4G05320.2;AT3G09790.1;P62979	AT3G52590.1	UBQ1, EMB2167, ERD16, HAP4 | ubiquitin extension protein 1	1	0	9	1066.61	6.1e-13	157.33	70096000	5	5	3	2	0	24.1253	23.7028	24.2142	23.1281	23.1814	18.9731	19.8711	20.0911	20.4218
+	+	3.01507	5.25651			0.103701	0.245408	+ in EH1.1	+ in EH1.1	2.94252	5.0111	+	+	4.40175	5.13381			0.639742	-2.38285			0.805821	2.75096	ISGAEAVGFFQGSGLSKQVLAQIWSLSDR	AT1G20760.1	AT1G20760.1	Calcium-binding EF hand family protein	1	1	29	3050.58	4.81e-60	178.15	184780000	8	3	3	0	0	25.9521	25.8613	25.8119	20.8595	19.8252	21.9074	20.0226	21.8258	20.0075
+	+	1.48022	3.00673		+	1.26716	2.49137			0.967946	0.51536			0.887808	1.76104			0.37268	0.988003	+	+	2.43289	2.74905	SFIGMGYYNTHVPPVILR	AT2G26080.1	AT2G26080.1	AtGLDP2, GLDP2 | glycine decarboxylase P-protein 2	1	0	18	2063.07	1.11e-10	104.44	108820000	8	7	3	3	1	24.3541	24.493	23.7722	23.64	23.9126	23.5207	23.0257	20.3971	20.1765
	+	1.15107	3.78869			0.711222	1.68334			0.503073	2.10535			1.19941	2.94702			0.042508	-0.211		+	1.03939	2.73602	PGVPLISPPPHHDIYSIEDLAQLIFDLHQINPNAK	AT5G04140.1;AT5G04140.2	AT5G04140.1	GLU1, GLS1, GLUS, FD-GOGAT | glutamate synthase 1	0	1	35	3898.04	1.26e-14	110.16	151570000	4	3	2	1	0	26.4831	21.4264	25.1428	24.3046	21.182	21.2496	20.1002	20.387	21.199
+	+	4.23838	3.5829			0.530088	1.86098			0.48091	1.72192			1.21703	2.65241			0.015219	0.069525		+	1.28308	2.72194	YFYHQDGSNPSDENSALVHYIQVHR	AT2G41790.1	AT2G41790.1	Insulinase (Peptidase family M16) family protein	1	0	25	2975.36	3.07e-13	99.441	82447000	5	5	3	2	0	23.9466	23.7511	24.385	23.8068	19.2173	23.8929	20.3059	20.4837	20.5444
		0.469336	0.577485			0.829549	4.84905			0.711398	-4.27157			0.330758	-1.84704			1.39821	4.56031			0.563916	2.71327	LPREVLK	AT1G20760.1	AT1G20760.1	Calcium-binding EF hand family protein	1	1	7	853.539	2e-14	166.86	456360000	3	2	0	2	0	21.4623	20.7069	19.7995	28.3087	26.8843	19.5903	19.6232	20.2547	20.3583
+	+	3.64222	3.96083		+	1.49377	1.46242		+ in EH1.1	2.48767	2.49841	+	+	3.10583	3.22962			0.14914	-0.518	+	+	1.75821	2.71162	HLAADGNAEHCATLYEECLK	AT5G24420.1	AT5G24420.1	PGL5 | 6-phosphogluconolactonase 5	0	1	20	2301.02	3.8e-07	82.482	35574000	3	3	3	0	0	23.1895	23.7379	23.5186	21.5466	20.3038	21.1003	19.4526	19.0902	20.0207
	+	1.38296	2.88849			1.08726	2.53054			0.096308	0.357947			0.637992	1.62322			0.360033	1.0863	+	+	1.65961	2.70952	SWSVPESFPHVHNYMK	AT1G19570.1;AT1G19550.1;AT1G19570.2	AT1G19570.1	DHAR1, ATDHAR1, DHAR5 | dehydroascorbate reductase	0	1	16	1943.9	0.00012806	69.261	45334000	4	4	2	2	0	23.6727	20.9312	23.4007	23.2055	20.3062	23.4191	19.6228	19.1166	20.5997
+	+	3.48681	2.40088	+	+	4.50594	3.0178			1.32724	-0.61692			0.395817	0.891983			1.23982	1.81736	+	+	4.85024	2.70934	AFNEFLDPLAHTHFTTEGEVEFR	AT2G04030.2;AT2G04030.1	AT2G04030.2	CR88, Hsp88.1, AtHsp90.5 | Chaperone protein htpG family protein	1	0	23	2706.27	6.19e-56	176.84	468940000	18	9	3	3	3	25.3884	25.975	25.9199	26.5223	26.1595	26.4522	23.1798	23.4142	23.4866
	+	1.18251	2.0845	+	+	1.65965	3.31974			1.31608	-1.23524			0.129106	0.424634			1.38529	2.27749	+	+	2.12285	2.70212	GLDIPHVAHVVNFDLPNDIDDYVHR	AT3G58510.3;AT3G58510.2;AT3G58510.1;AT2G42520.1;AT3G58570.1	AT3G58510.3	DEA(D/H)-box RNA helicase family protein	1	0	25	2869.41	1.28e-18	116.2	288210000	9	8	3	3	2	24.3467	24.4981	24.8776	25.6729	25.1771	26.5782	23.4271	23.1726	20.8691
		0.782612	2.53886		+	1.30268	2.86388			0.071059	-0.32502			0.324704	1.10692			0.536459	1.59445		+	1.32302	2.70137	ATYHFYNPAQNNWDLR	AT3G04720.1	AT3G04720.1	PR4, HEL, PR-4 | pathogenesis-related 4	1	0	16	2008.92	9.6e-07	83.54	56372000	4	4	2	2	0	19.7422	23.9034	23.7852	21.1644	23.8831	23.3584	19.984	20.9648	18.8654
		0.67861	2.31563			0.920967	3.06642		+ in EH1.2	2.37268	-0.75079			0.220951	0.782419			0.753444	1.9086		+	1.43095	2.69102	IFFHGWFMGPLTEGKYPDIMR	AT5G26000.2;AT5G26000.1	AT5G26000.2	TGG1, BGLU38 | thioglucoside glucohydrolase 1	1	1	21	2541.23	5.61e-16	119.31	255970000	10	8	3	3	2	24.7351	24.6713	24.7525	25.6358	25.2236	25.5519	24.0476	19.3054	23.859
		0.592215	1.91276	+	+	2.40685	3.45757			0.507381	-1.54482			0.043673	0.183971			1.19673	2.50119		+	1.38685	2.68517	THLAEFHQIEGLICDR	AT4G39280.2;AT4G39280.1	AT4G39280.2	phenylalanyl-tRNA synthetase, putative / phenylalanine--tRNA ligase, putative	1	0	16	1937.94	2.08e-17	131.56	116700000	8	6	2	3	1	24.2776	20.2957	24.2802	24.6073	24.2648	24.6159	20.782	20.2116	22.1215
+	+	3.82198	3.14017	+	+	3.06872	2.22433			2.04217	0.915834			1.5169	2.028			0.25925	0.654249	+	+	3.92921	2.68225	HWVTEYHVDGFR	AT4G09020.1	AT4G09020.1	ATISA3, ISA3 | isoamylase 3	1	0	12	1544.72	1.57e-14	140.31	78171000	8	6	3	3	0	24.0596	24.1784	23.7912	23.4052	22.9228	22.9537	21.0259	21.0965	20.4863
+	+	2.56931	6.29242			0.661395	-0.96194	+ in EH1.1	+ in EH1.1	3.26412	7.25436	+	+	4.5568	6.77339			1.00808	-4.10815			0.503162	2.66524	QVLAQIWSLSDR	AT1G20760.1	AT1G20760.1	Calcium-binding EF hand family protein	1	0	12	1414.76	5.27e-76	250.92	530210000	7	3	3	0	0	28.4103	26.5985	26.0986	19.988	19.4743	19.882	19.6453	21.862	20.7228
+	+	2.46542	3.90263			0.612775	1.42129			1.38647	2.48134		+	2.20856	3.19199			0.139521	-0.53003		+	1.39278	2.66196	EAIHATEQGFAVGMHAALHINPYYGK	AT2G45440.1	AT2G45440.1	DHDPS2 | dihydrodipicolinate synthase	0	1	26	2824.38	2.68e-14	102.66	73179000	5	4	3	1	0	24.2005	24.4162	24.2485	20.8485	21.1076	23.4651	20.5942	21.3493	19.2139
+	+	2.2737	3.19035		+	1.67795	2.12482			1.84366	1.06553			1.48723	2.12794			0.187202	0.529643	+	+	2.82121	2.65759	HFHSLGAGVIEEVR	AT1G17370.2;AT1G17370.1	AT1G17370.2	UBP1B | oligouridylate binding protein 1B	1	0	14	1549.8	5.68e-07	94.551	54395000	6	6	3	3	0	23.8746	23.2275	23.4731	22.6856	22.5774	22.1156	20.1766	19.4738	21.3538
+	+	1.74017	3.11849		+	1.28407	2.19503			1.48524	0.923468			1.22327	2.02098			0.222148	0.635779	+	+	2.43239	2.65676	HHTIALSAISSFYTEHQK	AT5G11040.1	AT5G11040.1	TRS120, AtTRS120 | TRS120	0	1	18	2069.03	1.79e-05	78.078	128510000	8	7	3	3	1	24.4822	25.0332	24.3153	23.8822	23.3077	23.8703	20.6939	23.0492	20.732
+	+	3.83132	3.06461	+	+	3.66986	2.24109			1.54383	0.823519			1.43804	1.94406			0.293587	0.708784	+	+	4.14046	2.65285	HLEVAEFLGGR	AT2G17340.1	AT2G17340.1	Uncharacterised conserved protein (UCP030210)	1	0	11	1226.64	0.0048531	66.692	80779000	0	6	3	3	0	23.6899	24.3684	23.9831	23.3821	23.2893	22.8995	20.9758	21.0962	20.7756
+	+	3.02296	3.11249		+	2.00928	2.17484			1.40363	0.937646			1.45699	2.02507			0.237029	0.618596	+	+	3.29771	2.64366	SHGGLSYGQNGSHFEPKPVPPPIPK	AT1G14000.1	AT1G14000.1	VIK | VH1-interacting kinase	0	2	25	2626.33	0.00264	46.178	52654000	6	6	3	3	0	23.3754	23.5171	23.4104	23.0967	22.0731	22.3203	20.9617	19.7395	20.2643
		0.94751	2.51284	+	+	2.85656	2.75893			0.069688	-0.24609			0.414196	1.13338			0.622588	1.50251	+	+	1.8068	2.63588	HHSAAVQVPIGLEENFQGLIDLIHVK	AT2G45030.1;AT1G45332.1	AT2G45030.1	Translation elongation factor EFG/EF2 protein	0	1	26	2863.53	2.08e-14	104.58	51467000	5	5	2	3	0	23.5386	20.1481	23.9925	23.2631	22.6365	22.5178	20.0509	20.4986	19.5912
	+	1.14002	2.81334			0.812556	2.42131			0.078142	0.392031			0.53207	1.60269			0.286358	1.01464		+	1.21256	2.61733	PAFRPDSGGGGHVQGERPNPGYGSESGYGR	AT5G39570.1	AT5G39570.1	FUNCTIONS IN: molecular_function unknown;INVOLVED IN: biological_process unknown;LOCATED IN: cytosol, nucleus;EXPRESSED IN: 25 plant structures;EXPRESSED DURING: 14 growth stages;BEST Arabidopsis thaliana protein match is: glycine-rich pro	3	0	30	3044.39	0.0043631	44.555	93689000	4	4	2	2	0	21.1885	24.8944	24.1641	24.4586	24.2996	20.3127	20.8301	20.1034	20.8735
+	+	2.40322	3.63417			1.03786	1.59436		+ in EH1.1	2.05014	2.03981		+	2.28568	2.83699			0.061947	-0.22272	+	+	1.80957	2.61427	TVQFHHENPWIVSASDDQTIR	AT2G21390.1	AT2G21390.1	Coatomer, alpha subunit	1	0	21	2479.19	2.52e-11	104.18	457570000	23	9	3	3	3	26.5198	26.7162	26.9672	25.1056	23.8775	25.1007	22.4563	22.5562	24.2882
+	+	2.85454	3.72211			0.457248	1.48092			0.723435	2.24119		+	1.57812	2.98165			0.090187	-0.38013		+	1.17757	2.60152	EHGNSPGYYDGRYWTMWK	AT1G67090.1	AT1G67090.1	RBCS1A | ribulose bisphosphate carboxylase small chain 1A	1	1	18	2245.96	5.75e-10	98.796	77180000	6	5	3	2	0	24.6378	23.375	24.2613	23.6336	22.7539	19.1632	20.0529	20.1117	20.9433
		0.179803	-0.583129	+	+	2.09752	5.77787	+ in EH1.2	+ in EH1.2	3.91413	-6.361			0.867758	-3.47206	+	+	3.77364	6.06944			0.54764	2.59737	HDFIVVEFYAPWCGHCQK	AT1G77510.1	AT1G77510.1	ATPDIL1-2, PDI6, ATPDI6, PDIL1-2 | PDI-like 1-2	0	1	18	2292.02	3.24e-21	136.48	357100000	5	4	0	3	1	19.7473	20.3503	21.1317	26.9134	26.458	26.9409	20.5204	19.2508	23.2075
	+	1.31472	3.10836			0.886969	2.08622			1.7699	1.02214			1.10866	2.06525			0.165044	0.532038	+	+	1.84023	2.59729	HIVVVGSMGGTNPDHPLNK	AT5G02240.1	AT5G02240.1	NAD(P)-binding Rossmann-fold superfamily protein	0	1	19	1971	1.78e-97	237.4	417460000	25	8	3	3	2	25.8589	26.5473	26.4453	25.5377	25.207	25.0403	21.376	25.1294	23.0209
+	+	3.77632	5.12511			0.044785	0.066446	+ in EH1.1	+ in EH1.1	3.87746	5.05866	+	+	5.89494	5.09189			0.726182	-2.49611			0.774062	2.59578	GLHPISDANEHNPFGSLTADEFYAK	AT5G19290.1	AT5G19290.1	alpha/beta-Hydrolases superfamily protein	0	1	25	2729.27	1.17e-25	135.58	130550000	5	3	3	0	0	25.3072	25.4872	25.3239	20.4865	19.6496	20.8063	19.7482	20.0213	20.9735
+	+	1.83203	2.93234		+	1.44851	2.23398			1.16008	0.698358			1.1107	1.81535			0.302307	0.767812	+	+	2.71109	2.58316	SPTHQQLHEEGVDLPR	AT5G16590.1	AT5G16590.1	LRR1 | Leucine-rich repeat protein kinase family protein	1	0	16	1841.9	1.72e-12	112.67	94096000	13	7	3	3	1	23.7958	24.4646	24.0636	23.8109	23.2887	23.1294	21.5019	19.8578	22.1673
+	+	1.42717	3.57841			0.717953	1.57423			0.619088	2.00418			1.40051	2.79129			0.049622	-0.21497		+	1.18567	2.57632	AIGTEGLVAGQVVDISSEGLDLNDVGLEHLEFIHLHK	AT4G36810.1	AT4G36810.1	GGPS1 | geranylgeranyl pyrophosphate synthase 1	0	1	37	3924.03	4.2e-39	156.5	68786000	4	4	2	2	0	21.4256	25.1015	24.2601	19.8858	21.7673	23.1216	20.7018	19.8271	19.5231
		0.546952	2.31549		+	1.21428	2.83566			0.121279	-0.52017			0.236479	0.897663			0.543936	1.67791		+	1.10588	2.57558	LHEGRPHAADMVANGQIHLMLITSSGDALDQK	AT1G29900.1	AT1G29900.1	CARB | carbamoyl phosphate synthetase B	1	1	32	3424.7	2.02e-08	85.745	90379000	6	6	2	3	1	25.037	23.7804	19.9146	23.9392	23.0034	23.3499	20.2026	18.9824	22.6005
+	+	3.40376	3.64679			0.70605	1.49249			1.03293	2.1543		+	2.02973	2.90055			0.088876	-0.33091		+	1.49506	2.56964	CSGDHADVAVDFFHR	AT1G66270.2;AT1G66270.1	AT1G66270.2	BGLU21 | Glycosyl hydrolase superfamily protein	1	0	15	1731.74	8.51e-07	83.729	32163000	4	4	3	1	0	22.6647	23.5105	22.7866	22.5938	19.3665	20.5386	19.624	18.9473	19.4501
+	+	1.61229	3.27855			0.926805	1.86052		+ in EH1.1	2.22072	1.41803			1.50926	2.34829			0.063685	0.221244	+	+	1.88413	2.56954	MHSSHLLLEEPIR	AT3G52990.1;AT2G36580.1	AT3G52990.1	Pyruvate kinase family protein	1	0	13	1560.81	2.72e-06	94.616	132800000	11	8	3	3	2	24.8111	25.0721	24.4841	23.7292	23.3661	23.0179	22.0688	19.7215	22.7413
+	+	1.96548	2.7315		+	1.85644	2.40428			0.754346	0.32722			0.897993	1.52936			0.48966	1.03853	+	+	3.36437	2.56789	VDVIFAGHVHAYER	AT5G34850.1	AT5G34850.1	ATPAP26, PAP26 | purple acid phosphatase 26	1	0	14	1611.82	4.9e-07	94.728	77364000	8	8	3	3	2	23.2594	23.9044	23.7731	23.268	23.3773	23.3099	21.3287	19.7792	21.6345
	+	1.19589	3.53984			0.478437	1.5945		+ in EH1.1	1.90416	1.94534			1.40345	2.74259			0.040875	-0.17542		+	1.22184	2.56717	LVLASPETATDADYAAILGVIGHEYFHNWTGNR	AT1G63770.4;AT1G63770.3;AT1G63770.1;AT1G63770.2;AT1G63770.5	AT1G63770.4	Peptidase M1 family protein	1	0	33	3600.76	1.09e-51	173.98	484370000	13	8	3	3	2	26.9102	26.4399	26.8674	25.0148	25.3938	23.9729	24.4761	20.4356	24.6863
+	+	2.89635	3.98756			0.321829	1.14453			0.969483	2.84304		+	1.89894	3.4153			0.210586	-0.84925		+	1.01885	2.56605	IHDHLFIGLSGLATDVQTLYQR	AT1G77440.2;AT1G77440.1	AT1G77440.2	PBC2 | 20S proteasome beta subunit C2	1	0	22	2496.31	8.88e-24	131.67	61302000	4	4	3	1	0	23.9454	23.8782	23.8538	19.6811	19.6709	23.7963	19.8315	20.7918	19.0914
+	+	1.56338	3.05869			1.05175	2.05853		+ in EH1.1	2.17744	1.00016			1.22475	2.02942			0.177619	0.529182	+	+	2.13432	2.55861	HDIWSWSFENAAK	AT3G16530.1	AT3G16530.1	Legume lectin family protein	0	1	13	1589.73	2.34e-110	280.56	331670000	22	8	3	3	2	25.933	26.0433	25.9806	25.0986	24.6134	25.2444	23.1366	21.2746	24.3696
+	+	4.17421	4.15884			0.234948	0.958195			0.937525	3.20064		+	1.911	3.67974			0.271197	-1.12122			0.890473	2.55852	SLVFTSDYAGISAEPISNPHHYQPYGDIFTVK	AT1G21680.1	AT1G21680.1	DPP6 N-terminal domain-like protein	0	1	32	3552.72	4.61e-09	87.719	101060000	4	4	3	1	0	24.7954	24.6353	24.3268	19.8063	19.7832	24.5662	20.3021	20.1626	20.8164
+	+	1.61507	2.69839		+	1.48383	2.37973			0.271955	0.31866			0.808642	1.50853			0.452808	1.03054	+	+	2.61613	2.53906	SEPVIHTLLPLSPK	AT4G04640.1	AT4G04640.1	ATPC1 | ATPase, F1 complex, gamma subunit protein	0	1	14	1529.88	3.58e-08	108.17	89778000	3	7	3	3	1	23.5064	24.518	23.4026	24.0259	23.4809	22.9643	22.4616	20.5112	20.359
+	+	1.53431	3.42602			0.776849	1.64022		+ in EH1.1	2.11857	1.7858		+	1.71054	2.60591			0.018981	-0.07279		+	1.59683	2.53312	RLGHNFVGTEQILLGLIGEGTGIAAK	AT3G48870.2;AT3G48870.1;AT5G50920.1	AT5G50920.1	CLPC, ATHSP93-V, HSP93-V, DCA1, CLPC1 | CLPC homologue 1	1	1	26	2663.48	4.75e-35	149.07	131800000	9	7	3	3	1	24.7084	25.4952	24.3088	22.8859	23.101	23.1681	23.2738	20.9468	20.0136
		0.836279	1.84439		+	1.37327	3.20053			1.04178	-1.35614			0.06808	0.244125			1.30568	2.27834		+	1.64014	2.52246	YWDFYSSESLEHDLPGHLLR	AT3G15730.1	AT3G15730.1	PLDALPHA1, PLD | phospholipase D alpha 1	1	0	20	2463.15	8.16e-41	167.82	440180000	14	8	3	3	2	25.2982	24.3498	25.4487	25.3802	26.8257	26.9593	24.6682	23.5163	21.379
	+	1.46092	0.834332	+	+	3.88524	4.20655	+ in EH1.2	+ in EH1.2	4.75362	-3.37222			0.406976	-1.26894	+	+	5.03056	3.78938		+	1.22724	2.52044	HNDLDDVGKDTYHHTFFEMLGNWSFGDYFK	AT1G50200.2;AT1G50200.1	AT1G50200.2	ALATS | Alanyl-tRNA synthetase	0	2	30	3634.59	3.99e-05	64.532	62632000	3	3	0	3	0	20.9805	20.993	20.821	24.2364	24.1224	24.5524	19.6886	20.0251	20.5779
		0.870744	1.60815			1.12944	3.43231			0.551945	-1.82416			0.024375	-0.108			1.24517	2.62824		+	1.14523	2.52023	SSSLQSHTSNFLNVLVDANR	AT4G09650.1	AT4G09650.1	ATPD | ATP synthase delta-subunit gene	1	0	20	2188.09	6.67e-23	130.11	58982000	3	3	1	2	0	21.7799	22.4423	20.2563	20.7371	24.1871	25.0267	20.9133	19.7781	18.9627
		0.887714	0.837959		+	1.26658	4.14172			0.974597	-3.30376			0.306004	-1.2329			1.97324	3.72274			0.849718	2.48984	KIIIDTYGGWGAHGGGAFSGKDPTK	AT1G02500.2;AT1G02500.1;AT2G36880.2;AT2G36880.1;AT3G17390.1;AT4G01850.2;AT4G01850.1	AT2G36880.2	MAT3 | methionine adenosyltransferase 3	0	3	25	2532.28	0.0013255	48.115	83881000	3	2	0	2	0	20.4322	21.2096	19.736	20.7292	24.9308	25.6292	19.56	19.4668	19.8372
+	+	2.91961	3.55824			0.589461	1.41804			0.895539	2.1402		+	1.85126	2.84922			0.096137	-0.36108		+	1.34562	2.48814	HYYPDEELITSDEELQGWWSEVR	AT3G45140.1	AT3G45140.1	LOX2, ATLOX2 | lipoxygenase 2	1	0	23	2880.29	7.71e-13	102.6	55365000	4	4	3	1	0	23.0305	23.6676	24.3164	20.892	20.1173	23.5846	19.8629	20.561	19.9159
+	+	3.79271	3.10626		+	3.03948	1.86212		+ in EH1.1	2.325	1.24414		+	1.95899	2.1752			0.111669	0.308992	+	+	3.0897	2.48419	HAGGPWELGLTETHQTLIANGLR	AT5G04140.1;AT5G04140.2	AT5G04140.1	GLU1, GLS1, GLUS, FD-GOGAT | glutamate synthase 1	1	0	23	2470.27	3.16e-147	280.69	2022500000	31	9	3	3	3	28.5862	29.0119	28.4705	27.4832	27.1787	27.6742	25.6796	25.2814	25.7889
+	+	3.13071	2.74486		+	2.46582	2.21361			0.873783	0.531247			1.15471	1.63805			0.40102	0.841181	+	+	4.08123	2.47923	HYLPLPVIK	AT1G65590.1	AT1G65590.1	HEXO3, ATHEX1 | beta-hexosaminidase 3	0	1	9	1078.65	2.08e-09	142.11	50053000	6	6	3	3	0	23.3966	22.9311	23.2947	22.4976	23.1611	22.37	20.924	20.0291	20.4348
+	+	2.63885	4.13647			0.347173	0.819171			1.4657	3.3173	+	+	2.73212	3.72688			0.354422	-1.24906		+	1.0047	2.47782	KLASLADLYVNDAFGTAHR	AT1G56190.2;AT1G56190.1;AT3G12780.1	AT3G12780.1	PGK1 | phosphoglycerate kinase 1	1	1	19	2061.06	5.03e-08	94.632	74199000	5	4	3	1	0	25.2327	23.5957	23.9088	19.4118	22.5968	20.7768	20.7188	19.6038	20.0052
	+	1.02387	2.51823	+	+	3.11697	2.43584			0.023648	0.082388			0.554654	1.30031			0.479844	1.17673	+	+	1.83363	2.47704	TNKPQFQEIIASTK	ATCG00120.1	ATCG00120.1	ATPA | ATP synthase subunit alpha	0	2	14	1603.86	0.00016435	73.208	53692000	5	5	2	3	0	23.6001	24.2458	20.5349	22.5763	23.1332	22.4243	19.9829	20.3492	20.4941
+	+	1.86175	3.07303			1.2147	1.87085			0.571857	1.20218			1.32716	2.13761			0.103683	0.334332	+	+	1.8675	2.47194	DGVEFEVDKIPGGHGGHVK	AT5G11680.1	AT5G11680.1	FUNCTIONS IN: molecular_function unknown;INVOLVED IN: biological_process unknown;LOCATED IN: cytosol, plasma membrane;EXPRESSED IN: 26 plant structures;EXPRESSED DURING: 15 growth stages;CONTAINS InterPro DOMAIN/s: WW-domain-binding protei	0	2	19	1975.98	0.014384	46.131	41574000	4	4	2	2	0	21.8589	24.1265	23.3627	22.7156	20.6126	22.4133	19.4456	20.2375	20.4458
+	+	1.85502	3.71136			0.245837	1.23116			0.628608	2.4802			1.24518	3.09578			0.133276	-0.62452			0.822224	2.47126	VQFHQDQAHFLVVHETQLAIYETTK	AT1G15750.4;AT1G15750.3;AT1G15750.2;AT1G15750.1	AT1G15750.4	WSIP1, TPL | Transducin family protein / WD-40 repeat family protein	0	1	25	2981.5	1.28e-85	221.46	204940000	7	6	3	2	1	25.3717	25.2323	25.6181	19.4955	23.8702	25.4158	23.3258	20.2987	21.4634
+	+	1.79467	2.65731		+	1.51778	2.27433			0.444907	0.382975			0.889438	1.52014			0.429561	0.945678	+	+	2.81146	2.46582	HHQGPSQQWGNFHYFR	AT1G51560.1	AT1G51560.1	Pyridoxamine 5-phosphate oxidase family protein	1	0	16	2024.91	1.02e-09	103.76	104530000	8	8	3	3	2	24.1987	23.6333	24.3619	24.1994	23.6743	23.1713	21.7871	20.1853	22.2497
		0.981516	2.67583			0.812118	2.25306			1.29717	0.422776			0.680505	1.5493			0.322621	0.915141		+	1.63227	2.46445	IGIAHSPAWFEPHDLK	AT1G66270.2;AT1G66270.1;AT1G66280.1	AT1G66280.1	BGLU22 | Glycosyl hydrolase superfamily protein	0	1	16	1816.93	0.00069082	62.469	427430000	12	8	3	3	2	25.9566	26.0894	26.1716	25.8681	25.6905	25.3907	24.0714	20.9274	25.1913
+	+	2.3358	3.05028		+	1.56984	1.86877		+ in EH1.1	1.95047	1.18151		+	1.66965	2.11589			0.121094	0.343629	+	+	2.58904	2.45952	VGGTNHSHATQDLYDSIAAGNYPEWK	AT4G35090.1;AT4G35090.2	AT4G35090.1	CAT2 | catalase 2	0	1	26	2830.29	6.6e-84	211.72	5087300000	59	9	3	3	3	29.6519	30.1458	30.1518	28.4432	28.8009	29.1609	27.1266	25.9747	27.6974
		0.73288	2.66993			0.557927	2.2353			0.267113	0.434621			0.527003	1.55227			0.254433	0.900341		+	1.1216	2.45261	DVSIENLHQGYTHIFESTFESK	AT3G17210.1	AT3G17210.1	ATHS1, HS1 | heat stable protein 1	0	1	22	2580.21	6.94e-122	256.52	964670000	20	8	3	3	2	26.7766	27.3341	27.1479	25.6956	26.42	27.8391	26.5511	21.144	25.5537
+	+	2.39494	4.32738			0.122041	0.566633			1.14911	3.76075		+	2.05042	4.04407			0.39292	-1.59706			0.735781	2.44701	NWVALQDTYETLFIIVDHHAITLPYDTR	AT2G25840.1;AT2G25840.2	AT2G25840.1	OVA4 | Nucleotidylyl transferase superfamily protein	1	0	28	3343.69	3.56e-60	179.99	211820000	13	7	3	2	2	25.8036	25.9144	25.54	21.763	19.4549	24.7578	22.2989	19.9971	21.9798
+	+	1.81133	3.11675			1.10744	1.77658		+ in EH1.1	2.62312	1.34017		+	1.63163	2.22846			0.06878	0.218207	+	+	2.08736	2.44666	ILAHGITSLHLYTLNVDK	AT3G59970.3;AT3G59970.2;AT3G59970.1	AT3G59970.3	MTHFR1 | methylenetetrahydrofolate reductase 1	0	1	18	2007.12	6.02e-11	105.9	190690000	12	8	3	3	2	25.6032	24.9999	25.292	23.7813	24.0681	24.0253	23.034	20.6885	22.8224
+	+	3.41446	3.28119			0.745508	1.57255			0.853485	1.70864		+	1.72929	2.49492			0.018608	-0.06805		+	1.6161	2.42687	NQLPVTAFPPYGETFFHHPTGR	AT1G28600.2;AT1G28600.1	AT1G28600.2	GDSL-like Lipase/Acylhydrolase superfamily protein	1	0	22	2512.23	2.61e-06	77.847	63001000	7	5	3	2	0	23.7472	23.7556	24.0235	23.3749	22.7025	20.323	20.0294	20.6556	20.9978
	+	1.86688	2.17606	+	+	3.01983	2.67597			0.483962	-0.49991			0.39435	0.838076			1.06981	1.58794	+	+	3.40068	2.42602	GGIGVIQIDEAALR	AT3G03780.3;AT3G03780.2;AT3G03780.1;AT5G17920.2;AT5G17920.1	AT5G17920.2	ATCIMS | Cobalamin-independent synthase family protein	1	0	14	1410.78	1.55e-07	106.29	36815000	4	5	2	3	0	21.4678	22.7993	22.7304	22.9577	22.592	22.9476	19.6361	20.6076	20.2257
	+	1.16789	3.66406			0.251236	1.18669			1.00269	2.47737			1.31449	3.07071			0.143886	-0.64534			0.844223	2.42537	INAVIHEMGVFYSYNEFIHNLYK	ATCG00660.1	ATCG00660.1	RPL20 | ribosomal protein L20	0	1	23	2800.37	1.09e-33	149.32	239200000	10	6	3	2	1	25.8046	25.7424	25.545	20.9187	24.5716	24.1694	24.9182	20.0728	21.1088
+	+	3.69925	2.95379		+	2.84386	1.88411			1.87606	1.06968		+	1.76982	2.01174			0.159945	0.407212	+	+	3.28911	2.41895	HLIAAGHDVHVVTGAPDFVFTSEIQSPR	AT4G16130.1	AT4G16130.1	ARA1, ISA1, ATISA1 | arabinose kinase	1	0	28	2999.53	3.05e-14	102.07	78954000	6	6	3	3	0	23.8055	24.0098	24.3835	23.2386	22.6277	23.1234	21.4044	21.031	20.9019
		0.512653	1.96427	+	+	2.54974	2.87219			0.214634	-0.90793			0.138591	0.528169			0.736967	1.89006		+	1.13825	2.41823	QKFEEHSIWYEHR	AT5G14590.1	AT5G14590.1	Isocitrate/isopropylmalate dehydrogenase family protein	1	1	13	1787.84	0.0087515	49.31	60877000	6	5	2	3	0	22.5986	24.7301	19.1285	23.3791	22.7209	23.0809	20.847	20.238	19.4794
+	+	1.61863	3.02151			0.888469	1.81334			1.30268	1.20817			1.35774	2.11484			0.095089	0.302588		+	1.86315	2.41743	AVTFIENHDTGSTQGHWR	AT1G69830.1	AT1G69830.1	ATAMY3, AMY3 | alpha-amylase-like 3	1	0	18	2054.96	3e-22	142.01	119400000	11	8	3	3	2	24.4219	24.5197	24.7031	23.4153	22.5663	24.0386	22.1877	19.8396	22.5528
+	+	2.2809	2.33589	+	+	3.17893	2.49037			0.127049	-0.15449			0.600269	1.0907			0.815869	1.32243	+	+	3.93927	2.41313	SEGATILHGGSRPEHLEK	AT1G74920.2;AT1G74920.1	AT1G74920.2	ALDH10A8 | aldehyde dehydrogenase 10A8	1	1	18	1916.97	2.67e-15	111.92	259810000	26	9	3	3	3	24.6223	25.8757	24.7842	25.512	25.3983	24.8353	22.4526	22.8762	22.9457
		0.722986	2.10785		+	1.55246	2.71165			0.207855	-0.6038			0.245399	0.752028			0.734523	1.65772		+	1.47929	2.40975	EVHYNQHGLLLLEGQGIYR	AT4G17050.1	AT4G17050.1	UGLYAH | ureidoglycine aminohydrolase	1	0	19	2238.15	7.71e-37	170.45	69168000	5	6	2	3	1	23.6777	24.044	20.5926	23.3897	22.9248	23.8113	22.1888	19.8895	19.9124
		0.717984	2.66414			0.577492	2.15144			0.638593	0.512695			0.57428	1.58841			0.236521	0.819373		+	1.15868	2.40779	HEGHYVIASDWK	AT5G28840.2;AT5G28840.1	AT5G28840.2	GME | GDP-D-mannose 3,5-epimerase	0	1	12	1440.68	1.57e-13	133.81	487140000	24	8	3	3	2	25.4838	26.5767	26.535	25.58	25.7781	25.6993	24.6047	20.2803	25.7181
	+	1.42404	2.75405			1.08059	2.05428			1.95072	0.699766			1.02142	1.72691			0.259733	0.677259	+	+	2.16701	2.40417	HLSSLYDTLLEQNLCR	AT1G29150.1	AT1G29150.1	ATS9, RPN6 | non-ATPase subunit 9	1	0	16	1960.97	1.26e-06	82.651	87904000	1	7	3	3	1	23.698	24.0794	24.12	23.4218	23.148	23.2283	22.9276	20.7637	19.9439
	+	1.28974	2.90478			0.815717	1.89522			1.25167	1.00956			1.10609	1.95717			0.141873	0.442831		+	1.71961	2.4	FTAATLEHGMHPPVSPKPEWR	AT2G42600.2;AT2G42600.1	AT2G42600.2	ATPPC2, PPC2 | phosphoenolpyruvate carboxylase 2	1	1	21	2387.18	6.57e-16	119.31	161690000	10	8	3	3	2	24.9411	25.2632	24.4873	24.1268	23.2831	24.2531	22.7828	19.9467	23.2477
+	+	2.37754	3.01161		+	1.48753	1.78019		+ in EH1.1	2.10801	1.23141		+	1.74813	2.12151			0.095947	0.274392	+	+	2.49526	2.3959	HLLEPDTVQWAGR	AT1G08200.1	AT1G08200.1	AXS2 | UDP-D-apiose/UDP-D-xylose synthase 2	1	0	13	1520.77	3.79e-07	105.03	51751000	9	6	3	3	0	23.6956	23.4586	23.3856	22.3955	21.8375	22.6126	20.3725	19.7006	21.432
+	+	2.30875	2.60989		+	2.20825	2.15923			0.666117	0.450657			1.04997	1.53027			0.420039	0.854289	+	+	3.58583	2.38456	DTILHIQDKPALFR	AT1G48600.1;AT1G48600.2;AT1G73600.1;AT3G18000.1;AT1G73600.2	AT1G48600.1	PMEAMT, AtPMEAMT | S-adenosyl-L-methionine-dependent methyltransferases superfamily protein	1	1	14	1665.92	1.91e-15	134.24	54785000	7	6	3	3	0	23.0032	23.8254	23.0522	22.9361	23.0475	22.5453	20.7793	19.983	21.2888
+	+	3.43827	2.92093			0.650861	1.82214			0.365006	1.09878			1.04123	2.00986			0.105729	0.361679		+	1.45649	2.37154	AFFDVHEQEGSHPGGIHLEMTGQNVTECIGGSR	AT1G22410.1	AT1G22410.1	Class-II DAHP synthetase family protein	1	0	33	3595.62	8.27e-09	82.906	61134000	4	5	3	2	0	23.4052	23.2349	23.755	23.8923	23.3138	19.8927	20.6173	20.8687	20.1463
+	+	4.53686	3.32861			0.833089	1.40808			1.17378	1.92054		+	2.17489	2.62457			0.076961	-0.25623		+	1.64941	2.36835	HIILENNDNK	AT3G13060.1;AT3G13060.2	AT3G13060.1	ECT5 | evolutionarily conserved C-terminal region 5	0	1	10	1208.61	0.011593	62.2	57162000	7	6	3	2	1	23.7423	23.8198	23.715	22.7585	22.4452	20.3118	20.736	20.3044	20.2509
	+	2.39212	1.37205	+	+	4.21185	3.34773		+ in EH1.2	3.4485	-1.97568			0.100675	-0.30181		+	3.07916	2.66171	+	+	2.02445	2.35989	SHDFYIAGESYAGHYVPQLSELIYK	AT5G23210.2;AT5G23210.1;AT5G23210.4;AT5G23210.3	AT5G23210.2	SCPL34 | serine carboxypeptidase-like 34	0	1	25	2886.39	2.15e-34	152.13	190820000	13	9	3	3	3	23.451	23.2644	23.7943	25.4768	25.3374	25.6225	22.4443	21.8527	22.0965
+	+	4.45876	5.36453			1.2126	-0.6637	+ in EH1.1	+ in EH1.1	6.10908	6.02823	+	+	6.74584	5.69638			1.00072	-3.34597			0.561936	2.35042	VSLFFTESPTNPFLR	AT3G01120.1	AT3G01120.1	MTO1, CGS, ATCYS1, CGS1 | Pyridoxal phosphate (PLP)-dependent transferases superfamily protein	1	0	15	1753.9	5.7e-41	174.4	190570000	3	3	3	0	0	25.7856	25.867	26.092	19.8924	20.0025	19.7651	20.6194	20.9409	20.0906
	+	2.79596	1.7556	+	+	3.70258	2.9384			1.70226	-1.1828			0.108194	0.286397			1.92411	2.0606	+	+	2.96683	2.347	TQTTHAQPDDLIDFFHLK	AT4G31490.1;AT4G31480.2;AT4G31480.1	AT4G31490.1	Coatomer, beta subunit	0	1	18	2126.04	3.46e-07	88.486	319410000	17	9	3	3	3	24.4153	24.7891	25.1966	26.3576	25.9951	25.5966	22.9942	23.141	22.9989
	+	0.999108	2.68974			0.729902	1.99805			1.07683	0.691683			0.809405	1.69071			0.2167	0.653186		+	1.51853	2.3439	VCPSHVLDFQPGDAFVVR	AT3G01500.1;AT3G01500.2;AT3G01500.3	AT3G01500.1	CA1, ATBCA1, SABP3, ATSABP3 | carbonic anhydrase 1	1	0	18	2042	1.59e-22	142.39	448580000	9	8	3	3	2	25.8939	26.6886	26.0959	25.8743	25.4921	25.237	24.4934	25.0393	21.0764
+	+	2.8742	3.32706			0.632532	1.35385			1.06633	1.97321		+	1.96249	2.65014			0.090052	-0.30968		+	1.44515	2.34046	KPVEVHPDTPLEVHFWR	AT4G31120.1	AT4G31120.1	SKB1, ATPRMT5 | SHK1 binding protein 1	1	1	17	2085.08	9.85e-07	86.455	50673000	5	5	3	2	0	23.6165	23.607	23.6118	22.9487	21.9743	19.9927	19.7804	21.1118	19.9619
		0.879061	2.43381			0.592086	2.24147			0.034055	0.192334			0.382834	1.31307			0.277145	1.02457			0.91754	2.33764	HLNLDFQLIKDPETGK	AT1G33140.1;AT1G33120.1	AT1G33140.1	PGY2 | Ribosomal protein L6 family	0	2	16	1866.98	5.51e-24	157.86	102030000	4	4	2	2	0	23.0566	24.8513	21.0251	25.8192	20.6682	21.8686	20.1588	19.6358	21.837
	+	1.45456	2.7959			0.987278	1.87222		+ in EH1.1	2.14642	0.92368			1.18766	1.85979			0.169951	0.474272	+	+	2.01441	2.33406	HGNLSPDHVPEVYHFDR	AT1G49820.1	AT1G49820.1	ATMTK, MTK | S-methyl-5-thioribose kinase	1	0	17	2017.94	0.0042376	58.461	118030000	0	8	3	3	2	24.1689	24.5777	24.603	23.7569	23.4291	23.3926	22.4581	22.6106	19.8932
+	+	5.133	3.5037			0.422923	1.1604			0.932422	2.3433		+	1.94527	2.9235			0.16663	-0.59145		+	1.16119	2.33204	GYPIWHDPNR	AT1G68010.1;AT1G68010.2	AT1G68010.1	HPR, ATHPR1 | hydroxypyruvate reductase	1	0	10	1253.59	0.00165	72.006	68174000	5	5	3	2	0	23.892	24.015	24.2622	23.0489	19.3818	22.7086	20.549	20.4811	20.6279
		0.365575	1.77274		+	1.31668	2.88853			0.248207	-1.11579			0.072308	0.328479			0.674506	2.00216			0.865676	2.33064	HRGPDWSGLHCYEDCYLAHER	AT5G65010.1;AT5G65010.2;AT5G10240.2;AT5G10240.1	AT5G65010.1	ASN2 | asparagine synthetase 2	2	0	21	2657.13	4.01e-11	102.8	167850000	6	6	2	3	1	19.9437	24.8508	25.5454	24.9491	24.1146	24.6235	20.1317	21.3471	23.5429
+	+	2.72833	3.19072		+	1.77492	1.46814		+ in EH1.1	2.35523	1.72259		+	2.46921	2.45666			0.040928	-0.12722	+	+	2.08723	2.32943	HYLGPFTNVDGPR	AT4G24220.2;AT4G24220.1	AT4G24220.2	VEP1, AWI31 | NAD(P)-binding Rossmann-fold superfamily protein	1	0	13	1471.72	5.41e-22	156.01	289160000	24	9	3	3	3	25.7117	25.7128	26.5096	24.3764	23.9892	24.4008	22.3677	22.5191	23.4753
+	+	3.51559	2.67625		+	2.48987	1.98193			1.48823	0.694317			1.37207	1.68528			0.303205	0.643808	+	+	3.89676	2.32909	GYPIWHDPNRVDPFLNENASPPNASPSIVNSK	AT1G68010.1;AT1G68010.2	AT1G68010.1	HPR, ATHPR1 | hydroxypyruvate reductase	1	1	32	3531.72	3.05e-38	145.57	431530000	18	9	3	3	3	26.2756	26.245	26.2546	25.8473	25.1402	25.7048	23.2646	23.4563	24.0256
	+	1.25517	2.78264			0.85638	1.87489			1.53249	0.907743			1.07092	1.84519			0.164846	0.483574		+	1.77169	2.32876	SLGIPLVGLDTHPR	AT3G04790.1	AT3G04790.1	Ribose 5-phosphate isomerase, type A protein	1	0	14	1473.83	3.9e-06	86.944	109960000	7	8	3	3	2	23.8987	24.7529	24.2803	23.5721	23.4581	23.1785	22.5681	19.5066	22.5093
+	+	3.76666	3.92025			0.468182	0.730571		+ in EH1.1	2.19317	3.18968	+	+	3.702	3.55497			0.403298	-1.22956		+	1.10004	2.32541	TIFIGHGPMFSK	AT4G29680.1	AT4G29680.1	Alkaline-phosphatase-like family protein	0	1	12	1333.69	0.0015287	70.977	79712000	7	4	3	1	0	24.5487	24.5595	24.5291	20.6517	20.8445	22.572	20.0954	20.6914	21.0897
	+	1.13243	2.37472			1.05147	2.2614			0.131555	0.113323			0.597212	1.24402			0.481445	1.07404		+	1.97402	2.31806	AFVHWYVGEGMEEGEFSEAR	AT4G14960.2;AT1G50010.1;AT1G04820.1;AT5G19780.1;AT5G19770.1;AT1G64740.1	AT4G14960.2	TUA6 | Tubulin/FtsZ family protein	1	0	20	2329.01	2.67e-23	138.55	312420000	21	8	3	3	2	25.3393	25.7993	25.2957	24.8259	25.56	25.7084	23.5475	21.2406	24.5221
+	+	1.53929	2.81503			1.12951	1.81729			0.947706	0.997742			1.26628	1.90639			0.144639	0.409775	+	+	2.01017	2.31616	YDSVHGQWK	AT3G04120.1;AT1G13440.1;AT1G13440.2	AT3G04120.1	GAPC, GAPC-1, GAPC1 | glyceraldehyde-3-phosphate dehydrogenase C subunit 1	0	1	9	1118.51	1.19e-06	124.98	67495000	17	8	3	3	2	23.3441	24.4473	22.9996	23.0543	22.345	22.3985	21.0568	19.4178	21.8713
		0.648002	2.71295			0.450141	1.91192			0.153751	0.801032			0.495708	1.75699			0.118606	0.555442			0.753685	2.31243	NFSFEDANHHIAEK	AT2G20360.1	AT2G20360.1	NAD(P)-binding Rossmann-fold superfamily protein	0	1	14	1657.75	7.7e-07	94.09	143460000	8	5	2	2	1	21.0897	25.569	25.0839	24.5398	24.3502	20.4495	23.5574	19.2929	20.7534
+	+	2.86427	2.35472	+	+	2.80952	2.26719			0.172241	0.087531			0.801912	1.22113			0.66719	1.08983	+	+	4.87395	2.31095	NILTETVSHHILR	AT5G58450.1	AT5G58450.1	Tetratricopeptide repeat (TPR)-like superfamily protein	1	0	13	1531.85	2.75e-21	146.07	34729000	6	6	3	3	0	22.2565	22.7327	22.4957	22.4043	22.1761	22.6419	19.9816	19.7851	20.654
	+	1.32568	3.27814			0.354392	1.34059			0.769125	1.93755			1.25243	2.60785			0.071518	-0.29848		+	0.991033	2.30936	GVHFHNSQPLFVSGGDDYK	AT2G21390.1;AT1G62020.1	AT1G62020.1	Coatomer, alpha subunit	0	1	19	2102.98	4.69e-07	84.493	73958000	8	6	3	2	1	24.1555	23.2517	24.2794	23.1272	19.7313	23.0155	19.1453	19.9116	22.7954
		0.907539	1.92609			1.1666	2.69031			0.202215	-0.76422			0.174753	0.580935			0.75521	1.72726		+	1.27998	2.3082	DSPEEVTPASQTVLLVHGFGASIPHWR	AT5G38520.1;AT5G38520.2	AT5G38520.1	alpha/beta-Hydrolases superfamily protein	1	0	27	2929.47	0.00010039	58.722	67036000	3	3	1	2	0	24.4249	21.086	22.1888	21.1775	24.4352	24.3797	20.8815	20.5949	20.4451
+	+	2.41807	3.39321			0.414937	1.19606			0.855177	2.19714		+	1.72084	2.79517			0.137149	-0.50054		+	1.12095	2.29463	HIVQLYSYHGGEDMR	AT1G15750.4;AT1G15750.3;AT1G15750.2;AT1G15750.1;AT1G80490.1;AT1G80490.2	AT1G15750.4	WSIP1, TPL | Transducin family protein / WD-40 repeat family protein	1	0	15	1803.84	9.49e-05	73.91	49963000	4	4	3	1	0	23.1498	24.2716	23.3503	21.6852	19.2841	23.211	20.9629	19.423	20.2062
	+	1.13271	2.48763			0.930206	2.10094			0.496719	0.38668			0.728422	1.43715			0.345471	0.857133		+	1.83313	2.29428	HLLAMNEAICIDK	AT1G66270.2;AT1G66270.1;AT1G66280.1	AT1G66280.1	BGLU22 | Glycosyl hydrolase superfamily protein	0	1	13	1526.76	9.39e-28	166.14	103960000	13	8	3	3	2	23.6536	24.1139	24.2656	23.8886	23.9308	23.0536	22.655	19.4953	22.4198
	+	1.37225	2.73271			0.527563	1.85566			0.283553	0.877057			0.766782	1.80489			0.137641	0.489301		+	1.1786	2.29419	HLFGSVEMR	AT3G58140.1	AT3G58140.1	phenylalanyl-tRNA synthetase class IIc family protein	1	0	9	1074.53	0.0096237	74.127	94597000	14	6	3	2	1	23.7587	24.0951	23.7964	24.255	20.5221	24.2419	20.6489	19.8617	22.9414
	+	1.33434	2.63391			1.06085	1.93579			0.95209	0.698125			1.00487	1.66602			0.240167	0.618832		+	2.02064	2.28485	HVSAWWDK	AT2G30870.1	AT2G30870.1	ATGSTF10, ERD13, ATGSTF4, GSTF10 | glutathione S-transferase PHI 10	0	1	8	1027.49	3.14e-05	124.98	102990000	12	9	3	3	3	23.8472	24.7847	23.6834	23.4215	23.4034	23.396	21.4104	20.0173	22.9858
+	+	2.65114	2.82768			0.571333	1.74139			0.341688	1.08629			0.968487	1.95699			0.09343	0.327549		+	1.30674	2.28454	KNVLIVNTNSGGHAVIGFYFAK	AT3G63140.1	AT3G63140.1	CSP41A | chloroplast stem-loop binding protein of 41 kDa	0	2	22	2348.26	9.49e-08	84.499	59004000	5	5	3	2	0	23.7212	23.1684	23.2791	23.5852	19.6943	23.6302	20.8584	19.8281	20.9992
+	+	1.9453	2.36455			0.936643	2.188			0.063416	0.176548			0.600595	1.27055			0.428469	1.00572		+	1.79475	2.27627	SSFTHSLYIHAGTDPFQTITDAIR	AT5G20250.3;AT5G20250.2;AT5G20250.1;AT5G20250.4	AT5G20250.3	DIN10 | Raffinose synthase family protein	1	0	24	2677.31	4.3e-13	102.6	42473000	5	5	3	2	0	22.7525	22.411	22.7717	20.5568	23.2558	23.593	19.3879	21.1878	20.266
		0.654738	0.568255	+	+	3.02143	3.9512		+ in EH1.2	2.87481	-3.38295			0.484694	-1.40735	+	+	4.5129	3.66707		+	1.03599	2.25973	NHGPIPIVDHLQSYSVTLTGLIQNPR	AT3G01910.1	AT3G01910.1	SOX, AT-SO, AtSO | sulfite oxidase	1	0	26	2868.52	1.72e-26	130.83	61140000	1	3	0	3	0	20.6382	21.3126	20.4883	23.817	23.8974	24.8734	20.7771	19.7392	20.2181
	+	1.34181	2.6275			1.01479	1.88346			0.232587	0.744036			0.836814	1.68577			0.189002	0.569711		+	1.46512	2.25548	HLPMYDEMSSK	AT5G03300.1	AT5G03300.1	ADK2	0	1	11	1336.58	0.02911	58.676	37060000	5	3	2	1	0	23.1249	23.946	20.8994	23.4864	21.7484	20.5034	20.1521	19.8257	20.11
		0.966986	2.03625			1.15392	2.46926			0.808786	-0.43301			0.329687	0.801617			0.778848	1.45114		+	1.8977	2.25275	HDFIVVEFYAPWCGHCK	AT1G21750.2;AT1G21750.1	AT1G21750.2	ATPDIL1-1, PDIL1-1 | PDI-like 1-1	0	1	17	2163.97	1.85e-21	140.74	513840000	6	8	3	3	2	26.0242	25.706	26.0091	26.0976	26.1456	26.7951	24.9122	21.9162	24.8021
+	+	1.8741	3.33856			0.37574	1.16677			0.800079	2.17179			1.5658	2.75518			0.133951	-0.50251		+	1.03308	2.25266	MVNHFVQEFK	AT5G02500.1;AT5G02500.2;AT3G12580.1;AT1G56410.1;AT5G02490.1;AT3G09440.2;AT3G09440.1	AT5G02500.1	HSC70-1, HSP70-1, AT-HSC70-1, HSC70 | heat shock cognate protein 70-1	0	1	10	1277.62	9.65e-06	102.53	63288000	8	5	3	2	0	23.4986	24.7506	23.0876	22.9879	22.5109	19.3227	19.3055	20.6181	21.3976
+	+	2.05657	2.61371		+	1.67253	1.87439			1.51	0.739317			1.29432	1.67651			0.251437	0.567538	+	+	2.8818	2.24405	HHGFQLYMSDPSGNYGGWK	AT3G22110.1	AT3G22110.1	PAC1 | 20S proteasome alpha subunit C1	0	1	19	2179.95	6.19e-16	119.4	628470000	30	9	3	3	3	26.4386	26.7498	27.1726	26.1205	26.1298	25.8928	23.699	23.6405	25.1803
	+	1.39573	2.40225		+	1.25331	2.0837			0.663144	0.318543			0.799339	1.3604			0.41747	0.88258	+	+	2.37699	2.24297	HPGVLKDDVTSPGGTTIAGVHELEK	AT5G14800.1	AT5G14800.1	P5CR, AT-P5R, AT-P5C1, EMB2772 | pyrroline-5- carboxylate (P5C) reductase	0	2	25	2556.32	0.00020153	57.578	60810000	7	7	3	3	1	23.5323	23.4003	22.8683	23.1056	22.8767	22.8629	20.1555	20.0229	22.4157
+	+	6.11687	4.29112			0.109188	0.177753	+ in EH1.1	+ in EH1.1	2.662	4.11337	+	+	4.87802	4.20225			0.659948	-1.96781			0.810471	2.23444	EAIHATEQGFAMGMHGALHINPYYGK	AT3G60880.1;AT3G60880.2	AT3G60880.1	DHDPS, DHDPS1 | dihydrodipicolinate synthase 1	0	1	26	2842.33	8.28e-10	83.826	91444000	3	3	3	0	0	24.9464	24.7891	24.8444	21.4184	19.5816	21.2398	20.5542	20.4612	20.6911
+	+	4.01927	2.66857		+	2.82708	1.79225			1.81122	0.876315			1.64276	1.77244			0.205945	0.457967	+	+	3.5678	2.23041	NENYLFPDTIGHHIQSVTVHDGEWDTQGGIK	AT3G26450.1	AT3G26450.1	Polyketide cyclase/dehydrase and lipid transport superfamily protein	0	1	31	3506.65	3.97e-51	173.09	2186500000	27	9	3	3	3	28.4701	28.8337	28.6778	28.0209	27.4109	27.9209	26.148	25.7271	26.1009
+	+	3.29504	2.52998		+	2.71646	1.92937			1.02808	0.600613			1.29258	1.5653			0.335072	0.664378	+	+	3.94943	2.22968	HHASLIALAQIAEGCSK	AT5G19820.1	AT5G19820.1	emb2734 | ARM repeat superfamily protein	0	1	17	1804.93	1.05e-20	131.56	440300000	15	9	3	3	3	25.9401	26.5612	26.1897	25.258	25.9718	25.6595	23.9015	23.3673	23.8323
+	+	2.49328	3.00913			0.456854	1.4384			0.533463	1.57072			1.23426	2.28993			0.016924	-0.06616		+	1.16405	2.22377	WCSCNIFSTQDHAAAAIAR	AT3G23810.1;AT4G13940.1;AT4G13940.3;AT4G13940.4	AT4G13940.1	HOG1, EMB1395, SAHH1, MEE58, ATSAHH1 | S-adenosyl-L-homocysteine hydrolase	1	0	19	2177.97	2.95e-07	88.551	57958000	5	5	3	2	0	23.4433	23.9162	23.3163	23.2236	23.3213	19.4188	20.2306	19.9987	21.4192
+	+	1.4237	3.07465			0.590135	1.3553			0.694014	1.71934			1.3939	2.39699			0.048778	-0.18202		+	1.18331	2.21497	SHLENCHLLAAINYK	AT5G13510.1	AT5G13510.1	Ribosomal protein L10 family protein	0	1	15	1781.89	9.14e-06	78.932	31340000	3	3	2	1	0	22.985	21.2897	23.9774	22.6365	20.432	20.0257	19.4071	18.7478	20.8733
		0.810634	1.08535	+	+	2.86557	3.32001			1.61065	-2.23466			0.193465	-0.57466		+	2.71492	2.77733		+	1.42436	2.20268	SYILPLDDEQYLVPHTSLVQDAHK	AT1G66970.1;AT1G66970.2	AT1G66970.1	SVL2 | SHV3-like 2	0	1	24	2780.4	4.64e-13	101.94	42734000	4	4	1	3	0	20.8959	22.3529	20.5453	23.23	23.1465	24.1216	19.6789	20.6408	20.2185
+	+	2.42388	4.39108			0.005245	0.012164	+ in EH1.1	+ in EH1.1	4.36916	4.37891	+	+	4.30979	4.38499			0.711528	-2.18337			0.721094	2.20162	AVETSQGTHLVYVHAGTNPFEVIR	AT3G57520.3;AT3G57520.2;AT3G57520.1	AT3G57520.3	AtSIP2, SIP2 | seed imbibition 2	1	0	24	2624.33	3.85e-25	130.6	120110000	3	3	3	0	0	25.3009	25.2298	25.2324	20.9588	21.2186	20.449	20.2842	22.3051	20.0006
+	+	3.0673	3.06432		+	1.43447	1.33498		+ in EH1.1	2.51433	1.72935		+	2.60364	2.39683			0.067855	-0.19718		+	1.98422	2.19965	GGLYEGWLPHLFVGNLLK	AT1G68010.1;AT1G68010.2	AT1G68010.1	HPR, ATHPR1 | hydroxypyruvate reductase	0	1	18	2012.09	5.92e-07	85.493	51696000	7	6	3	3	0	23.6616	23.6981	23.5787	21.923	22.3775	21.4497	19.9188	20.7827	21.0438
	+	1.19408	2.22821		+	1.78474	2.15883			0.023368	0.069387			0.561722	1.1488			0.489126	1.04472		+	1.88724	2.19352	NFLIQQYAGHKPSVDAIESAHDK	AT3G51140.1	AT3G51140.1	Protein of unknown function (DUF3353)	0	2	23	2567.28	0.0096076	41.911	32645000	4	4	2	2	0	23.4753	22.7622	20.6312	22.8741	21.2268	22.5597	20.2675	19.6643	20.2523
+	+	2.51463	2.97401		+	2.53503	1.40766			1.50932	1.56635		+	2.29911	2.27018			0.026624	-0.07935		+	2.06358	2.19083	SEWPAVDIPLDHHVFK	AT5G34850.1	AT5G34850.1	ATPAP26, PAP26 | purple acid phosphatase 26	0	1	16	1888.95	1.87e-12	111.43	241510000	11	9	3	3	3	24.7311	26.0097	26.1247	24.1974	23.7066	24.2625	22.4649	22.5845	22.8941
+	+	2.75941	3.69054			0.288203	0.689244			1.54889	3.00129	+	+	2.73535	3.34592			0.369214	-1.15602			0.976911	2.18989	LHHIVHCSLDVIEER	AT2G20930.1	AT2G20930.1	SNARE-like superfamily protein	1	0	15	1855.94	1.78e-23	147.35	91907000	5	6	3	2	1	24.128	24.7035	24.9102	22.4292	19.8563	22.4524	21.67	20.842	20.1581
+	+	2.25287	3.19505			1.13623	1.17585		+ in EH1.1	2.02399	2.01919		+	2.63533	2.60712			0.14378	-0.42167		+	1.58714	2.18545	HYAGYVNLGPEQK	AT5G08260.1	AT5G08260.1	scpl35 | serine carboxypeptidase-like 35	0	1	13	1474.72	5.87e-05	78.548	32048000	4	4	3	1	0	22.8913	23.8612	22.585	20.721	21.3851	21.1738	19.0282	20.412	20.3121
+	+	3.8086	3.62098			0.391229	0.743337		+ in EH1.1	1.7053	2.87764	+	+	3.08827	3.24931			0.358756	-1.06715		+	1.08151	2.18216	HPDPYIVPWAPGGSK	AT4G34700.1	AT4G34700.1	CIB22, AtCIB22 | LYR family of Fe/S cluster biogenesis protein	0	1	15	1619.81	9.29e-07	84.658	41282000	7	4	3	1	0	23.649	23.6027	23.4183	19.3574	21.9947	20.685	19.6047	19.7748	20.4276
	+	1.40249	2.48287		+	1.57465	1.86892			0.265303	0.613941			0.919469	1.5484			0.25163	0.627491		+	1.88583	2.17589	GHAVTVTNDGATILK	AT5G20890.1	AT5G20890.1	TCP-1/cpn60 chaperonin family protein	0	1	15	1495.8	2.19e-09	106.13	47362000	8	6	3	3	0	22.205	24.3974	21.8998	23.1685	21.9248	21.5671	20.4856	20.6994	19.8687
+	+	3.56311	4.00596			0.411202	0.337963	+ in EH1.1	+ in EH1.1	4.37611	3.668	+	+	5.75632	3.83698			0.598949	-1.66502			0.92318	2.17196	GHSYSEIINESVIESVDSLNPFMHAR	AT3G58610.3;AT3G58610.2;AT3G58610.1	AT3G58610.3	ketol-acid reductoisomerase	1	0	26	2930.39	5.36e-148	269.63	5192500000	53	9	3	3	3	30.6967	30.3176	30.4448	26.5602	26.8039	27.091	26.8819	25.8621	26.6972
	+	1.81157	2.39744		+	1.73725	1.93178			0.451149	0.465659			0.999839	1.43155			0.360616	0.733061	+	+	2.76031	2.16461	VHTVLISTQHDETVTNDEIAR	AT1G02500.2;AT1G02500.1;AT4G01850.2;AT4G01850.1	AT1G02500.2	SAM1, SAM-1, MAT1, AtSAM1 | S-adenosylmethionine synthetase 1	1	0	21	2377.19	2.32e-16	117.74	73853000	7	7	3	3	1	23.011	24.3243	23.4775	23.452	22.7069	23.257	20.5324	21.0292	22.0589
+	+	4.12893	2.49761		+	4.50213	1.82783			2.14715	0.669781			1.45717	1.5837			0.296887	0.579025	+	+	4.35855	2.16272	DKSGVLSPFHFSR	AT4G39330.1;AT4G39330.2	AT4G39330.1	ATCAD9, CAD9 | cinnamyl alcohol dehydrogenase 9	1	1	13	1475.75	5.33e-07	105.99	32282000	6	6	3	3	0	22.4716	22.8932	22.58	22.0455	21.9127	21.9773	20.0603	20.0836	20.3081
+	+	4.10043	2.57173		+	3.2446	1.7508		+ in EH1.1	2.84206	0.820934			1.63735	1.69633			0.220791	0.464931	+	+	3.80818	2.16126	EHVEAWKPIVDAVHAK	AT1G76680.1;AT1G76690.1;AT1G76680.2	AT1G76680.1	OPR1, ATOPR1 | 12-oxophytodienoate reductase 1	0	2	16	1827.96	1.34e-12	116.96	435890000	22	9	3	3	3	26.2231	26.3449	26.3792	25.3164	25.633	25.535	23.7457	23.4857	24.0007
	+	1.62978	1.77615	+	+	2.38468	2.54327			0.556018	-0.76712			0.218561	0.504514			1.2695	1.65519	+	+	2.52415	2.15971	ALRLSGGDHIHAGTVVGK	ATCG00490.1	ATCG00490.1	RBCL | ribulose-bisphosphate carboxylases	1	1	18	1786.98	8.29e-21	128.38	208380000	14	9	3	3	3	23.4414	24.6635	24.9706	25.0455	24.4856	25.8458	22.5339	22.31	22.9032
	+	1.57343	2.43736			0.98776	1.87508			0.193559	0.562276			0.790205	1.49982			0.248039	0.656403		+	1.59836	2.15622	AHDADLHCVDWNPHDDNLILTGSADNTVR	AT2G19520.1	AT2G19520.1	FVE, ACG1, MSI4, NFC4, NFC04, ATMSI4 | Transducin family protein / WD-40 repeat family protein	1	0	29	3270.47	5.11e-09	80.847	40028000	4	4	2	2	0	21.3613	23.2512	23.5815	20.4657	22.683	23.3586	20.0177	20.2628	20.6016
+	+	3.03162	5.72414			0.787802	-1.41608	+ in EH1.1	+ in EH1.1	3.78721	7.14022	+	+	4.36807	6.43218			1.19088	-4.27815			0.398782	2.15403	SHSGFLDRQNFYNSLRLVTVAQSK	AT1G20760.1	AT1G20760.1	Calcium-binding EF hand family protein	2	1	24	2766.42	3.44e-18	116.35	387630000	5	3	3	0	0	26.9957	27.0147	26.8169	19.0171	19.6138	20.7758	22.4034	21.0853	20.1662
	+	2.11105	2.07814		+	2.1572	2.21595			0.319727	-0.13781			0.594315	0.970162			0.807582	1.17688	+	+	3.78326	2.14704	RIWFGIATAHDFESHDDITEER	ATCG00340.1	ATCG00340.1	PSAB | Photosystem I, PsaA/PsaB protein	2	0	22	2644.23	1.64e-51	185.9	1023000000	24	9	3	3	3	26.9348	27.2699	27.0897	26.9504	27.3129	27.4447	24.7746	24.4683	25.8171
	+	1.94775	2.00785	+	+	2.63345	2.27157			0.201974	-0.26372			0.490188	0.872063			0.879077	1.26764	+	+	3.24977	2.13971	FLCPCHGSQYNAQGR	AT4G03280.2;AT4G03280.1	AT4G03280.2	PETC, PGR1 | photosynthetic electron transfer C	1	0	15	1793.77	6.38e-24	154.47	363140000	32	9	3	3	3	24.7743	26.2196	25.4457	26.2718	25.6472	25.3117	23.1283	23.6358	23.652
	+	1.08185	2.53991			0.42065	1.73668			0.226012	0.803226			0.627368	1.67157			0.123319	0.466726			0.94112	2.13829	HWVELFFGVK	ATCG01300.1;ATCG00840.1	ATCG01300.1	RPL23.2 | ribosomal protein L23	0	1	10	1260.67	1.8e-25	176.79	222620000	6	7	3	2	2	24.6574	24.9778	25.2147	21.3929	25.3545	25.6928	24.4139	22.1595	20.6567
		0.314555	0.645967	+	+	2.90875	3.62679		+ in EH1.2	1.63914	-2.98082			0.390548	-1.16743		+	2.9579	3.30381			0.989805	2.13638	HYFDFQR	AT5G60600.3;AT5G60600.2;AT5G60600.1	AT5G60600.3	GCPE, ISPG, CSB3, CLB4, HDS | 4-hydroxy-3-methylbut-2-enyl diphosphate synthase	1	0	7	1011.46	3.17e-07	141.98	67149000	13	4	1	3	0	20.0071	22.6591	21.0031	24.7201	23.6751	24.2165	20.9262	19.9234	20.8818
		0.899919	2.50447			0.56611	1.76054			0.148377	0.743935			0.56673	1.6242			0.130029	0.508303			0.875502	2.13251	NLDYQTLFQNHVPAEK	AT3G14930.3;AT3G14930.2;AT3G14930.1	AT3G14930.3	HEME1 | Uroporphyrinogen decarboxylase	0	1	16	1915.94	2.32e-07	92.575	57513000	4	4	2	2	0	20.2355	24.264	23.8315	23.0457	23.7162	19.3374	19.8437	20.3248	20.6491
	+	1.39984	2.31771			1.12901	1.93894			0.633515	0.378767			0.831103	1.34824			0.368899	0.780086		+	2.22725	2.12832	VKHWITFNEPWVFSHAGYDVGK	AT3G09260.1	AT3G09260.1	PYK10, PSR3.1, BGLU23, LEB | Glycosyl hydrolase superfamily protein	0	2	22	2616.29	3.94e-24	139.02	1495100000	21	9	3	3	3	27.7568	28.0335	27.7747	27.7289	26.9679	27.732	25.741	24.1194	26.7515
	+	1.1939	3.16271			1.24268	1.09102			0.751338	2.07169		+	1.61095	2.6172			0.14002	-0.49033		+	1.04458	2.12687	LIDSIISHGSFLTNCLIEHSIVGIR	AT5G19220.1	AT5G19220.1	ADG2, APL1 | ADP glucose pyrophosphorylase large subunit 1	1	0	25	2793.48	5.03e-09	82.593	34224000	1	2	2	0	0	23.0615	24.6023	20.4183	20.73	19.9966	21.1405	19.5102	19.1251	19.9587
+	+	2.80352	3.73053			0.136806	0.520698			1.12958	3.20983		+	2.10848	3.47018			0.387923	-1.34457			0.762434	2.12561	NYFWLDHQNLNDIYR	AT1G35580.3;AT1G35580.2;AT1G35580.1	AT1G35580.3	CINV1 | cytosolic invertase 1	1	0	15	2009.94	3.86e-12	115.68	97732000	2	4	3	1	0	24.6261	24.4012	24.941	19.733	20.5471	24.0586	21.2056	20.0227	21.5483
		0.354524	1.43891			0.89154	2.81169			0.605064	-1.37278			0.00762	0.033067			0.875497	2.09223			0.899702	2.1253	DAYCLLNFGDSITTDHISPAGSIHK	AT4G35830.2;AT4G35830.1	AT4G35830.2	ACO1 | aconitase 1	0	1	25	2731.29	3.75e-34	147.41	107250000	7	6	2	3	1	20.9541	23.4403	23.9622	23.8189	23.6715	24.9845	24.115	19.4949	20.43
+	+	2.23864	2.56965			0.674124	1.67495			0.36515	0.894699			0.992303	1.73218			0.132091	0.390126		+	1.49483	2.1223	GHLSVSDLLDYINPSHNAK	AT1G01320.2;AT1G01320.1	AT1G01320.2	Tetratricopeptide repeat (TPR)-like superfamily protein	0	1	19	2079.04	8.38e-37	170.79	66244000	7	7	3	2	2	23.4319	23.5585	23.4482	20.5484	23.7692	23.4368	20.006	21.621	21.1026
+	+	3.89389	4.54449			0.428274	-0.30435	+ in EH1.1	+ in EH1.1	4.8272	4.84884	+	+	6.62303	4.69667			0.884883	-2.5766			0.64324	2.12007	DENHLFPDAIGHHIQGVTVHDGEWDSHEAIK	AT2G01530.1	AT2G01530.1	MLP329 | MLP-like protein 329	0	1	31	3502.63	1.3e-20	121.5	94766000	3	3	3	0	0	24.6101	25.0476	25.0391	19.8065	20.2396	20.1042	20.2201	20.8844	19.9589
+	+	2.6274	3.87733			0.176	0.34828		+ in EH1.1	2.66214	3.52905	+	+	3.79355	3.70319			0.551208	-1.59039			0.865057	2.11281	FQSHAVLALQEAAEAYLVGLFEDTNLCAIHAK	AT5G10980.1;AT4G40040.2;AT4G40040.1;AT4G40030.3;AT4G40030.1;AT1G75600.1;AT1G13370.1;AT1G19890.1;AT4G40030.2	AT5G10980.1	Histone superfamily protein	0	1	32	3528.77	3.07e-50	166.19	744370000	22	9	3	3	3	27.5995	27.5754	27.7846	24.6105	24.6353	23.1265	22.6558	24.2804	24.3913
		0.369598	1.20354	+	+	2.56784	3.02105			0.628078	-1.81751			0.083655	-0.30699			1.36654	2.41928		+	1.04252	2.1123	FHGHSPAVVTGKPIDLGGSLGR	AT5G07440.3;AT5G07440.2;AT5G07440.1;AT3G03910.1	AT5G07440.3	GDH2 | glutamate dehydrogenase 2	1	1	22	2201.17	1.18e-11	103.4	53224000	4	4	1	3	0	19.9189	24.1588	20.7852	23.6104	23.5795	23.1257	21.2751	19.9932	19.9841
+	+	3.37362	2.23758		+	2.5745	1.9798			0.364826	0.257776			0.95623	1.24768			0.527565	0.861012	+	+	4.3913	2.10869	ATFGITDHAQDHLGDVVYVELPDVGHSVSQGK	AT2G35120.1	AT2G35120.1	Single hybrid motif superfamily protein	0	1	32	3390.65	7.01e-64	186.23	833000000	19	9	3	3	3	26.7133	27.2008	27.0505	27.0076	26.2159	26.9677	24.7806	24.994	24.4773
		0.729321	1.87879		+	1.38772	2.33837			0.147335	-0.45958			0.256344	0.709604			0.650663	1.39898		+	1.35424	2.10858	GPAPLSLALAHADIDEAGK	AT4G03280.2;AT4G03280.1	AT4G03280.2	PETC, PGR1 | photosynthetic electron transfer C	0	1	19	1844.96	6.88e-05	70.837	32287000	3	3	1	2	0	20.6805	23.9684	21.1263	23.0079	22.8265	21.3195	20.8694	18.9372	20.3322
+	+	2.10859	2.79718			1.1809	1.41605			1.44865	1.38113		+	1.90006	2.08915			0.005827	0.017457		+	1.9436	2.10661	HYGPCNSFNSLYK	AT1G45201.2;AT1G45201.1	AT1G45201.2	ATTLL1, TLL1 | triacylglycerol lipase-like 1	0	1	13	1585.7	0.0001826	72.958	26055000	5	5	3	2	0	22.0432	23.1331	22.6274	21.63	20.6088	21.4215	20.5172	18.9175	19.9775
+	+	3.79993	4.57012			1.13634	-0.36048	+ in EH1.1	+ in EH1.1	3.90636	4.9306	+	+	6.47091	4.75036			0.906877	-2.64554			0.62414	2.10482	HHPGQIEAAAIMEHILDGSSYVK	AT5G04230.1;AT5G04230.2;AT3G10340.1	AT5G04230.1	PAL3, ATPAL3 | phenyl alanine ammonia-lyase 3	0	1	23	2502.23	4.7e-18	113.26	93971000	7	3	3	0	0	25.4117	24.754	24.3266	19.736	19.8493	20.1153	20.0674	20.3282	20.3863
+	+	2.32646	2.78864		+	1.36075	1.41674		+ in EH1.1	2.05448	1.37191		+	2.05525	2.08028			0.007745	0.022414		+	2.12064	2.10269	IWHHTFYNELR	AT3G18780.1;AT3G18780.2;AT1G49240.1;AT5G09810.1;AT5G59370.2;AT5G59370.1;AT3G53750.1;AT3G46520.1;AT3G12110.1;AT2G37620.2;AT2G37620.1;AT2G42100.1	AT3G18780.1	ACT2, DER1, LSR2, ENL2 | actin 2	1	0	11	1514.74	1.2e-38	199.08	3500600000	48	9	3	3	3	29.0932	29.8114	29.49	28.468	27.7918	28.019	26.2618	26.2031	27.5636
+	+	2.40513	2.12701		+	2.45587	2.07545			0.099497	0.051559			0.757582	1.08928			0.673209	1.01195	+	+	4.25732	2.10123	NYVPTWAFDHQK	AT2G06850.1	AT2G06850.1	EXGT-A1, EXT, XTH4 | xyloglucan endotransglucosylase/hydrolase 4	0	1	12	1504.71	5.62e-18	151.79	590760000	33	9	3	3	3	26.3131	26.702	26.1869	26.4187	26.1471	26.4816	23.9731	23.9342	24.9138
		0.950989	2.58492			0.570785	1.61212			1.27998	0.972799			0.931685	1.77886			0.098654	0.319661		+	1.27678	2.09852	IEITCAACGGHLGHVFK	AT4G21860.3;AT4G21860.1	AT4G21860.3	MSRB2 | methionine sulfoxide reductase B 2	0	1	17	1868.9	6.96e-16	121.31	169040000	13	8	3	3	2	24.306	25.1187	25.2194	23.8187	23.601	24.306	23.2724	23.7806	19.8364
+	+	2.2913	2.35933		+	2.31138	1.82878			0.745411	0.530549			1.17808	1.44494			0.339963	0.649116	+	+	3.35055	2.09405	SEAGQIEYWDHNHPQLR	AT4G28520.2;AT4G28520.4;AT4G28520.3;AT4G28520.1	AT4G28520.2	CRU3, CRC | cruciferin 3	1	0	17	2078.96	1.21e-35	168.41	335300000	18	9	3	3	3	25.6902	26.3335	25.301	25.3148	25.4203	24.9979	23.1193	23.1144	24.013
	+	2.21271	2.00531		+	2.51372	2.17282			0.264556	-0.16751			0.576902	0.918901			0.847887	1.17016	+	+	3.96118	2.08907	HWITFNEPWVFSHAGYDVGK	AT3G09260.1	AT3G09260.1	PYK10, PSR3.1, BGLU23, LEB | Glycosyl hydrolase superfamily protein	0	1	20	2389.13	6.58e-195	329.06	16295000000	77	9	3	3	3	30.8067	30.898	31.4919	31.4223	30.9758	31.3011	28.978	28.565	29.6376
	+	1.51597	2.6364		+	1.49353	1.53691			0.739867	1.09949			1.41444	1.86795			0.077989	0.218707		+	1.84298	2.08665	HIILPWFSEFTVER	AT1G28350.1	AT1G28350.1	Nucleotidylyl transferase superfamily protein	1	0	14	1772.92	6.56e-08	105.65	27255000	5	5	2	3	0	21.1937	22.9407	23.3659	21.1064	21.4867	21.6087	19.1224	19.787	20.6817
+	+	2.36945	2.41209		+	1.83865	1.74579			2.24519	0.666301			1.33626	1.5392			0.267758	0.539744	+	+	3.2072	2.07894	FVYAHFPINASIGGDGK	AT1G33140.1;AT1G33120.1	AT1G33140.1	PGY2 | Ribosomal protein L6 family	0	1	17	1791.89	4.24e-45	174.59	716320000	33	9	3	3	3	26.9946	27.0275	26.8389	26.3914	26.4008	26.0699	24.9144	23.7256	24.9849
+	+	3.15651	3.8586			0.313055	0.297806	+ in EH1.1	+ in EH1.1	4.93986	3.5608	+	+	5.43236	3.7097			0.607606	-1.6315			0.900204	2.07821	NRWEKPGHSPLYGYDFWYQPR	AT4G14030.2;AT4G14030.1	AT4G14030.2	SBP1 | selenium-binding protein 1	2	1	21	2695.27	1.55e-16	121.74	52901000	3	3	3	0	0	24.2263	24.1479	23.8078	20.4654	20.4671	20.5671	19.552	20.8919	20.1623
+	+	1.63194	2.84205			0.430093	1.30019			0.6232	1.54186			1.23441	2.19195			0.03286	-0.12083		+	1.10389	2.07112	HVSDTMLSNASFVFPDNTPLTK	AT5G65010.1;AT5G65010.2	AT5G65010.1	ASN2 | asparagine synthetase 2	0	1	22	2420.17	2.26e-41	167.16	97412000	6	6	3	2	1	24.3332	24.7114	23.6318	23.6244	20.5546	23.8717	20.6766	22.8434	20.6302
+	+	4.13406	2.94348			0.461996	1.19158			0.713737	1.7519			1.58726	2.34769			0.084128	-0.28016		+	1.20547	2.06753	QEVLLGHLDWNPMHK	AT3G42050.1	AT3G42050.1	vacuolar ATP synthase subunit H family protein	0	1	15	1815.91	0.00024747	64.52	50813000	5	5	3	2	0	23.4691	23.7632	23.2338	22.8288	19.5148	22.8668	20.6955	20.4015	20.5386
+	+	3.97481	4.11611			0.001476	0.001304	+ in EH1.1	+ in EH1.1	3.66774	4.1148	+	+	6.30663	4.11546			0.753628	-2.05675			0.754799	2.05871	TAVDSGAHWATESLHR	AT4G14570.1	AT4G14570.1	acylaminoacyl-peptidase-related	1	0	16	1736.82	3.01e-10	109.35	80608000	3	3	3	0	0	24.3334	25.0586	24.5477	20.9426	20.538	20.1147	20.4802	20.8311	20.28
	+	1.92068	2.18023		+	1.80564	1.93316			0.134442	0.247073			0.791739	1.21365			0.455377	0.843041	+	+	2.56128	2.05669	DHGFPLR	AT3G01910.1;AT3G01910.2;AT3G01910.3	AT3G01910.1	SOX, AT-SO, AtSO | sulfite oxidase	1	0	7	840.424	0.004189	102.98	30147000	8	6	3	3	0	21.7216	23.1969	21.7365	22.6565	22.1819	21.0754	20.2261	20.0009	19.8874
	+	1.77733	2.4184			1.25808	1.68381			1.39985	0.734586			1.24229	1.57649			0.212573	0.474614		+	2.41002	2.05111	LLDLIVHSLYSHK	AT2G04030.2;AT2G04030.1	AT2G04030.2	CR88, Hsp88.1, AtHsp90.5 | Chaperone protein htpG family protein	0	1	13	1536.87	2.5e-10	121.28	75756000	7	7	3	3	1	23.4953	23.928	23.8929	23.4397	22.8161	22.8566	22.5249	20.5859	20.9503
		0.757278	2.25629			0.571031	1.82588			0.216531	0.430414			0.551747	1.34336			0.230778	0.697733		+	1.10473	2.04109	VYLWHETTR	ATCG01060.1	ATCG01060.1	PSAC | iron-sulfur cluster binding;electron carriers;4 iron, 4 sulfur cluster binding	1	0	9	1203.6	2.38e-06	116.05	430240000	29	8	3	3	2	25.707	26.7197	25.0897	26.4488	25.4396	24.3368	23.6127	21.3423	25.7926
+	+	2.51056	3.00989			0.694555	1.07107			1.6806	1.93882		+	2.43383	2.47435			0.153762	-0.43387		+	1.4519	2.04048	IQNDFVNLANQLHSSHGDR	AT1G11720.1;AT1G11720.2	AT1G11720.1	ATSS3, SS3 | starch synthase 3	1	0	19	2164.04	0.025058	41.136	29702000	0	4	3	1	0	23.0456	23.0861	22.9465	20.1463	21.1637	21.9518	20.9446	19.6742	19.4298
	+	1.43234	2.54524		+	1.34437	1.53309			0.687373	1.01216			1.31518	1.7787			0.095948	0.260464		+	1.80502	2.03917	HAEKYPTPPAVCSGK	AT4G35090.1;AT4G35090.2	AT4G35090.1	CAT2 | catalase 2	0	2	15	1640.8	1.82e-12	111.12	124250000	23	8	3	3	2	23.7706	25.6705	23.6682	23.5926	23.4241	23.0561	22.0419	22.5775	20.8542
	+	1.5969	2.36693		+	1.6683	1.7054			0.507211	0.66153			1.12269	1.51423			0.235538	0.521937		+	2.27225	2.03617	GGDVSWHIHDER	AT1G11860.3;AT1G11860.2;AT1G11860.1	AT1G11860.3	Glycine cleavage T-protein family	1	0	12	1406.63	1.32e-17	152.62	2850700000	77	9	3	3	3	28.0115	29.8291	28.6137	28.3907	27.7578	28.3213	25.999	26.0646	27.2899
+	+	3.05321	2.39892		+	2.52896	1.65613			1.80605	0.742785			1.53328	1.57085			0.229312	0.456673	+	+	3.49315	2.02752	GLNVWDSFTHR	AT5G26000.2;AT5G26000.1	AT5G26000.2	TGG1, BGLU38 | thioglucoside glucohydrolase 1	1	0	11	1330.64	1.85e-48	207.29	1031000000	34	9	3	3	3	27.2858	27.7731	27.452	26.8097	26.5406	26.9322	24.9618	24.7997	25.5527
+	+	2.03828	2.56615		+	1.45658	1.47498			1.09713	1.09118			1.65458	1.82866			0.074569	0.191901		+	2.16407	2.02057	HTPEGATLESDWSAK	AT3G60750.1;AT3G60750.2	AT3G60750.1	Transketolase	0	1	15	1627.75	4.71e-41	177.1	1417100000	40	9	3	3	3	27.3268	28.6484	28.0778	27.3949	26.464	26.9206	25.0446	25.0873	26.2227
+	+	3.49489	3.37632			1.11784	0.664756		+ in EH1.1	2.89441	2.71156	+	+	4.47084	3.04394			0.402463	-1.0234		+	1.19277	2.02054	IIIDSNNNPEHFLTTNPYYDSK	AT3G08530.1;AT3G11130.1	AT3G11130.1	Clathrin, heavy chain	0	1	22	2594.23	9.86e-12	103.95	46818000	3	3	3	0	0	23.864	24.2735	23.426	21.4992	21.2159	20.7136	20.1592	20.6322	20.6431
+	+	2.37756	3.56974			0.327098	0.470488		+ in EH1.1	3.9169	3.09925	+	+	3.93732	3.33449			0.490723	-1.31438			0.971449	2.02011	QHPHAQAWDDALSK	AT2G29630.3;AT2G29630.2;AT2G29630.1	AT2G29630.3	THIC | thiaminC	0	1	14	1602.75	0.010055	45.614	49021000	3	3	3	0	0	23.6211	24.2351	23.9648	20.6918	20.7742	21.0572	19.7618	19.8178	21.5322
+	+	1.8026	2.62542			0.870196	1.40412			1.48058	1.2213			1.60955	1.92336			0.031948	0.091409		+	1.80624	2.01477	HYLSLTSGGLGAYSDSR	AT1G23310.1;AT1G23310.2;AT1G70580.4;AT1G70580.3;AT1G70580.2;AT1G70580.1	AT1G23310.1	GGT1, AOAT1, GGAT1 | glutamate:glyoxylate aminotransferase	1	0	17	1782.85	3.05e-57	204.13	152370000	11	8	3	3	2	24.9484	24.9609	24.7765	24.0876	24.0144	22.9199	22.7249	23.0951	20.9895
		0.928015	1.84072			1.06416	2.18825			0.318052	-0.34753			0.331141	0.746596			0.705932	1.26789		+	1.72264	2.01449	FHWKPTCGIK	AT1G20620.1;AT1G20620.2;AT1G20620.5;AT1G20620.4	AT1G20620.1	CAT3, SEN2, ATCAT3 | catalase 3	0	2	10	1272.64	0.00027901	87.298	109010000	7	8	3	3	2	23.1667	23.8361	23.9802	24.7485	23.5974	23.6797	22.7149	20.0354	22.7106
+	+	2.23757	2.38826			1.19893	1.63274			0.652394	0.755524			1.24813	1.57189			0.194592	0.438608		+	2.29624	2.0105	HPNITPGTDSHDYVNSNLNR	AT1G43190.3;AT1G43190.2;AT1G43190.1	AT1G43190.3	PTB3 | polypyrimidine tract-binding protein 3	1	0	20	2250.04	8.56e-11	97.32	109600000	15	8	3	3	2	23.9221	24.2802	24.5289	23.8594	22.511	24.0942	22.5231	21.9277	21.1156
	+	2.12516	1.54487	+	+	2.3054	2.4751			0.897446	-0.93023			0.132983	0.307324			1.58078	1.70266		+	2.52189	2.00999	HHLAETIQMGYGSPK	AT1G77550.1	AT1G77550.1	tubulin-tyrosine ligases;tubulin-tyrosine ligases	0	1	15	1667.81	5.51e-07	89.231	79980000	11	9	3	3	3	22.8215	23.3712	22.4801	24.3049	24.1479	23.0106	21.0117	21.4899	21.5366
+	+	5.50305	3.96424			0.020288	0.047304		+ in EH1.1	2.14274	3.91694	+	+	3.94175	3.94059			0.682337	-1.93482			0.722655	2.00577	TSLWDLLESTLTYQHTTYAEAIKK	AT1G08200.1	AT1G08200.1	AXS2 | UDP-D-apiose/UDP-D-xylose synthase 2	0	2	24	2811.43	4.09e-18	116.45	70839000	4	4	3	1	0	24.4993	24.4425	24.2853	19.2214	21.8871	20.3678	20.6031	20.4213	20.3099
+	+	2.89768	2.99001			0.886672	1.00866		+ in EH1.1	2.00517	1.98135		+	2.85237	2.48568			0.183756	-0.48635		+	1.51196	1.99934	HTPTSMTDDELVELIGGENSVDLITVAQGVHWFDLPR	AT5G10830.1	AT5G10830.1	S-adenosyl-L-methionine-dependent methyltransferases superfamily protein	1	0	37	4090.99	3.7e-06	74.846	25027000	3	3	3	0	0	23.2345	22.9492	22.7511	20.2585	21.0765	21.6557	19.6507	20.6716	19.6425
+	+	3.37774	2.01407		+	3.16594	1.98405			0.037185	0.030024			0.761092	1.02205			0.707557	0.97701	+	+	4.9473	1.99906	SGGDDDGDVVAASASAHHEHIKDE	AT5G54430.1	AT5G54430.1	ATPHOS32, PHOS32 | Adenine nucleotide alpha hydrolases-like superfamily protein	0	1	24	2418.03	3.26e-18	119.79	444200000	28	9	3	3	3	25.8624	26.3158	25.7095	26.3408	25.7477	25.7091	23.9784	24.0008	23.8663
+	+	3.37514	2.24223		+	2.5824	1.75242			1.40824	0.489807			1.24741	1.36602			0.366504	0.631307	+	+	4.20497	1.99732	YPLPQGEIHHVVNPDPYR	AT4G39660.1	AT4G39660.1	AGT2 | alanine:glyoxylate aminotransferase 2	1	0	18	2130.06	2.07e-22	142.3	503570000	26	9	3	3	3	26.3695	26.4016	26.3359	26.151	25.594	25.8928	23.7159	24.2843	24.3803
	+	1.17712	3.61985			0.380889	0.373451			1.04183	3.2464		+	2.00435	3.43313			0.420592	-1.43648			0.681873	1.99665	ADLDGDGRISGAEAVGFFQGSGLSKQVLAQIWSLSDR	AT1G20760.1	AT1G20760.1	Calcium-binding EF hand family protein	2	1	37	3849.93	6.26e-50	164.8	85327000	3	2	2	0	0	26.1223	21.1863	23.5502	20.8695	19.7406	20.5095	20.4848	19.7761	19.7383
	+	1.40808	2.50795			1.03832	1.47234			0.962903	1.03561			1.34626	1.77178			0.08043	0.218362		+	1.762	1.99015	DCEAQCYEHYPHSCK	AT3G05730.1	AT3G05730.1	Encodes a defensin-like (DEFL) family protein.	0	1	15	1982.73	1.28e-31	160.78	1344500000	37	9	3	3	3	26.9232	28.6157	28.0792	26.8597	26.9376	26.7138	24.471	24.9638	26.6594
+	+	1.90446	2.61743		+	1.84718	1.34843			1.13169	1.269		+	1.85702	1.94322			0.014266	0.039716		+	1.96158	1.98293	SHIQENWR	AT4G35090.1;AT4G35090.2	AT4G35090.1	CAT2 | catalase 2	1	0	8	1068.51	2.58e-07	139.88	382070000	26	9	3	3	3	25.8582	27.1357	25.3988	24.9626	24.9405	24.6826	23.3376	23.0831	24.1198
	+	1.21111	1.8977		+	1.29077	2.06673			0.19506	-0.16903			0.466294	0.864332			0.683964	1.11788		+	2.20687	1.98221	NYDGHIAGSLHYASGSFDDK	AT5G03455.1	AT5G03455.1	CDC25, ARATH;CDC25, ACR2 | Rhodanese/Cell cycle control phosphatase superfamily protein	0	1	20	2152.95	3.06e-08	94.384	36849000	9	6	3	3	0	22.4512	22.777	22.0459	23.0391	22.1492	22.593	19.6459	21.9215	20.0137
+	+	1.93503	2.98978			0.644189	0.961523			1.26832	2.02826		+	2.22471	2.50902			0.186451	-0.53337		+	1.24066	1.97565	HLSDHLSELVENTLSDLEASK	AT1G20960.2;AT1G20960.1	AT1G20960.2	emb1507 | U5 small nuclear ribonucleoprotein helicase, putative	0	1	21	2336.15	1.06e-50	178.77	37999000	4	5	3	2	0	23.1795	24.0627	22.2164	20.7821	20.431	22.1608	20.4374	20.712	19.34
		0.788289	1.30362		+	1.98158	2.64684			0.711857	-1.34321			0.006336	-0.0198			1.52514	1.99503		+	1.49082	1.97523	WPHVIVQFEDFQSK	AT2G13560.1	AT2G13560.1	NAD-ME1 | NAD-dependent malic enzyme 1	0	1	14	1758.87	0.00010317	72.891	34644000	4	4	1	3	0	22.9223	20.5405	21.3	21.9611	23.2072	23.6241	20.4061	19.7167	20.7291
+	+	2.19919	2.99303			0.323766	0.955911			0.693575	2.03712			1.51525	2.51508			0.159147	-0.54061			0.935189	1.97447	LTGHSHFVEDVVLSSDGQFALSGSWDGELR	AT1G18080.1;AT3G18130.1	AT1G18080.1	ATARCA, RACK1A_AT, RACK1A | Transducin/WD40 repeat-like superfamily protein	1	0	30	3244.54	0.00045024	51.586	33518000	16	6	3	3	0	21.5736	23.1315	23.3948	19.1112	19.8278	23.0495	19.7294	19.7845	19.6069
	+	1.76495	2.43918			1.23772	1.50592			1.53856	0.933263			1.46681	1.68622			0.119631	0.286328		+	2.19988	1.97255	NYIYGGHVSNYMK	AT3G25520.2;AT5G39740.2;AT5G39740.1;AT3G25520.1	AT3G25520.2	ATL5 | ribosomal protein L5	0	1	13	1544.71	0.00032525	77.379	219470000	24	9	3	3	3	24.8326	25.7418	25.3226	24.5574	24.2593	24.2804	21.8527	23.8005	22.9263
	+	1.59238	2.60945			0.758889	1.33406			1.63242	1.27539			1.58021	1.94242			0.009831	0.029334		+	1.63767	1.97175	DRPYGHCLVAGLK	AT4G15000.2;AT4G15000.1	AT4G15000.2	Ribosomal L27e protein family	1	1	13	1484.76	6.38e-05	79.466	29193000	5	6	3	3	0	22.5509	22.9633	22.5364	21.9767	20.8392	21.4085	20.0235	18.8208	21.3781
+	+	1.69921	2.64409			0.5777	1.28287			0.906347	1.36122			1.44427	2.00265			0.012277	-0.03918		+	1.38306	1.96348	DSTGIPHILEHSVLCGSR	AT3G19170.2;AT3G19170.1;AT1G49630.3;AT1G49630.2;AT1G49630.1	AT3G19170.2	PREP1 | presequence protease 1	1	0	18	1976.97	8.77e-05	71.558	51732000	5	5	3	2	0	23.5286	23.6565	23.4055	20.7773	22.9382	22.7915	19.4853	21.6637	21.5094
+	+	2.19822	3.19381			0.411067	0.731002		+ in EH1.1	1.81078	2.46281		+	2.73747	2.82831			0.315058	-0.8659		+	1.08912	1.9624	TNFGIGHSIKDLLEAHIPPGGR	ATCG00340.1	ATCG00340.1	PSAB | Photosystem I, PsaA/PsaB protein	1	1	22	2328.23	1.1e-05	73.783	41157000	5	4	3	1	0	24.0646	23.154	23.2307	22.0804	20.3863	20.5942	21.3085	20.0624	19.497
		0.857293	2.91081			0.232775	1.01393			0.34006	1.89688			0.781295	2.40384			0.090242	-0.44148			0.568467	1.96237	SEALGLFYLDLQNELYESPFAIYHR	AT5G04140.1;AT5G04140.2	AT5G04140.1	GLU1, GLS1, GLUS, FD-GOGAT | glutamate synthase 1	1	0	25	2987.47	7.22e-97	227.38	99713000	7	3	2	1	0	20.3226	24.9519	25.0699	24.9334	20.0824	19.638	20.9539	20.441	20.2172
+	+	2.4977	2.30681		+	2.02928	1.61508			2.14065	0.69173			1.43903	1.49927			0.237746	0.461675	+	+	3.2387	1.96095	AHQLVMDGFNWAHEQK	AT3G58500.1	AT3G58500.1	PP2A-4 | protein phosphatase 2A-4	0	1	16	1909.89	5.76e-24	150.01	341140000	22	9	3	3	3	25.8473	25.6747	26.1161	25.0924	25.2353	25.2353	23.2054	23.259	24.2534
+	+	2.95751	3.58593			0.212394	0.333943		+ in EH1.1	2.6917	3.25199	+	+	4.09767	3.41896			0.5555	-1.45902			0.889887	1.95994	LPLNHEILYHLQDVFNLLPNLNVNELVK	AT5G05780.2;AT5G05780.1;AT3G11270.2;AT3G11270.1	AT5G05780.2	RPN8A | RP non-ATPase subunit 8A	0	1	28	3310.81	1.53e-09	89.181	40307000	6	3	3	0	0	23.8595	23.5544	23.606	21.2942	20.1399	19.8298	19.3474	20.1251	20.7895
	+	2.02952	2.22496			0.885418	1.69109			0.233749	0.533875			0.846555	1.37942			0.247558	0.578607		+	1.71155	1.95803	TFHTGGVFTGGTAEHVR	ATCG00170.1	ATCG00170.1	RPOC2 | DNA-directed RNA polymerase family protein	1	0	17	1772.86	1.54e-07	93.424	36903000	5	5	3	2	0	21.9596	23.0676	22.8976	23.2441	20.4957	22.5834	20.876	20.5862	19.7877
+	+	2.44592	2.25561		+	2.05078	1.65914			1.08246	0.596471			1.29974	1.42604			0.28428	0.531336	+	+	3.25274	1.95738	LAHLLQLSPHPEGR	AT5G19820.1	AT5G19820.1	emb2734 | ARM repeat superfamily protein	1	0	14	1566.86	1.13e-07	101.62	35849000	6	6	3	3	0	22.4539	23.1357	22.6702	22.4788	21.9492	22.0425	21.0913	20.3425	20.0592
		0.846609	1.37056			0.993154	2.5257			0.442152	-1.15514			0.031757	0.107712			1.03126	1.84042		+	1.1492	1.94813	HYALWEDPFK	AT1G63770.4;AT1G63770.3;AT1G63770.1;AT1G63770.2;AT1G63770.5	AT1G63770.4	Peptidase M1 family protein	0	1	10	1304.62	4.2e-10	141.48	44857000	4	4	2	2	0	21.7517	22.6759	21.1348	20.966	23.8267	24.2351	19.6289	20.172	21.6498
	+	2.45352	1.69002		+	1.83898	2.2044			0.370215	-0.51437			0.304508	0.587827			1.07632	1.35938		+	2.61296	1.94721	EASQAYEEYHEAVHK	AT3G15950.2;AT3G15950.1	AT3G15950.2	NAI2 | DNA topoisomerase-related	0	1	15	1789.79	2.62e-09	105.14	145370000	23	9	3	3	3	23.7311	24.4775	23.7036	25.1733	24.8239	23.458	22.4334	22.3281	22.0805
		0.575424	1.6997			0.687555	2.19031			0.090162	-0.49061			0.16008	0.604548			0.435032	1.34046			0.759901	1.945	WIPCVEFELEHGFVYREHGNTPGYYDGR	AT5G38420.1;AT5G38410.1;AT5G38430.1	AT5G38420.1	Ribulose bisphosphate carboxylase (small chain) family protein	2	0	28	3426.55	5.05e-07	78.65	93898000	3	4	2	2	0	20.1556	23.9389	24.1624	23.7968	20.5256	25.4062	21.3395	20.6698	21.1484
+	+	2.48326	2.48334			1.19848	1.40019			1.06413	1.08315		+	1.69011	1.78324			0.062983	0.158524		+	2.12586	1.94176	DITLSSVHHDGTVQTISGSSTILR	AT1G63770.4;AT1G63770.3;AT1G63770.1;AT1G63770.2;AT1G63770.5	AT1G63770.4	Peptidase M1 family protein	1	0	24	2523.29	1.66e-44	168.84	414140000	18	9	3	3	3	25.8689	26.5625	26.3424	25.6285	24.3104	25.5855	23.4536	23.4188	24.4513
+	+	1.93435	2.39462		+	1.36641	1.47956			0.934819	0.915059			1.46627	1.65484			0.120208	0.282251		+	2.20314	1.93709	NVIIWGNHSSTQYPDVNHATVK	AT5G43330.1	AT5G43330.1	Lactate/malate dehydrogenase family protein	0	1	22	2479.22	3.89e-17	122.01	357880000	17	9	3	3	3	25.2714	26.4051	26.2338	24.9958	24.5824	25.5869	23.5941	22.8505	24.2819
		0.773247	3.439			0.058407	0.431485			0.879186	3.00751			1.00643	3.22325			0.263232	-1.28801			0.450172	1.93524	SENHLFPDAIGHHIQGVTIHDGEWDSHGAIK	AT2G01520.1	AT2G01520.1	MLP328 | MLP-like protein 328	0	1	31	3416.63	1.85e-28	127.23	386460000	6	6	3	2	1	25.7926	26.7203	25.7525	24.6483	19.9582	24.6363	20.635	20.6151	26.6982
+	+	2.48641	2.76932			1.22332	1.09106		+ in EH1.1	2.99428	1.67827		+	2.70493	2.2238			0.115156	-0.29361		+	1.75789	1.93019	HLYVQVIDDTK	AT1G48350.1	AT1G48350.1	Ribosomal L18p/L5e family protein	0	1	11	1329.69	2.08e-22	169.37	88592000	6	7	3	3	1	24.204	24.6682	24.1317	22.8563	22.5615	22.5514	20.7549	22.0344	21.9067
+	+	2.42504	2.54666			1.01032	1.30758			1.27364	1.23907		+	1.83625	1.89286			0.012555	0.034257		+	1.92653	1.92712	DNGLLLHIHR	ATCG00490.1	ATCG00490.1	RBCL | ribulose-bisphosphate carboxylases	1	0	10	1186.66	8.32e-183	344.01	10666000000	50	9	3	3	3	30.8211	31.0841	31.1006	29.9481	30.4282	28.9123	27.9864	28.1054	29.2741
	+	1.65381	1.87202		+	2.40458	1.9801			0.087437	-0.10808			0.568822	0.881967			0.739257	1.04409	+	+	3.03769	1.92606	ENISLLHQYAYYTIR	AT1G45201.2;AT1G45201.1	AT1G45201.2	ATTLL1, TLL1 | triacylglycerol lipase-like 1	1	0	15	1882.96	2.79e-10	110.55	28221000	1	5	2	3	0	22.3944	22.7768	21.3767	22.4196	22.0213	22.4312	20.1255	19.904	20.9023
+	+	2.21482	3.14301			0.414565	0.704994			1.51912	2.43802		+	2.63545	2.79052			0.31674	-0.86651		+	1.05598	1.924	INWICNPVHK	AT4G17390.1;AT4G16720.1	AT4G17390.1	Ribosomal protein L23/L15e family protein	0	1	10	1279.65	6.3e-05	92.838	40118000	4	4	3	1	0	22.9495	22.8977	24.2277	22.1203	20.2821	20.3584	19.4635	20.3368	20.8455
+	+	2.79844	2.45686			1.19808	1.38966			0.901636	1.0672			1.6658	1.76203			0.064551	0.161233		+	2.10391	1.92326	VICCGICHTDIHQIK	AT3G19450.1	AT3G19450.1	CAD4, ATCAD4, CAD, CAD-C | GroES-like zinc-binding alcohol dehydrogenase family protein	0	1	15	1852.87	4.98e-12	112.42	220090000	16	9	3	3	3	24.858	25.4963	25.6204	25.0497	24.3879	23.3355	22.471	23.2282	22.9049
+	+	2.4951	4.50679			0.317276	-0.66237	+ in EH1.1	+ in EH1.1	3.24487	5.16916	+	+	4.02412	4.83798			0.96799	-2.91577			0.498637	1.92221	HLLLPVIDRNPYLSEGTR	AT5G66090.1	AT5G66090.1	unknown protein;FUNCTIONS IN: molecular_function unknown;LOCATED IN: chloroplast, chloroplast stroma;EXPRESSED IN: 21 plant structures;EXPRESSED DURING: 13 growth stages;Has 30201 Blast hits to 17322 proteins in 780 species: Archae - 12;B	2	0	18	2092.14	0.00042756	72.634	102480000	0	3	3	0	0	25.2753	24.7495	25.0046	20.5607	20.0712	18.89	20.8149	19.1718	21.5223
	+	1.59381	1.41588			0.670446	2.42824			0.23592	-1.01236			0.052348	0.201762			0.710629	1.7203			0.853679	1.92206	VDVANLQGHFFHYSVALFYDDGRPVEQK	AT2G27040.2;AT2G27040.1	AT2G27040.2	AGO4 | Argonaute family protein	1	1	28	3250.58	4.23e-09	82.476	48504000	4	4	2	2	0	22.1562	20.8211	21.7544	19.3376	23.8398	24.5914	20.2198	19.9695	20.2948
+	+	2.85771	1.96101		+	2.21052	1.88071			0.0901	0.080298			0.774318	1.02066			0.633929	0.900208	+	+	3.92624	1.92086	VGVHHYNGNNVDLGTACGK	AT1G77940.1	AT1G77940.1	Ribosomal protein L7Ae/L30e/S12e/Gadd45 family protein	0	1	19	2010.93	4.27e-16	120.63	102740000	19	9	3	3	3	24.0257	23.5933	23.9489	24.3093	23.3215	23.6961	21.8157	22.2908	21.5784
+	+	2.62166	2.08919			0.873882	1.7338			0.138506	0.355387			0.716067	1.22229			0.316639	0.689205		+	1.69316	1.91149	HEQGGVFAAEGYAR	AT3G48560.1	AT3G48560.1	CSR1, ALS, AHAS, TZP5, IMR1 | chlorsulfuron/imidazolinone resistant 1	1	0	14	1490.69	6.05e-06	81.619	23779000	2	5	3	2	0	21.9119	22.3578	21.4411	22.2005	19.749	22.6952	19.987	19.9457	19.5106
		0.578359	1.96318			0.620311	1.85954			0.022618	0.103638			0.336798	1.03341			0.2732	0.877951			0.829693	1.91136	DGIQFPDVVHALKPNPK	AT1G20620.1;AT1G20620.2;AT1G20620.5;AT1G20620.4	AT1G20620.1	CAT3, SEN2, ATCAT3 | catalase 3	0	2	17	1874.01	3.82e-15	111.43	63022000	2	4	2	2	0	20.532	24.4262	23.6122	23.7853	20.8205	23.6538	22.1834	19.0681	21.4295
+	+	6.05036	2.43161		+	3.32769	1.38125		+ in EH1.1	2.91104	1.05035		+	2.16139	1.74098			0.074586	0.165449	+	+	2.98297	1.90643	SYILYNIGLIHTSNGEHTK	ATCG00360.1	ATCG00360.1	YCF3 | Tetratricopeptide repeat (TPR)-like superfamily protein	0	1	19	2159.1	1.81e-16	124.26	271440000	15	9	3	3	3	25.6524	25.7414	25.6734	24.4923	24.5346	24.8893	23.2013	23.2376	23.3336
		0.534155	-0.205057			1.07611	4.01703			1.13013	-4.22208			0.60914	-2.21357			2.04083	4.11956			0.488605	1.90599	PSDVQKYTK	AT1G20760.1	AT1G20760.1	Calcium-binding EF hand family protein	0	2	9	1064.55	0.0052218	87.308	185700000	3	2	0	2	0	20.7602	20.3253	20.3934	26.3878	26.5447	21.2127	20.8962	20.6405	20.5573
+	+	3.70684	2.04294		+	3.65889	1.76661			0.755772	0.276332			1.04231	1.15963			0.50932	0.745138	+	+	5.29356	1.90477	VCPSHVLDFHPGDAFVVR	AT5G14740.2;AT5G14740.1;AT5G14740.4;AT5G14740.3;AT5G14740.5	AT5G14740.2	CA2, CA18, BETA CA2 | carbonic anhydrase 2	1	0	18	2051	1.81e-28	157.42	8991000000	43	9	3	3	3	30.4717	30.6183	30.1791	30.3376	30.1375	29.9651	28.5548	28.2803	28.3053
		0.488685	2.38387			0.284691	1.42186			0.580771	0.962018			0.532475	1.67294			0.050694	0.229918			0.646376	1.90286	GHYTEGAELIDSVLDVVR	AT5G44340.1;AT4G20890.1;AT5G23860.2;AT5G23860.1;AT5G62700.1;AT5G62690.1	AT5G44340.1	TUB4 | tubulin beta chain 4	1	0	18	1971.99	1.66e-27	149	143870000	7	7	3	3	1	25.1901	24.1585	22.7492	22.7232	23.4535	23.0351	25.6543	19.5969	19.695
+	+	2.13171	2.56764			1.08072	1.23596		+ in EH1.1	1.95873	1.33167		+	2.03296	1.94966			0.017777	-0.04786		+	1.89761	1.9018	LAWHSAGTFDCQSR	AT1G07890.6;AT1G07890.8;AT1G07890.7;AT1G07890.5;AT1G07890.4;AT1G07890.3;AT1G07890.2;AT1G07890.1	AT1G07890.6	APX1, MEE6, CS1, ATAPX1, ATAPX01 | ascorbate peroxidase 1	1	0	14	1634.73	5.28e-12	126.32	104530000	11	9	3	3	3	24.1268	24.7046	24.2614	23.4782	22.9676	22.6521	21.5063	21.1481	22.7356
+	+	2.59277	3.42197			0.263612	0.379683		+ in EH1.1	1.94005	3.04229	+	+	3.49822	3.23213			0.508093	-1.3313			0.889876	1.90083	HLQQEGFEVTYLPVK	AT5G65720.1;AT5G65720.2	AT5G65720.1	ATNIFS1, NIFS1, NFS1, ATNFS1 | nitrogen fixation S (NIFS)-like 1	0	1	15	1786.93	2.78e-23	151.98	47834000	5	4	3	1	0	23.2472	24.569	23.202	20.1722	20.0481	21.6711	20.2519	20.6686	19.8318
		0.0111591	-0.0193895	+	+	3.55482	3.81523		+ in EH1.2	2.80455	-3.83462			0.73619	-1.927	+	+	4.67254	3.82492			0.718348	1.89792	IVGFHGSSSDLIHSVGVYIIPSTTPLTPPVSGGLTK	AT3G16470.2;AT3G16470.1	AT3G16470.2	JR1 | Mannose-binding lectin superfamily protein	0	1	36	3632.95	9.17e-06	70.073	56066000	2	3	0	3	0	19.6084	21.2523	20.0768	23.9953	24.0847	24.3613	20.6893	19.738	20.5683
+	+	2.21977	2.21575		+	1.3738	1.57805			0.689429	0.637691			1.22482	1.42672			0.235301	0.470181		+	2.53515	1.8969	STNPHHEYIGLYPK	AT1G65440.3;AT1G65440.2;AT1G65440.1	AT1G65440.3	GTB1 | global transcription factor group B1	0	1	14	1654.81	3.19e-05	77.912	30600000	5	5	3	2	0	22.4943	22.4081	22.9804	22.4002	21.2277	22.3419	21.139	19.8758	20.2207
+	+	3.41426	3.86574			0.085451	-0.07391	+ in EH1.1	+ in EH1.1	3.16257	3.93965	+	+	5.53369	3.9027			0.779929	-2.00678			0.711056	1.89592	SHHFNPFLSPDSSR	AT1G21670.1	AT1G21670.1	LOCATED IN: cell wall, plant-type cell wall;EXPRESSED IN: 23 plant structures;EXPRESSED DURING: 14 growth stages;CONTAINS InterPro DOMAIN/s: WD40-like Beta Propeller (InterPro:IPR011659), Six-bladed beta-propeller, TolB-like (InterPro:IPR011	1	0	14	1626.75	1.18e-21	148.18	653510000	19	9	3	3	3	26.8371	27.8855	27.647	23.8696	23.6893	22.9917	23.2968	23.6897	23.7859
+	+	2.13943	2.33138		+	1.66158	1.44615			1.18228	0.885227			1.57605	1.6083			0.127704	0.280462		+	2.46581	1.88876	TSFEEWAKPGHFSR	ATCG00350.1	ATCG00350.1	PSAA | Photosystem I, PsaA/PsaB protein	1	1	14	1677.79	3.36e-21	153.74	1125200000	41	9	3	3	3	27.1865	28.2016	27.4976	26.562	27.1108	26.5573	25.1267	24.7923	25.9726
+	+	2.15025	2.30974			0.803233	1.46626			0.39506	0.843482			1.08838	1.57661			0.12044	0.311386		+	1.59033	1.888	GFQPTPYQTLGGGANTVAHGYTK	AT4G00430.2;AT4G00430.1	AT4G00430.2	TMP-C, PIP1;4, PIP1E | plasma membrane intrinsic protein 1;4	0	1	23	2364.15	2.17e-05	63.69	26705000	4	4	2	2	0	21.8133	23.1719	22.45	22.717	22.143	20.0448	20.4974	19.727	20.2815
	+	1.43379	1.99158			1.17922	1.78317			0.247617	0.208409			0.730958	1.09999			0.443616	0.78738		+	2.26747	1.88737	HNPQNCGLSQHLEDEDVVQIVK	AT1G17470.2;AT1G17470.1	AT1G17470.2	ATDRG1, ATDRG, DRG1 | developmentally regulated G-protein 1	0	1	22	2558.22	7.97e-17	114.88	69793000	9	8	3	3	2	23.3598	23.1641	23.5341	23.2959	22.5381	23.5989	22.1368	21.8487	20.0978
		0.580849	1.43467		+	1.64617	2.32393			0.308119	-0.88926			0.090244	0.272707			0.89313	1.60659		+	1.19525	1.8793	SLNTVWAQHLSEEVR	AT1G43170.9;AT1G43170.8;AT1G43170.7;AT1G43170.6;AT1G43170.5;AT1G43170.3;AT1G43170.2;AT1G43170.1;AT1G43170.4	AT1G43170.9	RP1 | ribosomal protein 1	1	0	15	1767.89	4.14e-17	134.9	32419000	3	3	1	2	0	20.6733	23.7688	20.5982	23.0201	23.1975	21.4904	20.7716	20.3768	19.5878
		0.727313	0.83619			0.969666	2.92184			0.67976	-2.08565			0.182332	-0.62473			1.40756	2.50375			0.817224	1.87902	IVLPVPAFNVINGGSHAGNK	AT2G36530.1	AT2G36530.1	LOS2, ENO2 | Enolase	0	1	20	2003.1	8.58e-05	63.998	34102000	2	2	0	2	0	20.9453	20.8973	19.9072	23.9332	24.1082	19.9654	19.2068	19.4987	20.5358
		0.29652	0.698855	+	+	2.1263	3.05679			1.08536	-2.35793			0.283982	-0.82954			2.08455	2.70736			0.936242	1.87782	CYGGDSSTEPYIVAHNQLLAHATVVDLYR	AT5G25980.3;AT5G25980.1;AT5G25980.2	AT5G25980.3	TGG2, BGLU37 | glucoside glucohydrolase 2	1	0	29	3248.56	2.1e-20	112.99	52879000	4	4	1	3	0	20.4705	20.2889	23.0444	23.1404	23.1086	24.6286	20.252	21.2664	20.1888
+	+	2.38584	2.38016		+	2.3115	1.36831			1.03795	1.01185		+	1.78174	1.696			0.077116	0.178227		+	2.37762	1.87423	KLPIHHIPGPEGVR	AT5G28840.2;AT5G28840.1	AT5G28840.2	GME | GDP-D-mannose 3,5-epimerase	1	1	14	1548.89	7.39e-06	84.468	212990000	12	9	3	3	3	24.5999	25.9655	25.1819	24.6979	24.0184	23.9954	22.7874	22.7974	23.022
+	+	3.20674	2.77475			0.280851	0.970065			0.586417	1.80469			1.3018	2.28972			0.121745	-0.41731			0.889131	1.87241	TNTDFLPYNGDGFK	AT1G06680.2;AT1G06680.1	AT1G06680.2	PSBP-1, OEE2, PSII-P | photosystem II subunit P-1	0	1	14	1587.72	2.89e-15	134.75	58312000	6	5	3	2	0	23.625	23.8546	23.3983	23.2895	23.0849	19.0894	20.7665	21.3247	20.4625
+	+	2.10772	3.13568			0.175245	0.601709			0.905122	2.53397		+	1.74172	2.83482			0.298819	-0.96613			0.766294	1.86869	GILLGAVHGIVESLFR	AT3G58610.3;AT3G58610.2;AT3G58610.1	AT3G58610.3	ketol-acid reductoisomerase	1	0	16	1679.97	1.88e-17	132.65	58501000	9	4	3	1	0	22.853	23.9292	24.3888	20.1464	19.7925	23.6302	19.8608	21.3871	20.5162
+	+	1.59661	2.78715			0.365568	0.950166			0.905583	1.83698			1.58036	2.31206			0.14249	-0.44341		+	1.01863	1.86866	EQVVAGTLHHLTLEILEAGQKK	AT3G12490.1;AT3G12490.2	AT3G12490.1	ATCYSB, ATCYS6, CYSB | cystatin B	0	2	22	2413.33	2.68e-08	92.336	29969000	5	4	3	1	0	22.196	23.5973	22.5263	19.9145	20.2773	22.6169	21.0022	18.696	20.26
+	+	2.35144	2.6382			0.946703	1.0989		+ in EH1.1	1.90661	1.5393		+	2.31913	2.08875			0.085547	-0.2202		+	1.69803	1.86855	KHVSAWWDDISSR	AT2G30860.1	AT2G30860.1	ATGSTF9, GLUTTR, ATGSTF7, GSTF9 | glutathione S-transferase PHI 9	1	1	13	1585.76	2.24e-21	154.28	949490000	36	9	3	3	3	27.5849	27.3749	27.8638	26.3922	25.4155	26.398	24.5856	24.4877	25.8358
		0.657061	2.05982		+	1.43434	1.67507			0.10451	0.384749			0.528544	1.22228			0.227105	0.645159		+	1.05616	1.86744	VCHAHPTMSEALK	AT1G48030.2;AT1G48030.1	AT1G48030.2	mtLPD1 | mitochondrial lipoamide dehydrogenase 1	0	1	13	1479.7	0.0049547	50.207	54360000	7	5	2	3	0	22.2089	20.5345	25.052	21.9321	22.3523	22.3567	20.2061	19.8432	21.5666
+	+	1.9461	2.45648			0.661177	1.27119			0.514278	1.18528			1.26753	1.82088			0.013954	0.042956		+	1.33073	1.86383	HLDHENIIAIR	AT3G45640.1	AT3G45640.1	ATMPK3, MPK3, ATMAPK3 | mitogen-activated protein kinase 3	1	0	11	1329.72	5.41e-07	109.16	33549000	3	3	2	1	0	21.8586	23.5007	23.4133	23.3251	20.3763	21.5153	20.4315	20.7373	20.2343
		0.988363	2.23835			0.531581	1.48313			0.275499	0.755219			0.722578	1.49679			0.116792	0.363957		+	1.05261	1.86074	VFDAMNASQIHEYGNPHSR	AT5G65720.1	AT5G65720.1	ATNIFS1, NIFS1, NFS1, ATNFS1 | nitrogen fixation S (NIFS)-like 1	1	0	19	2171.98	1.07e-10	99.021	52588000	9	6	3	2	1	23.2633	23.9671	21.7839	23.1997	20.465	23.0839	21.2502	19.1227	21.9263
+	+	1.56951	3.51645			0.06309	0.192331		+ in EH1.1	2.57668	3.32412	+	+	2.6652	3.42028			0.542136	-1.56589			0.702072	1.85439	DVPIHHPLSELSDREESR	AT5G52310.1	AT5G52310.1	COR78, LTI78, RD29A, LTI140 | low-temperature-responsive protein 78 (LTI78) / desiccation-responsive protein 29A (RD29A)	2	0	18	2115.03	9.01e-05	72.184	55709000	6	4	3	0	1	24.2645	23.327	24.2296	21.1685	20.8277	19.8526	19.7866	22.3541	19.1311
	+	1.53983	2.07139		+	1.43581	1.62643			0.592432	0.444955			0.988569	1.25817			0.31919	0.590739		+	2.4331	1.84891	SHIWTDTDKDR	AT4G23100.2;AT4G23100.3;AT4G23100.1	AT4G23100.2	RML1, PAD2, GSH1, CAD2 | glutamate-cysteine ligase	1	1	11	1372.64	5.3e-06	99.215	32832000	13	8	3	3	2	22.216	23.006	21.8887	22.0179	21.9195	21.8383	20.1177	19.4951	21.2837
+	+	2.23082	2.15982		+	1.87661	1.53607			1.41411	0.623749			1.35023	1.39179			0.247644	0.456161		+	3.03272	1.84795	HGGSGSVVHWHFEYEK	AT1G70850.3;AT1G70850.1	AT1G70850.3	MLP34 | MLP-like protein 34	0	1	16	1854.84	3e-74	222.99	9762500000	68	9	3	3	3	30.317	30.9778	30.7108	29.9653	30.1911	29.978	28.2549	28.0614	29.2098
		0.695329	1.82547		+	1.47948	1.86326			0.01015	-0.03779			0.379882	0.893842			0.412954	0.950527		+	1.19629	1.84437	RIEITCAACGGHLGHVFK	AT4G21860.3;AT4G21860.1	AT4G21860.3	MSRB2 | methionine sulfoxide reductase B 2	1	1	18	2025	1.92e-07	93.152	36059000	5	5	2	3	0	23.0682	23.4686	19.869	22.9821	21.4067	22.1305	20.1468	19.7745	21.0081
+	+	2.32795	3.38918			0.191389	0.29333		+ in EH1.1	3.74635	3.09585	+	+	3.98927	3.24252			0.562756	-1.40126			0.869576	1.84126	APYPANHVVAHLSGDFAFVVFDK	AT5G19140.2;AT5G19140.1	AT5G19140.2	ATAILP1, AILP1 | Aluminium induced protein with YGL and LRDR motifs	0	1	23	2500.25	9.56e-09	84.573	22803000	3	3	3	0	0	22.5097	22.8799	23.1195	20.0365	19.5987	19.5864	20.3686	18.4105	19.5624
+	+	2.07063	2.47177			1.07677	1.19583		+ in EH1.1	3.19453	1.27594		+	2.05593	1.87385			0.015502	-0.04005		+	1.93487	1.8338	GFPGTHEFLLLDEGKWQHVK	AT3G55800.1	AT3G55800.1	SBPASE | sedoheptulose-bisphosphatase	0	2	20	2337.19	4.07e-32	156.22	1200400000	22	9	3	3	3	27.9096	27.9687	27.7637	26.6306	26.3904	26.7932	25.6272	24.439	26.1604
+	+	5.43278	2.86572			0.831374	0.800538		+ in EH1.1	2.03078	2.06518		+	3.38479	2.46545			0.267312	-0.63232		+	1.38026	1.83313	VFVHVSTEIAAHEVEEIGVEHLLR	AT5G05780.2;AT5G05780.1	AT5G05780.2	RPN8A | RP non-ATPase subunit 8A	1	0	24	2712.42	3.71e-56	175.86	23397000	3	3	3	0	0	22.9176	22.8847	22.8819	20.834	21.5883	20.0664	19.9098	19.9974	20.1798
	+	1.32992	2.20318			0.846734	1.45891			1.57357	0.744263			1.11584	1.47372			0.154432	0.357326		+	1.79868	1.83105	GAHEGQGLGNNFLSHIR	AT1G30580.1	AT1G30580.1	GTP binding	1	0	17	1805.89	5.85e-07	86.378	125520000	8	8	3	3	2	24.4937	24.4812	24.2966	24.0088	23.2952	23.7348	22.8267	23.1488	20.6866
	+	1.65382	2.21687			1.06124	1.43784			1.67631	0.779033			1.30741	1.49795			0.151133	0.329403		+	2.12683	1.82736	EGHWWLQFGEK	AT2G44210.1;AT2G44210.2	AT2G44210.1	Protein of Unknown Function (DUF239)	0	1	11	1415.66	1.44e-09	120.06	38037000	7	7	3	3	1	22.6545	22.9271	22.7638	22.294	22.0841	21.6302	19.7226	20.2318	21.7404
+	+	2.27584	2.27214		+	1.40571	1.37189			1.24222	0.900253			1.61475	1.5862			0.10801	0.235819		+	2.36897	1.82202	HVVFGQVIEGMK	AT3G62030.3;AT3G62030.1;AT3G62030.2	AT3G62030.3	ROC4 | rotamase CYP 4	0	1	12	1342.71	6.54e-30	183.03	5953300000	110	9	3	3	3	29.9073	30.4325	29.7837	29.2029	29.5851	28.6347	27.2961	27.5322	28.4787
+	+	2.55487	2.29123		+	1.55436	1.34813			1.73727	0.943097		+	1.77631	1.61716			0.093243	0.202517		+	2.51842	1.81968	NPYWFNR	AT3G60750.1;AT3G60750.2;AT2G45290.1	AT3G60750.1	Transketolase	1	0	7	995.461	1.19e-06	140.01	641380000	34	9	3	3	3	26.841	27.0539	26.6894	26.2242	26.0418	25.489	24.1828	24.2955	25.2324
+	+	2.54301	3.3677			0.178008	0.268584		+ in EH1.1	2.53343	3.09911	+	+	3.87305	3.23341			0.569747	-1.41527			0.848509	1.81814	SLNHDQFFEGILHVFSAHVDDLIAK	AT2G36970.1	AT2G36970.1	UDP-Glycosyltransferase superfamily protein	0	1	25	2851.43	9.59e-26	135.75	33790000	4	3	3	0	0	23.9189	22.9418	23.235	20.2208	20.9475	19.6301	20.5679	19.1592	20.2655
	+	2.04948	1.86296		+	2.85667	1.76727			0.086114	0.095682			0.767784	0.97932			0.598143	0.835797	+	+	3.47802	1.81512	DHSFHNEFEISEMLR	AT1G65960.1;AT1G65960.2	AT1G65960.1	GAD2 | glutamate decarboxylase 2	1	0	15	1889.84	1.47e-23	149.3	456830000	28	9	3	3	3	25.3251	26.0817	26.5604	26.0769	25.5717	26.0315	24.3986	23.8616	24.1181
		0.846701	1.82859			0.876895	1.79895			0.03048	0.029648			0.48417	0.929121			0.45174	0.884648		+	1.54684	1.81377	TIASPGHGIMAMDESNATCGK	AT2G21330.2;AT2G21330.3;AT2G21330.1	AT2G21330.2	FBA1 | fructose-bisphosphate aldolase 1	0	1	21	2146.94	3.3e-07	85.927	90544000	13	8	3	3	2	23.4603	24.184	23.1078	23.5966	23.6727	23.3938	19.8818	22.9813	22.4032
+	+	2.88276	2.07801		+	2.36793	1.54629			0.791024	0.531721			1.29682	1.30487			0.299679	0.507284	+	+	3.43241	1.81215	WFHCSTPGDSLTAR	AT3G16400.2;AT3G16400.1;AT3G16410.1	AT3G16400.2	ATMLP-470 | nitrile specifier protein 1	1	0	14	1633.73	4.88e-07	95.81	306350000	23	9	3	3	3	25.2374	25.983	25.6631	25.449	25.1555	24.6839	23.309	23.5367	23.8038
		0.662114	1.93818			0.842936	1.67467			0.057309	0.263511			0.416442	1.10084			0.234354	0.705577			0.88653	1.80642	HNDVNFGTQDHNR	AT1G52400.2;AT1G52400.3;AT1G52400.1	AT1G52400.2	BGL1, BGLU18, ATBG1 | beta glucosidase 18	1	0	13	1552.68	0.00022848	70.889	23031000	3	3	2	1	0	18.9216	23.1187	22.5188	22.9158	19.8249	21.0279	19.4552	19.3098	19.9796
	+	1.81092	2.06281		+	3.77299	1.54902			0.441439	0.513793			1.14508	1.2883			0.28886	0.517613		+	2.71883	1.80592	FHLPVWLGFGGAFK	AT2G42600.2;AT2G42600.1	AT2G42600.2	ATPPC2, PPC2 | phosphoenolpyruvate carboxylase 2	0	1	14	1574.84	0.00068247	62.14	22369000	5	5	2	3	0	22.804	22.3911	21.1472	21.6221	21.6575	21.5213	19.9581	20.2632	19.9325
+	+	2.40267	5.56181			0.940538	-1.96201	+ in EH1.1	+ in EH1.1	4.82044	7.52382	+	+	3.75744	6.54282			1.3605	-4.74292			0.299122	1.7999	SHHLNPFLSPDSSR	AT1G21680.1	AT1G21680.1	DPP6 N-terminal domain-like protein	1	0	14	1592.77	5.15e-29	164.88	1018800000	22	6	3	1	2	28.1804	28.3639	28.3397	20.8911	20.2105	21.211	23.2554	20.9257	24.0175
	+	1.84705	2.15431			1.28506	1.42607		+ in EH1.1	2.71129	0.72824			1.37928	1.44128			0.174032	0.348916		+	2.43889	1.79019	HYIEFWK	AT2G42600.2;AT2G42600.1;AT1G53310.3;AT1G53310.2;AT1G53310.1;AT3G14940.1	AT2G42600.2	ATPPC2, PPC2 | phosphoenolpyruvate carboxylase 2	0	1	7	1021.5	0.00040697	119.89	345950000	20	9	3	3	3	25.7542	25.9654	25.9268	25.2707	25.0085	25.1825	23.3502	23.0875	24.7458
	+	1.93544	2.1096		+	1.3824	1.46478			0.986033	0.644823			1.27448	1.37721			0.212886	0.409979		+	2.49276	1.78719	LPHLPGTSIEGVEK	AT3G60750.1;AT3G60750.2	AT3G60750.1	Transketolase	0	1	14	1475.8	5.53e-05	76.262	51914000	6	8	3	3	2	23.0449	23.5107	22.8421	22.6393	22.7957	22.0283	20.9256	20.322	21.8213
		0.85086	1.91113			0.708198	1.66063			0.221847	0.250498			0.567925	1.08082			0.314886	0.705068		+	1.3616	1.78588	AGRPIPVPNSGIQISQLGHVK	AT1G09340.1	AT1G09340.1	CRB, CSP41B, HIP1.3 | chloroplast RNA binding	1	1	21	2167.22	2.16e-05	74.207	110300000	9	8	3	3	2	23.5486	23.8407	24.4373	24.0573	24.035	22.9829	22.8252	23.2428	20.0252
	+	1.85818	2.2756			0.873505	1.29362			1.07513	0.98198			1.4687	1.62879			0.063906	0.155818		+	1.83143	1.78461	FEGCYHGHANSFLVK	AT3G48730.1	AT3G48730.1	GSA2 | glutamate-1-semialdehyde 2,1-aminomutase 2	0	1	15	1764.8	2.49e-07	92.063	312360000	17	9	3	3	3	25.7122	25.8813	25.7887	25.4064	23.9849	25.0449	22.8594	24.5923	23.1037
+	+	2.21483	3.29804			0.083015	0.265795			1.16804	3.03224		+	2.18685	3.16514			0.465804	-1.38322			0.678904	1.78192	TSLWDLLESTLTYQHR	AT2G27860.1	AT2G27860.1	AXS1 | UDP-D-apiose/UDP-D-xylose synthase 1	1	0	16	1961.98	5e-42	179.55	64168000	10	5	3	1	1	24.5935	22.8263	24.2868	23.042	19.9841	19.5838	20.1014	21.1411	20.57
+	+	2.23434	2.68412			0.582388	0.878787			1.13975	1.80533		+	2.16264	2.24472			0.178091	-0.46327		+	1.23709	1.78145	KYHASAIHVPGPEVAR	AT3G44310.3;AT3G44310.1	AT3G44310.3	NIT1, ATNIT1, NITI | nitrilase 1	1	1	16	1730.92	1.76e-05	78.902	26543000	3	3	2	1	0	22.0846	23.4104	23.2651	20.4129	20.5901	22.3411	19.7036	20.601	20.4032
		0.682554	3.52072			0.003705	0.040473			0.544424	3.48025			0.736382	3.50048			0.271583	-1.71989			0.28374	1.78059	STTTGHLIYK	AT5G60390.2;AT5G60390.3;AT5G60390.1;AT1G07940.2;AT1G07940.1;AT1G07930.1;AT1G07920.1;AT1G07930.2	AT5G60390.2	GTP binding Elongation factor Tu family protein	0	1	10	1119.59	1.96e-18	162.49	2588600000	91	7	3	2	2	28.3384	29.9454	28.0142	19.7645	28.1628	27.93	20.7192	27.2497	27.767
		0.64551	2.23195			0.353672	1.32662			1.15633	0.905338			0.68777	1.56865			0.059126	0.210639			0.845771	1.77928	IMALDLPHGGHLSHGYQTDTKK	AT4G37930.1;AT5G26780.1;AT5G26780.3;AT5G26780.2	AT4G37930.1	SHM1, STM, SHMT1 | serine transhydroxymethyltransferase 1	0	2	22	2418.21	3.16e-08	89.483	278750000	8	8	3	3	2	25.3481	25.9774	25.0765	24.9287	24.075	24.6823	20.173	25.0328	24.5003
	+	1.79599	2.2111		+	1.54542	1.34555			0.705009	0.865553			1.42582	1.53833			0.107282	0.239999		+	2.04511	1.77833	HNVDLVCDR	AT2G20610.2;AT2G20610.1	AT2G20610.2	SUR1, HLS3, RTY, ALF1, RTY1 | Tyrosine transaminase family protein	1	0	9	1126.52	0.011004	69.423	9758200	2	2	2	0	0	22.2153	22.2211	20.7843	20.9371	21.3468	20.3401	19.841	18.981	19.7654
		0.622163	1.58288			0.9871	1.96936			0.099791	-0.38649			0.210654	0.598195			0.510882	1.17792			0.987191	1.77612	HIQGVQFHPESIITTEGK	AT1G25155.1;AT1G25083.1;AT1G24909.1;AT1G24807.1;AT5G57890.1;AT1G25220.1;AT1G25220.2	AT1G25155.1	Glutamine amidotransferase type 1 family protein	0	1	18	2020.04	2.45e-11	109.38	32825000	3	3	1	2	0	20.6929	20.6193	23.9179	23.3527	20.4581	22.5787	20.2129	19.5205	20.748
		0.37263	0.943892		+	1.63611	2.60618			0.596379	-1.66229			0.112668	-0.3592			1.33099	2.13423			0.933107	1.77503	EAYLVSHNLLNAHAEAVEVFR	AT1G66270.2;AT1G66270.1	AT1G66270.2	BGLU21 | Glycosyl hydrolase superfamily protein	1	0	21	2381.21	1.18e-40	160.77	64127000	3	4	1	3	0	20.7032	21.1836	24.0268	22.25	24.3017	24.3488	20.7022	20.9212	21.4585
+	+	3.69193	2.76047			0.199574	0.783104			0.584872	1.97736			1.2658	2.36892			0.173961	-0.59713			0.747956	1.77179	FDAVAGYHWFDGDGMIHGVR	AT3G63520.1	AT3G63520.1	CCD1, ATCCD1, ATNCED1, NCED1 | carotenoid cleavage dioxygenase 1	1	0	20	2249.01	5.77e-16	115.98	56304000	5	5	3	2	0	23.8202	23.6001	23.3429	23.1163	18.6061	23.1086	21.1392	20.5962	20.7463
+	+	2.30023	3.29956			0.216176	0.240201		+ in EH1.1	2.18975	3.05936	+	+	3.75417	3.17946			0.576449	-1.40958			0.827077	1.76988	KVDGHDLGLFAIFDGHLGHDVAK	AT2G20630.1;AT2G20630.2	AT2G20630.1	PIA1 | PP2C induced by AVRRPM1	0	2	23	2460.26	2.02e-08	81.949	26413000	2	2	2	0	0	23.7545	22.1534	23.5477	19.9347	20.6777	19.6651	20.4682	19.5219	19.5668
+	+	2.3472	2.80491			0.335439	0.734728			1.26397	2.07018		+	2.1762	2.43754			0.251289	-0.66772		+	1.04474	1.76982	NFSIIAHIDHGK	AT5G39900.1;AT5G08650.1	AT5G39900.1	Small GTP-binding protein	0	1	12	1350.7	8.92e-06	93.959	54079000	6	6	3	2	1	23.5118	23.758	23.6759	22.8154	20.1797	21.7402	21.798	20.4749	20.2582
+	+	2.39834	2.83306			0.387408	0.688175			1.3793	2.14489		+	2.45766	2.48898			0.286252	-0.72836		+	1.06793	1.76062	GVSQAGVQFYHELIDELLK	AT1G66270.2;AT1G66270.1	AT1G66270.2	BGLU21 | Glycosyl hydrolase superfamily protein	0	1	19	2145.11	8.72e-11	102.89	35778000	7	4	3	1	0	23.015	23.8686	22.8733	22.0364	21.4449	19.8409	20.7664	19.6987	20.7927
		0.62729	1.16402	+	+	2.55894	2.3516			0.704087	-1.18758			0.004181	-0.01178			1.4766	1.76959		+	1.45465	1.75781	HHGFFIPDIEYLK	AT4G31420.1;AT4G31420.2	AT4G31420.1	Zinc finger protein 622	0	1	13	1614.82	0.00044213	63.727	27589000	3	4	1	3	0	20.8643	22.9471	20.4998	22.768	22.419	22.6869	20.207	19.7174	20.8947
	+	2.90937	1.74673		+	3.28066	1.76753			0.045922	-0.0208			0.718014	0.862967			0.760595	0.894162	+	+	5.19406	1.75713	HEGSVATIGITDHAQDHLGEVVFVELPEANSSVSK	AT1G32470.1	AT1G32470.1	Single hybrid motif superfamily protein	0	1	35	3671.81	2.84e-258	341.4	13976000000	184	9	3	3	3	30.6187	31.0682	31.0089	30.8296	31.0434	30.8851	29.2958	28.8298	29.3299
		1.00061	2.09403			0.515054	1.41838			0.173233	0.675655			0.607283	1.38485			0.115064	0.371363			0.892708	1.75621	DDVDFFSHLEMHMR	AT3G55220.1;AT3G55200.1	AT3G55220.1	Cleavage and polyadenylation specificity factor (CPSF) A subunit protein	1	0	14	1777.76	0.00031053	68.972	45671000	5	4	2	2	0	23.5081	20.8972	23.7754	23.2393	23.1766	19.7378	20.4556	21.3037	20.1393
+	+	4.49015	3.72919			0.281595	-0.22595	+ in EH1.1	+ in EH1.1	3.45837	3.95514	+	+	5.95995	3.84217			0.864759	-2.09055			0.648078	1.75162	HDPFEVYVR	AT5G63840.1	AT5G63840.1	RSW3, PSL5 | Glycosyl hydrolases family 31 protein	1	0	9	1160.56	0.015792	64.265	53612000	3	3	3	0	0	23.8364	24.3748	24.0087	19.4952	20.4381	20.4212	20.4937	20.3419	20.1968
	+	1.58399	2.27683			0.895385	1.22408			0.577198	1.05276			1.32169	1.6648			0.03166	0.085659		+	1.47415	1.75046	TGGHLGSSLGVVELTVALHYIFNTPQDK	AT4G15560.1	AT4G15560.1	CLA1, DEF, CLA, DXS, DXPS2 | Deoxyxylulose-5-phosphate synthase	0	1	28	2952.53	6.08e-21	121.3	25802000	4	4	3	1	0	23.3284	21.333	22.67	20.7126	20.9552	22.5054	19.893	19.8384	20.7695
+	+	2.21284	2.22038		+	1.65976	1.27931			1.76781	0.941074		+	1.79193	1.58073			0.078817	0.169116		+	2.40901	1.74984	QGESGSIAHWHLEYEK	AT1G70890.1	AT1G70890.1	MLP43 | MLP-like protein 43	0	1	16	1869.86	2.62e-32	171.29	2316300000	56	9	3	3	3	28.2693	29.0787	28.7395	27.811	27.7917	27.6617	25.9958	26.2788	27.1519
+	+	1.92857	2.82628			0.261474	0.670725			1.24713	2.15556		+	2.00904	2.49092			0.269839	-0.74242			0.934779	1.7485	HHSAAGNLIESATQR	AT1G50510.1	AT1G50510.1	indigoidine synthase A family protein	1	0	15	1590.79	0.00071471	62.077	55441000	5	5	3	1	1	23.5746	23.7685	23.9806	20.0914	22.812	21.9536	22.1766	20.6005	20.0678
+	+	2.34508	2.72552			0.782761	0.771224		+ in EH1.1	1.73512	1.9543		+	2.84868	2.33991			0.25043	-0.59154		+	1.28712	1.74837	LPIIFVVENNLWAIGMSHLR	AT1G01090.1	AT1G01090.1	PDH-E1 ALPHA | pyruvate dehydrogenase E1 alpha	1	0	20	2321.27	3.08e-07	86.8	14902000	3	3	3	0	0	22.6588	22.3788	21.4306	20.0788	20.8548	19.6717	19.4988	19.9012	18.8917
	+	1.64273	1.91985		+	1.93688	1.57659			0.319092	0.343262			0.938216	1.13156			0.373851	0.616663		+	2.62036	1.74822	NHITTEWDTPRPSAR	AT3G14420.2;AT3G14420.1;AT3G14420.4;AT3G14420.3;AT3G14420.5;AT3G14420.6	AT3G14420.2	Aldolase-type TIM barrel family protein	2	0	15	1779.87	1.32e-31	161.76	1088300000	31	9	3	3	3	26.5529	27.9932	27.429	27.0673	27.164	26.714	25.1688	24.9898	26.057
		0.416815	1.33578			0.742285	2.15634			1.021	-0.82056			0.081845	0.257612			0.743576	1.48845			0.977273	1.74606	LLVAEMYVHGWDYPLHLGVTEAGEGEDGR	AT5G60600.3;AT5G60600.2;AT5G60600.1	AT5G60600.3	GCPE, ISPG, CSB3, CLB4, HDS | 4-hydroxy-3-methylbut-2-enyl diphosphate synthase	1	0	29	3212.52	1.06e-10	95.212	191480000	9	8	3	3	2	23.5005	24.6606	24.1948	24.6078	25.1664	25.0433	24.078	20.1389	24.1316
		0.590075	1.35928		+	2.28863	2.13268			0.304554	-0.7734			0.110528	0.292939			0.911222	1.45304		+	1.29229	1.74598	SHFFGYEGR	AT4G04040.1	AT4G04040.1	MEE51 | Phosphofructokinase family protein	1	0	9	1098.49	0.0096158	70.919	31587000	5	5	2	3	0	22.3816	22.9529	19.7237	23.0183	22.1372	22.2229	20.0371	20.0929	20.8504
+	+	2.5816	2.35113			1.34503	1.14082		+ in EH1.1	2.36693	1.21031		+	2.22667	1.78072			0.014516	-0.03474		+	2.0982	1.74598	SGFIHHCLVSDLEHDTK	AT5G34850.1	AT5G34850.1	ATPAP26, PAP26 | purple acid phosphatase 26	0	1	17	1993.93	1.6e-21	141	553780000	28	9	3	3	3	26.6505	26.8751	26.6834	25.9148	25.3013	25.3619	23.9646	25.0698	24.1212
	+	1.36915	2.12886			0.800049	1.36187			0.919108	0.766996			1.12943	1.44793			0.128671	0.297435		+	1.69287	1.74536	DSEIAMGGYQPHHLSHR	AT3G15730.1	AT3G15730.1	PLDALPHA1, PLD | phospholipase D alpha 1	1	0	17	1933.89	1.72e-10	102.78	118170000	14	8	3	3	2	24.1352	24.6623	24.1475	24.193	22.9948	23.4561	22.8343	22.9466	20.7775
	+	1.66412	1.6555		+	2.0513	1.83295			0.243049	-0.17745			0.510397	0.739028			0.823252	1.0052		+	3.09028	1.74422	HGGPGSIVHWHLEYEK	AT1G70850.3;AT1G70850.1;AT1G70850.2	AT1G70850.3	MLP34 | MLP-like protein 34	0	1	16	1844.9	2.72e-102	262.07	11787000000	75	9	3	3	3	30.1823	30.3849	31.058	30.7614	30.8923	30.5039	28.5548	28.4838	29.6202
+	+	2.51396	2.11116		+	1.8224	1.37465		+ in EH1.1	2.66116	0.736506			1.59749	1.42383			0.17155	0.319072		+	2.9501	1.7429	HHQAYVTNYNNALEQLDQAVNKGDASTVVK	AT3G10920.2;AT3G10920.1	AT3G10920.2	MSD1 | manganese superoxide dismutase 1	0	2	30	3326.63	1.73e-120	239.26	2226500000	25	9	3	3	3	28.6855	28.4876	28.573	28.0201	27.7782	27.7382	26.9708	26.5803	25.8615
	+	1.9047	1.69602		+	2.67029	1.7868			0.07889	-0.09078			0.589087	0.80262			0.752996	0.938787		+	3.28572	1.74141	SHTCLLSGVYIGNVK	AT4G34450.1	AT4G34450.1	coatomer gamma-2 subunit, putative / gamma-2 coat protein, putative / gamma-2 COP, putative	0	1	15	1646.85	4.67e-05	76.262	19759000	5	5	2	3	0	22.1951	21.8939	21.0067	21.9602	22.0039	21.4037	19.9473	19.7498	20.3104
	+	1.60687	2.26129		+	1.67234	1.21646			0.873737	1.04484			1.60479	1.65307			0.034964	0.085809		+	1.82006	1.73887	HSDVLDAITTHLGIGSYK	AT2G42600.2;AT2G42600.1	AT2G42600.2	ATPPC2, PPC2 | phosphoenolpyruvate carboxylase 2	0	1	18	1925.98	5.9e-97	239.58	975920000	15	9	3	3	3	26.7196	28.4731	26.9136	26.2524	26.3182	26.4013	25.6828	24.5467	25.093
		0.992283	2.43953			0.269445	1.01649			0.638607	1.42304			0.96576	1.93129			0.056555	-0.20328			0.796614	1.72801	MIHLSTLPQDVTEEEVMNHVQEHGAVVNTK	AT1G43190.3;AT1G43190.2;AT1G43190.1	AT1G43190.3	PTB3 | polypyrimidine tract-binding protein 3	0	1	30	3384.64	9.32e-14	96.887	111780000	8	7	3	2	2	24.4889	24.4967	23.9746	20.9184	23.8085	23.964	22.9478	19.6023	23.0914
	+	2.10167	2.0322		+	1.4582	1.42125			0.581596	0.610943			1.23016	1.32157			0.216024	0.405156		+	2.40515	1.72673	HELNYNQIALGR	ATCG01090.1	ATCG01090.1	NDHI | NADPH dehydrogenases	1	0	12	1426.73	1.99e-13	131.44	57874000	6	8	3	3	2	22.707	23.7596	23.273	22.0677	23.2919	22.5471	21.5895	20.6687	21.3848
+	+	2.6281	2.18457		+	1.68675	1.26142			1.8154	0.923148		+	1.8549	1.55386			0.081471	0.169138		+	2.53606	1.723	HGHVDYDKVPGVVYTHPEVASVGK	AT1G48030.2;AT1G48030.1	AT1G48030.2	mtLPD1 | mitochondrial lipoamide dehydrogenase 1	0	2	24	2589.3	3.76e-44	166.91	2330900000	30	9	3	3	3	28.4571	28.9288	28.7344	28.0684	27.8356	27.4469	26.0509	26.4736	27.0421
	+	1.068	2.00284		+	2.59059	1.43729			0.254957	0.565544			0.882632	1.28419			0.197131	0.435875		+	1.57727	1.72007	HLFGQPIK	AT1G17370.2;AT1G17370.1;AT3G14100.1	AT1G17370.2	UBP1B | oligouridylate binding protein 1B	0	1	8	938.534	0.010765	74.335	21003000	5	4	2	2	0	21.9214	23.4223	20.4147	21.6511	21.1589	21.2518	19.6862	19.8603	20.2033
		0.829923	1.88133			0.835152	1.55599			0.090737	0.325337			0.512017	1.10333			0.236522	0.615328		+	1.05124	1.71866	GLAHITGGGFTDNIPR	AT3G55010.2;AT3G55010.1	AT3G55010.2	ATPURM, PUR5 | phosphoribosylformylglycinamidine cyclo-ligase, chloroplast / phosphoribosyl-aminoimidazole synthetase / AIR synthase (PUR5)	1	0	16	1624.83	0.00015753	68.972	35846000	4	4	2	2	0	20.3682	23.6439	22.9541	22.9982	22.5717	20.4204	19.8405	20.4935	20.9883
+	+	4.50921	1.98208		+	2.88569	1.45153			1.44025	0.530551			1.425	1.25632			0.294041	0.460489	+	+	4.06128	1.7168	HIYDLGPGVDEHLIEK	AT5G34940.3;AT5G34940.1;AT5G34940.2	AT5G34940.3	AtGUS3, GUS3 | glucuronidase 3	0	1	16	1833.93	2.58e-17	128.9	117880000	7	9	3	3	3	24.2855	24.3361	24.1568	24.0372	23.665	23.4844	22.1304	22.3036	22.3981
	+	1.30633	3.0764			0.169116	0.353318			0.958569	2.72309		+	1.86374	2.89974			0.392676	-1.18488			0.671351	1.71486	HPNILSFLHSTEVETHDGSTTK	AT2G40730.1	AT2G40730.1	Protein kinase family protein with ARM repeat domain	0	1	22	2449.19	7.04e-08	81.665	30682000	2	2	2	0	0	23.9987	23.7307	20.6116	21.3797	20.0664	18.7256	19.8442	19.3313	19.9362
		1.01246	1.53291			1.17739	1.89419			0.178971	-0.36128			0.28556	0.585815			0.717679	1.12774		+	1.58482	1.71355	EGNQNQWTQAHVFTDHK	AT3G01340.2;AT3G01340.1	AT3G01340.2	Transducin/WD40 repeat-like superfamily protein	0	1	17	2038.92	0.060393	29.099	7677500	2	2	0	2	0	20.0105	21.7721	21.0292	20.1635	21.7331	21.9991	18.4287	19.7557	20.0287
+	+	3.6542	2.04881		+	2.18442	1.35452			1.22999	0.694298			1.60677	1.37156			0.187147	0.330109		+	3.16647	1.70166	THTYIGKPVVTNATVHAVVESQGLNDK	AT1G35680.1	AT1G35680.1	Ribosomal protein L21	0	2	27	2877.5	9.78e-48	160.67	528160000	19	9	3	3	3	26.6589	26.2534	26.5213	26.0118	25.3099	26.0291	24.219	24.4843	24.5841
+	+	1.45459	3.37414			0.006193	0.019829		+ in EH1.1	2.34702	3.35431		+	2.55576	3.36422			0.59985	-1.66724			0.616207	1.69698	LGACVDVLGGLIHIGLGK	AT4G15160.2;AT4G15160.1;AT3G22120.1	AT4G15160.2	Bifunctional inhibitor/lipid-transfer protein/seed storage 2S albumin superfamily protein	0	1	18	1791.01	2.55e-21	137.79	246740000	14	8	3	3	2	25.9246	25.0949	26.6351	21.8557	23.1517	22.5843	23.4809	23.5025	20.5488
		0.295269	1.66329			0.517998	1.73035			0.012595	-0.06706			0.198386	0.798116			0.228976	0.898703			0.5311	1.69682	NVPTWHR	AT5G55190.1;AT5G20020.1;AT5G20010.1	AT5G55190.1	RAN3, ATRAN3 | RAN GTPase 3	1	0	7	908.462	0.010905	89.903	200480000	18	7	2	3	2	20.5147	26.0038	25.5192	23.9508	23.9582	24.3299	23.0856	19.5321	24.4301
		0.788067	1.51766		+	1.71339	1.87539			0.182614	-0.35773			0.287581	0.579961			0.724222	1.11656		+	1.60604	1.69652	GGTFTDVYAEIPGHSDGHVLK	AT5G37830.1	AT5G37830.1	OXP1 | oxoprolinase 1	0	1	21	2199.06	0.0078753	44.089	33300000	5	5	2	3	0	20.6722	23.0705	22.6732	22.6389	22.3658	22.4843	21.555	20.4055	19.9024
+	+	2.77825	2.22539		+	1.99586	1.16342			1.6277	1.06197		+	2.12029	1.64368			0.0228	0.050723		+	2.32949	1.69441	IHLINLSDKPQWFLDISPQGK	AT1G19570.1	AT1G19570.1	DHAR1, ATDHAR1, DHAR5 | dehydroascorbate reductase	0	2	21	2448.32	5.65e-16	113.5	35523000	7	6	3	3	0	22.573	23.3588	22.7624	21.5408	22.1661	21.8014	20.3231	20.8954	20.7995
+	+	2.51323	2.10841		+	1.90879	1.27728			1.19726	0.831137			1.70214	1.46978			0.113229	0.22307		+	2.57631	1.69285	QLGHNYIGSEHLLLGLLR	AT3G48870.2;AT3G48870.1;AT5G50920.1	AT5G50920.1	CLPC, ATHSP93-V, HSP93-V, DCA1, CLPC1 | CLPC homologue 1	1	0	18	2032.12	8.07e-36	167.14	1998600000	26	9	3	3	3	28.0031	28.4085	28.8792	27.9595	27.2464	27.5914	26.6903	25.959	26.3161
+	+	2.83432	3.58839			0.179308	-0.21635	+ in EH1.1	+ in EH1.1	3.93918	3.80475	+	+	4.99058	3.69657			0.845162	-2.01055			0.635629	1.68602	HTNSQLAQEVLADFENLLPK	AT5G53460.3;AT5G53460.2;AT5G53460.1	AT5G53460.3	GLT1 | NADH-dependent glutamate synthase 1	0	1	20	2266.16	6.21e-32	157.03	67898000	8	3	3	0	0	24.5938	24.5898	24.0465	20.5924	20.9179	20.3057	20.2013	20.633	21.6306
+	+	2.55852	2.85522			0.352714	0.51108		+ in EH1.1	2.29408	2.34414		+	3.292	2.59968			0.401892	-0.91653		+	1.03566	1.68315	NLWHLSHEGDLLEDPANEPKK	AT4G24830.2;AT4G24830.1	AT4G24830.2	arginosuccinate synthase family	0	2	21	2441.2	4.98e-05	69.763	34806000	3	3	3	0	0	23.535	23.4131	23.4527	21.447	20.2913	21.6302	20.4739	21.4202	19.9411
	+	1.40434	1.6528		+	1.69672	1.70894			0.030031	-0.05614			0.524118	0.798334			0.608479	0.882538		+	2.18033	1.68087	VFPNGEVQYLHPK	AT1G03130.1;AT4G02770.1	AT1G03130.1	PSAD-2 | photosystem I subunit D-2	0	1	13	1526.79	5.35e-10	114.82	512440000	46	9	3	3	3	25.0815	26.7767	26.1302	26.5368	26.3386	25.2814	23.8677	24.5512	24.6112
	+	1.17006	2.4197			0.413834	0.940126			0.478828	1.47957			1.11528	1.94964			0.082419	-0.26972			0.851769	1.67991	GYHWMWDSR	AT5G03650.1;AT2G36390.1	AT5G03650.1	SBE2.2 | starch branching enzyme 2.2	1	0	9	1236.51	0.0041634	72.485	28734000	4	3	2	1	0	20.5371	23.6313	23.0714	20.5678	19.5098	22.7235	19.889	20.3774	19.7143
		0.625438	1.74544			0.578598	1.6122			0.173789	0.133244			0.430924	0.939342			0.313076	0.739476		+	1.08266	1.67882	YIPSNTFSHYDQVLDTTAMLGAVPSR	AT3G03780.3;AT3G03780.2;AT3G03780.1	AT3G03780.3	ATMS2, MS2 | methionine synthase 2	1	0	26	2882.39	9.29e-10	86.006	112510000	8	8	3	3	2	23.7711	24.3525	23.5264	24.0098	23.7699	23.4706	23.6144	23.1072	19.6921
	+	1.91741	2.28221		+	1.92908	1.06502			1.00114	1.21719		+	1.94984	1.7497			0.031496	-0.07609		+	1.73476	1.67361	HYAHVDCPGHADYVK	AT4G02930.1;AT4G20360.1	AT4G20360.1	ATRAB8D, ATRABE1B, RABE1b | RAB GTPase homolog E1B	0	1	15	1767.78	3.03e-74	223.72	9302900000	94	9	3	3	3	30.4241	31.6914	29.9489	29.7881	29.6109	29.0139	28.3667	28.3216	28.5295
		0.920964	2.1397			0.482586	1.20679			0.250886	0.932905			0.718608	1.5363			0.039529	0.136943			0.827152	1.67324	IWSVLAEHFVSAGSHHDEK	AT3G43300.2;AT3G43300.1	AT3G43300.2	ATMIN7 | HOPM interactor 7	0	1	19	2148.04	2.02e-07	90.714	45589000	4	4	2	2	0	20.7618	23.2151	24.2792	22.4896	19.7728	23.1951	21.0022	20.0102	20.8247
	+	2.80308	1.70828			0.642039	1.63805			0.020453	0.070234			0.431429	0.889259			0.363543	0.783907		+	1.1986	1.67317	AHAVHPITAVQIEWSLWTR	AT1G60710.1	AT1G60710.1	ATB2 | NAD(P)-linked oxidoreductase superfamily protein	1	0	19	2214.17	2.62e-16	122.31	43425000	4	5	3	2	0	22.2337	22.2583	22.6287	20.6385	21.7943	24.4772	20.3885	21.012	20.5953
	+	1.06511	1.84498			0.942841	1.49712			0.149204	0.347865			0.657989	1.09642			0.269451	0.574627		+	1.40894	1.67105	TVVSIPNGPSALAVK	AT2G21330.2;AT2G21330.3;AT2G21330.1;AT4G38970.2;AT4G38970.1	AT2G21330.2	FBA1 | fructose-bisphosphate aldolase 1	0	1	15	1451.83	0.0052656	61.353	24817000	1	4	2	2	0	22.6385	22.8866	20.8009	22.4261	22.2238	20.6325	21.0742	19.4141	20.3027
+	+	4.37338	2.33093		+	3.32539	1.00566		+ in EH1.1	3.57085	1.32527		+	2.98075	1.8281			0.075157	-0.1598		+	2.15578	1.6683	GFQPNPYQTLGGGANTVAHGYTK	AT1G01620.2;AT1G01620.1	AT1G01620.2	PIP1C, TMP-B, PIP1;3 | plasma membrane intrinsic protein 1C	0	1	23	2377.15	5e-06	73.036	172130000	13	9	3	3	3	24.9474	25.0652	25.2663	23.8831	23.7191	23.7009	22.6813	22.6893	22.9155
	+	1.30126	2.76402			0.133572	0.567404			0.830827	2.19661			1.3057	2.48031			0.243452	-0.8146			0.645513	1.66571	IEVWDHHAPQLR	AT1G03880.1;AT5G44120.3	AT1G03880.1	CRU2, CRB | cruciferin 2	1	0	12	1499.76	2.1e-07	109.6	103010000	8	7	3	2	2	24.1768	24.686	24.3404	23.4229	19.7712	23.4193	22.0234	19.7728	23.115
+	+	2.56402	2.2713			0.960413	1.04983			1.41085	1.22147		+	2.06243	1.74638			0.036501	-0.08582		+	1.79761	1.66057	YGQLGHGDLEDHLIPHK	AT5G63860.1	AT5G63860.1	UVR8 | Regulator of chromosome condensation (RCC1) family protein	0	1	17	1927.95	5.4e-07	88.427	208360000	13	9	3	3	3	25.1118	25.444	25.333	24.8546	23.6275	23.7424	22.3653	23.3689	23.3407
	+	1.11738	1.77802			0.947412	1.5337			0.586059	0.244324			0.706135	1.01117			0.367872	0.644686		+	1.86286	1.65586	NVFHLEGGIYTWGK	AT4G27700.1	AT4G27700.1	Rhodanese/Cell cycle control phosphatase superfamily protein	0	1	14	1619.81	8.9e-09	110.44	110580000	8	8	3	3	2	23.8723	24.2084	23.9446	23.5078	23.7396	24.0449	22.9341	20.7484	23.0087
	+	1.14147	2.10421			0.464421	1.20525			0.548448	0.898964			0.937097	1.50159			0.053727	0.153142		+	1.12166	1.65473	NVEHVLILSGDHLYR	AT1G27680.1	AT1G27680.1	APL2 | ADPGLC-PPase large subunit	1	0	15	1763.93	5.92e-10	109.83	55652000	6	6	3	2	1	23.327	23.0683	23.379	23.215	20.931	22.9314	20.3787	20.2087	22.8743
	+	3.75775	1.57685		+	2.5904	1.73248			0.217857	-0.15564			0.56529	0.710605			0.890958	0.944058		+	4.26654	1.65466	EVHCHCYGDYH	AT3G05727.1	AT3G05727.1	S locus-related glycoprotein 1 (SLR1) binding pollen coat protein family	0	0	11	1475.53	9.16e-05	86.898	135940000	12	9	3	3	3	23.9131	24.2912	24.1491	24.6474	23.7855	24.3875	22.615	22.524	22.4839
	+	2.14633	1.98973			1.11101	1.31565			0.652929	0.674074			1.26784	1.3319			0.165091	0.32079		+	2.14099	1.65269	FRECELIHGR	AT5G01530.1;AT2G40100.2;AT2G40100.1;AT3G08940.2;AT3G08940.1	AT3G08940.2	LHCB4.2 | light harvesting complex photosystem II	2	0	10	1315.65	0.0093862	60.434	48516000	12	7	3	3	1	22.7565	23.3651	23.1014	22.6634	22.9822	21.5552	20.7544	20.7136	21.7859
		0.673584	1.77156			0.456637	1.53113			0.044742	0.240428			0.328863	1.00599			0.189606	0.645353			0.663466	1.65135	HHPQTQEIYEK	AT5G13270.1	AT5G13270.1	RARE1 | Pentatricopeptide repeat (PPR) superfamily protein	0	1	11	1408.67	8.86e-05	87.184	39661000	5	4	2	2	0	22.7437	23.6241	19.7807	23.3412	18.9714	23.1146	20.4435	20.6446	19.7457
	+	2.01543	1.69301		+	1.91478	1.60822			0.158671	0.084789			0.761739	0.888897			0.597463	0.761713		+	3.42412	1.65061	GSFETIHIQDSTGHEFATR	AT5G07090.2;AT2G17360.1;AT5G58420.1;AT5G07090.1	AT5G07090.2	Ribosomal protein S4 (RPS4A) family protein	1	0	19	2131.99	5.51e-47	188.26	1271700000	30	9	3	3	3	27.2022	27.6406	27.5529	27.1594	27.6642	27.3177	25.855	25.149	26.3126
		0.482873	1.37303		+	1.46109	1.92298			0.149168	-0.54995			0.143187	0.411543			0.586568	1.23646			0.935835	1.64801	SVEMHHESLLEALPGDNVGFNVK	AT5G60390.2;AT5G60390.3;AT5G60390.1;AT1G07940.2;AT1G07940.1;AT1G07930.1;AT1G07920.1	AT5G60390.2	GTP binding Elongation factor Tu family protein	0	1	23	2521.23	2.72e-06	75.358	31691000	3	3	1	2	0	19.8121	24.0036	21.1947	21.0213	22.6815	22.9576	20.3541	20.1266	20.4106
+	+	2.8449	2.00859		+	1.61719	1.26524			1.32325	0.743357			1.62769	1.37597			0.142684	0.26094		+	2.71406	1.63691	SGYEAYLVTHNLLISHAEAVEAYRK	AT3G09260.1	AT3G09260.1	PYK10, PSR3.1, BGLU23, LEB | Glycosyl hydrolase superfamily protein	1	1	25	2833.44	1.75e-128	254.75	30243000000	55	9	3	3	3	32.218	32.4154	32.3397	31.216	31.4512	32.076	30.4371	29.8357	30.6746
	+	2.12621	2.10678			1.20086	1.16679		+ in EH1.1	2.17197	0.939993		+	1.78443	1.52339			0.053362	0.113399		+	2.17898	1.63679	HHLFVPGPVNIPEPVIR	AT2G13360.2;AT2G13360.1	AT2G13360.2	AGT, AGT1, SGAT | alanine:glyoxylate aminotransferase	1	0	17	1920.07	2.46e-27	149.3	9802300000	88	9	3	3	3	30.8197	30.7864	30.7101	30.0923	29.9161	29.4878	28.6562	29.3971	27.9426
		0.573675	1.21988		+	2.07273	2.05251			0.337312	-0.83264			0.073408	0.19362			0.967025	1.44257		+	1.22937	1.63619	LYHYYIPVFIWCEDQIALHNSK	AT1G80380.3;AT1G80380.4;AT1G80380.2;AT1G80380.1	AT1G80380.3	P-loop containing nucleoside triphosphate hydrolases superfamily protein	0	1	22	2808.37	1.65e-11	99.059	31719000	4	4	1	3	0	20.3292	21.3095	23.4978	22.4235	21.916	23.2949	20.4681	20.2703	20.7385
		0.609919	0.372846			0.827701	2.89755			0.708013	-2.5247			0.321805	-1.07593			1.39609	2.71113			0.574904	1.6352	DVGYPVVMGSGVAAASTYLQHHIPLIPSR	AT2G13360.2;AT2G13360.1	AT2G13360.2	AGT, AGT1, SGAT | alanine:glyoxylate aminotransferase	1	0	29	3034.57	6.12e-06	67.69	72249000	1	2	0	2	0	20.7007	21.364	20.7394	20.261	24.6849	25.4323	20.445	20.3433	20.8972
	+	3.55485	1.6947		+	4.60675	1.57565			0.358864	0.119041			0.893974	0.906868			0.625271	0.728307	+	+	5.96786	1.63518	EQINYINAHATSTHAGDIK	AT1G74960.3;AT1G74960.2;AT1G74960.1	AT1G74960.3	FAB1 | fatty acid biosynthesis 1	0	1	19	2082.01	1.16e-10	100.21	213040000	19	9	3	3	3	24.6846	24.9354	25.1357	24.724	24.8814	24.7933	23.1496	23.1913	23.3307
+	+	2.46517	2.32993			0.285873	0.932489			0.440152	1.39744			1.05016	1.86369			0.071201	-0.23248			0.828855	1.63121	EDKPHGSAGGLYHFR	AT1G74910.3;AT1G74910.2;AT1G74910.1	AT1G74910.3	ADP-glucose pyrophosphorylase family protein	1	1	15	1669.8	0.00020161	66.215	127290000	13	8	3	2	3	24.1874	25.1247	23.9281	24.4544	20.3944	24.1991	22.067	21.9301	22.2534
	+	2.03272	2.11846			1.16691	1.14091			1.4313	0.977548		+	1.7596	1.54801			0.036979	0.081683		+	2.0197	1.62969	NPIQEYQVAHIPR	AT1G79230.3;AT1G79230.1	AT1G79230.3	ST1, ATMST1, MST1, ATRDH1 | mercaptopyruvate sulfurtransferase 1	1	0	13	1563.82	2.38e-05	84.506	52830000	9	8	3	3	2	22.9812	23.6869	23.1293	22.3659	22.6492	21.8496	21.453	21.6267	20.3623
	+	1.30582	1.8424			0.976564	1.4118			1.19783	0.430596			0.921548	1.1365			0.272734	0.490602		+	1.99164	1.6271	FGHVTFFWNGNR	AT1G09780.1;AT3G08590.2;AT3G08590.1	AT1G09780.1	Phosphoglycerate mutase, 2,3-bisphosphoglycerate-independent	1	0	12	1480.7	2.34e-07	109.42	61251000	9	7	3	3	1	23.2264	23.4126	23.2605	22.5522	23.048	23.0076	20.5328	21.1075	22.732
	+	1.36729	2.7534			0.189275	0.495911		+ in EH1.1	2.02134	2.25749		+	2.06508	2.50544			0.337612	-0.88079			0.828462	1.62466	RPGGGSGEGWEEESTNHPYHFR	AT3G22640.1	AT3G22640.1	PAP85 | cupin family protein	2	0	22	2485.08	1.22e-07	81.356	22229000	3	3	3	0	0	22.3262	23.1287	22.8948	21.2022	20.6205	19.7544	21.5434	18.3982	20.1479
+	+	2.49288	2.19444			1.14738	1.05195			1.20406	1.14249		+	2.00195	1.66847			0.019584	-0.04527		+	1.85709	1.62319	TALYDFHVAHGGK	AT1G11860.3;AT1G11860.2;AT1G11860.1	AT1G11860.3	Glycine cleavage T-protein family	0	1	13	1414.7	1.22e-43	190.86	1198600000	30	9	3	3	3	27.2637	28.0821	27.988	27.2026	25.9584	26.7455	25.2813	25.4295	26.0398
+	+	3.24994	1.82476		+	2.45563	1.4187			0.818312	0.406056			1.22865	1.11541			0.354341	0.506324		+	3.84229	1.62173	HHISTVDCQPSGPASGMLVFVSGNLQLAGEEHALK	AT1G27970.1;AT1G27970.2	AT1G27970.1	NTF2B | nuclear transport factor 2B	0	1	35	3685.8	1.11e-21	126.67	345270000	9	9	3	3	3	25.7705	25.9394	25.4969	25.5754	24.9553	25.458	24.1655	23.8215	23.7456
		0.735403	1.94872			0.455535	1.29231			0.148491	0.656412			0.513202	1.30257			0.091435	0.317948			0.715365	1.62051	HVLWSNGPETETPTVGNK	AT5G42650.1	AT5G42650.1	AOS, CYP74A, DDE2 | allene oxide synthase	0	1	18	1964.96	1.85e-10	97.579	48850000	6	4	2	2	0	20.5617	22.545	24.5778	23.1916	19.5726	22.9511	19.9849	20.6139	21.2397
	+	1.22481	1.85098			1.17723	1.38413			0.257707	0.466847			0.84833	1.15891			0.230809	0.458642		+	1.64717	1.61756	IHTIDWTVQLLK	AT3G01420.1	AT3G01420.1	ALPHA-DOX1, DOX1, DIOX1, PADOX-1 | Peroxidase superfamily protein	0	1	12	1465.83	0.00053354	67.153	12428000	3	5	3	2	0	22.3036	20.6009	20.4247	20.5238	20.0162	21.3886	18.5384	19.4043	19.8335
		0.408582	1.36752			0.571541	1.86722			0.309528	-0.4997			0.142647	0.433907			0.506204	1.18346			0.82193	1.61737	VGSSETSLQTYHFHIQDIYLDQYEGFQSR	AT5G49810.1	AT5G49810.1	MMT | methionine S-methyltransferase	1	0	29	3447.6	2.67e-48	163.94	208510000	13	8	3	3	2	25.1108	23.9828	23.786	24.1005	24.4826	25.7956	24.5986	20.2328	23.9456
	+	1.63579	2.37609			0.605813	0.855918			1.7404	1.52017		+	2.06154	1.94813			0.140039	-0.33213		+	1.31075	1.616	ALDLNLYVPVALQLLLTCGK	AT2G10940.2;AT2G10940.1	AT2G10940.2	Bifunctional inhibitor/lipid-transfer protein/seed storage 2S albumin superfamily protein	0	1	20	2213.25	4.69e-32	157.38	22439000	3	3	3	0	0	22.5807	22.34	23.3721	20.9275	21.7171	21.0877	21.3325	19.3161	20.516
		0.975536	2.16901			0.435496	1.05643			1.60297	1.11258			1.13729	1.6408			0.009539	-0.02807		+	1.10005	1.61272	GVVMNPVDHPHGGGEGR	ATCG01310.1;ATCG00830.1	ATCG01310.1	RPL2.2 | ribosomal protein L2	1	0	17	1713.8	1.6e-10	103.39	37935000	9	8	3	3	2	22.7169	23.158	22.3599	21.8839	21.1963	21.8168	21.7043	18.5483	21.4751
	+	1.07922	2.20393			0.407278	1.01035			0.390612	1.19358			0.933653	1.69875			0.027578	-0.09161			0.847754	1.60714	WSKPYIEEIIHAVK	AT3G14930.3;AT3G14930.2;AT3G14930.1	AT3G14930.3	HEME1 | Uroporphyrinogen decarboxylase	0	2	14	1711.93	0.00018877	72.175	33100000	5	4	2	2	0	23.1898	23.6307	20.8627	22.4132	22.2414	19.4478	19.6774	21.1513	20.2427
	+	1.18214	1.91436			0.765002	1.29984			1.42324	0.614518			1.00069	1.26444			0.164271	0.342659		+	1.64665	1.6071	LNNHGTLGALLQHEVLPR	AT5G67500.1;AT5G67500.2	AT5G67500.1	VDAC2, ATVDAC2 | voltage dependent anion channel 2	1	0	18	1981.09	7.37e-22	141	86042000	8	8	3	3	2	23.692	23.7843	23.9175	22.9062	23.5471	23.097	22.7589	20.3729	22.519
	+	1.71465	2.23808			0.784518	0.968747		+ in EH1.1	2.2193	1.26934		+	1.97607	1.75371			0.06456	-0.15029		+	1.57303	1.60342	NVIIWGNHSSSQYPDVNHAK	AT1G04410.1	AT1G04410.1	Lactate/malate dehydrogenase family protein	0	1	20	2265.09	2.06e-121	266.42	6697100000	49	9	3	3	3	29.9967	30.6833	30.2242	29.2689	28.8306	28.9967	27.5144	27.502	29.1736
+	+	3.19418	4.02242			0.889265	-0.81608	+ in EH1.1	+ in EH1.1	3.11805	4.83849	+	+	4.59821	4.43046			1.11121	-2.82729			0.44739	1.60317	TQHLDLSYLLSSVGTPSLSSTEIR	AT5G04140.1;AT5G04140.2	AT5G04140.1	GLU1, GLS1, GLUS, FD-GOGAT | glutamate synthase 1	1	0	24	2603.34	2.62e-35	158.05	82261000	3	3	3	0	0	23.9232	24.8062	25.1417	20.1526	19.0315	20.1714	20.977	20.5433	20.2836
+	+	2.58468	2.09416			0.54726	1.1094			0.50736	0.98476			1.21002	1.53946			0.023657	0.062321		+	1.31268	1.60178	MNTKPSHGPIHFR	AT5G48760.2;AT5G48760.1;AT4G13170.1;AT3G24830.1;AT3G07110.1;AT3G07110.2	AT5G48760.2	Ribosomal protein L13 family protein	1	1	13	1520.77	0.034316	53.967	13813000	3	3	2	1	0	21.8319	21.8868	22.1244	22.3932	19.4686	21.027	19.424	19.7054	20.4313
+	+	2.28096	2.45673			0.484773	0.737156			1.41074	1.71958		+	2.32267	2.08816			0.213928	-0.49121		+	1.20227	1.59695	SSKPGVPLISPPPHHDIYSIEDLAQLIFDLHQINPNAK	AT5G04140.1;AT5G04140.2	AT5G04140.1	GLU1, GLS1, GLUS, FD-GOGAT | glutamate synthase 1	0	2	38	4200.2	1.05e-127	243.84	1436400000	24	9	3	3	3	28.1292	28.5702	27.8748	27.3288	26.5843	25.5024	26.5185	25.2518	25.4337
	+	1.85817	2.36745			0.301583	0.820258			0.63101	1.5472			1.32487	1.95732			0.12552	-0.36347			0.89558	1.59386	IHGCELHEGDWGK	AT1G70890.1	AT1G70890.1	MLP43 | MLP-like protein 43	0	1	13	1536.68	8.45e-07	97.463	103090000	22	8	3	2	3	23.85	25.0111	23.7845	23.9287	20.6264	23.4488	21.5688	21.3348	22.6395
+	+	2.83925	1.89869		+	2.0004	1.28876			0.760577	0.609925			1.4374	1.25431			0.203103	0.339418		+	2.84408	1.59372	HHQAYVTNYNNALEQLDQAVNK	AT3G10920.2;AT3G10920.1	AT3G10920.2	MSD1 | manganese superoxide dismutase 1	0	1	22	2569.23	5e-138	269.85	3934200000	43	9	3	3	3	28.8372	29.4459	29.6392	29.0572	28.8864	28.149	27.3576	27.4368	27.4319
+	+	2.26012	2.44865			0.786161	0.737574		+ in EH1.1	3.45029	1.71108		+	3.01129	2.07986			0.231457	-0.48675		+	1.39534	1.59311	HVLGWKPEFDLVEGLTDSYNLDFGR	AT1G09340.1	AT1G09340.1	CRB, CSP41B, HIP1.3 | chloroplast RNA binding	1	1	25	2906.42	2.8e-69	190.88	916620000	27	9	3	3	3	27.3369	27.6146	27.8075	25.775	26.0015	25.8492	25.9886	24.7886	24.6359
+	+	3.15029	2.50926			0.922848	0.67038		+ in EH1.1	2.8341	1.83888		+	3.62635	2.17407			0.288119	-0.58425		+	1.36853	1.58982	TLATYGINAVCTHLGCVVPWNK	AT4G03280.2;AT4G03280.1	AT4G03280.2	PETC, PGR1 | photosynthetic electron transfer C	0	1	22	2473.22	7.36e-24	135.04	14198000	3	3	3	0	0	22.29	22.1908	22.0299	20.285	19.9694	20.7397	19.5471	19.2868	20.149
	+	1.81178	1.72536		+	2.03572	1.44923			0.255615	0.276127			0.913866	1.00074			0.404308	0.586553		+	2.73568	1.5873	HHGVVTEECDPYFDNTGCSHPGCEPAYPTPK	AT1G02305.1	AT1G02305.1	Cysteine proteinases superfamily protein	0	1	31	3557.47	9.9e-21	122.78	161730000	11	9	3	3	3	23.83	24.706	25.0703	24.6511	24.2405	23.8862	22.4518	23.191	22.7874
		0.617007	1.53146			0.677111	1.63069			0.126652	-0.09924			0.340621	0.71611			0.439603	0.864964		+	1.16258	1.58108	NIVHGSDSPENGKR	AT5G63310.1	AT5G63310.1	NDPK2, NDPK1A, NDPK IA IA, NDPK IA, ATNDPK2 | nucleoside diphosphate kinase 2	1	1	14	1508.73	1.84e-10	112.42	80609000	11	8	3	3	2	23.4099	23.6759	22.8172	23.4904	23.5743	23.1361	22.8249	22.8854	19.5984
+	+	3.03518	2.17942		+	1.90256	0.982454			1.79772	1.19697		+	2.50445	1.68819			0.050948	-0.10726		+	2.03728	1.58094	RLESHYPVLFR	AT2G26080.1	AT2G26080.1	AtGLDP2, GLDP2 | glycine decarboxylase P-protein 2	2	0	11	1415.77	3.64e-09	115.23	183320000	14	9	3	3	3	24.6785	25.4189	25.2269	24.2794	23.8585	23.5955	22.9195	22.7421	23.1245
	+	3.00363	1.49191		+	2.96615	1.65829			0.369509	-0.16638			0.556653	0.662768			0.931219	0.912333		+	4.64417	1.5751	GHYLNATAGTCEEMIKR	ATCG00490.1;ATMG00280.1	ATCG00490.1	RBCL | ribulose-bisphosphate carboxylases	1	1	17	1949.91	7.22e-83	223.06	38795000000	259	9	3	3	3	32.038	32.3935	32.3757	32.1672	32.6809	32.4581	30.5204	30.8953	30.9157
		0.781787	1.65473			0.367875	1.48714			0.041243	0.167583			0.322495	0.911154			0.215318	0.65978			0.700117	1.57093	IVGFHGQASDVVHSIGVTIVPITTTE	AT2G39310.2;AT2G39310.3;AT2G39310.1	AT2G39310.2	JAL22 | jacalin-related lectin 22	0	0	26	2676.41	1.31e-19	118.22	82684000	7	7	3	2	2	23.0095	23.1692	23.2243	23.9976	20.2311	24.6716	22.6342	19.5436	22.261
	+	2.24009	2.07169		+	1.79275	1.06802			1.101	1.00367		+	1.92186	1.53768			0.014802	0.032175		+	2.03613	1.56986	HEGSVATIGITAHAQDHLGEVVFVELPEDNTSVSK	AT2G35370.1	AT2G35370.1	GDCH | glycine decarboxylase complex H	0	1	35	3685.82	1.63e-232	316.71	3068100000	111	9	3	3	3	28.5557	28.8793	29.7634	27.8072	27.8562	28.5241	27.2392	26.964	26.7802
	+	2.38657	2.00938			1.00199	1.11909			0.899238	0.890284			1.59164	1.44983			0.054038	0.114404		+	1.92943	1.56423	QHWATYGR	AT1G23190.1;AT1G70730.1;AT1G70730.2;AT1G70730.3	AT1G23190.1	PGM3 | Phosphoglucomutase/phosphomannomutase family protein	1	0	8	1017.48	0.016637	67.981	22969000	7	5	3	2	0	22.153	22.6132	22.0902	22.0367	20.5749	21.5739	20.7314	19.717	20.3799
+	+	3.99589	1.96442		+	3.13775	1.16006		+ in EH1.1	3.32825	0.804358		+	2.02872	1.38439			0.10126	0.177852		+	3.09661	1.56224	NIIHFYNLANQAVER	AT1G78900.2;AT1G78900.1	AT1G78900.2	VHA-A | vacuolar ATP synthase subunit A	1	0	15	1800.93	1.52e-43	189.86	1106300000	22	9	3	3	3	27.6395	27.6433	27.4696	26.882	26.7248	26.7325	25.5	25.5135	25.8456
+	+	2.63408	2.5246			0.354161	0.595095			1.29834	1.92951		+	2.41816	2.22706			0.293155	-0.66721		+	1.03899	1.55985	LLVDWAVDSGLHLVQLLPVNDTSVHK	AT2G40840.1	AT2G40840.1	DPE2 | disproportionating enzyme 2	0	1	26	2867.55	2.96e-07	77.053	30826000	5	4	3	1	0	22.7528	22.7323	23.5098	22.2086	19.9655	21.0323	20.9561	20.0548	20.4101
	+	2.18334	1.77485		+	1.56383	1.3436			0.550576	0.431254			1.12713	1.10305			0.296607	0.456171		+	2.72133	1.55922	GLFIIDKEGVIQHSTINNLGIGR	AT3G11630.1;AT5G06290.1	AT3G11630.1	Thioredoxin superfamily protein	1	1	23	2493.37	4.01e-128	258.91	1471400000	25	9	3	3	3	27.4138	28.079	27.9252	26.8251	27.5368	27.7624	26.2118	25.4881	26.3935
	+	2.37662	1.88613		+	1.53354	1.23152			1.05574	0.654609			1.47359	1.27037			0.167229	0.288454		+	2.59671	1.55882	LHPGGPFDPLGLAK	AT4G10340.1	AT4G10340.1	LHCB5 | light harvesting complex of photosystem II 5	0	1	14	1417.77	1.59e-08	109.84	287880000	21	9	3	3	3	25.6986	25.7305	25.2373	24.8453	25.3484	24.5089	24.0541	23.8268	23.1272
+	+	2.79781	3.21897			0.07257	-0.1052		+ in EH1.1	3.3012	3.32417	+	+	4.54178	3.27157			0.781421	-1.71469			0.668915	1.55688	HEIWDWTFQN	AT1G53070.1	AT1G53070.1	Legume lectin family protein	0	0	10	1374.6	2.97e-05	98.997	32046000	3	3	3	0	0	23.1217	23.4293	23.4705	20.6216	19.6837	19.7436	20.1181	20.8297	19.4167
	+	1.07257	1.60576			1.09167	1.50692			0.072632	0.098846			0.581458	0.852305			0.441236	0.704035		+	1.78364	1.55634	HESLLEK	AT1G76180.2;AT1G76180.1	AT1G76180.2	ERD14 | Dehydrin family protein	0	1	7	854.45	1.16e-09	143	57026000	13	8	3	3	2	22.7806	23.6658	22.3459	23.3809	22.4904	22.6246	20.1664	21.7419	22.0667
	+	2.86441	1.76909		+	2.47019	1.33409			0.738275	0.434997			1.26863	1.10204			0.314489	0.449546		+	3.4895	1.55159	QEHPESQIFGQTVTTNHHGELENLGIKPSLK	AT2G39080.1	AT2G39080.1	NAD(P)-binding Rossmann-fold superfamily protein	0	2	31	3467.74	1.02e-08	80.984	176480000	8	9	3	3	3	24.534	24.6024	25.1532	24.5379	23.9573	24.4895	22.8524	22.9276	23.2023
+	+	2.66261	1.99509		+	2.46879	1.1047			1.71853	0.890392		+	2.02048	1.44274			0.055899	0.107155		+	2.53187	1.5499	LVVEHGLGHLPFTEK	AT1G55810.2;AT3G27440.1;AT1G55810.3;AT1G55810.1;AT4G26510.2;AT4G26510.1;AT3G27190.1;AT5G40870.1	AT1G55810.2	UKL3 | uridine kinase-like 3	0	1	15	1674.91	5.69e-13	125.28	88259000	15	9	3	3	3	23.7754	24.3976	23.6635	23.1353	23.0744	22.9556	21.8314	21.735	22.2849
	+	2.58747	1.77073		+	1.74406	1.32665			0.530166	0.444082			1.18318	1.10741			0.291965	0.441283		+	2.87748	1.54869	HSFDTPVYR	AT1G12840.1	AT1G12840.1	DET3, ATVHA-C | vacuolar ATP synthase subunit C (VATC) / V-ATPase C subunit / vacuolar proton pump C subunit (DET3)	1	0	9	1120.53	1.39e-33	194.44	303050000	42	9	3	3	3	25.1709	25.8985	25.5143	25.6865	24.8402	24.7247	23.4364	23.9263	23.9087
+	+	2.81543	2.81127			0.281319	0.284931		+ in EH1.1	3.49584	2.52634	+	+	4.44983	2.6688			0.551028	-1.1207			0.925671	1.5481	FSGGSHGFVVGHICPEAQEGGPIGLIK	AT3G23940.2;AT3G23940.1	AT3G23940.2	dehydratase family	0	1	27	2749.36	8.43e-38	152.41	388840000	16	9	3	3	3	26.3847	26.6811	26.5445	24.3919	23.9293	23.7101	23.8878	24.2426	23.046
		0.530532	1.33583		+	1.55631	1.75182			0.13724	-0.416			0.189812	0.459916			0.585664	1.08391		+	1.05436	1.54383	SHASFAFNDYYQK	AT3G13560.3;AT3G13560.2;AT3G13560.1	AT3G13560.3	O-Glycosyl hydrolases family 17 protein	0	1	13	1576.69	4.72e-10	116.24	39618000	7	6	2	3	1	22.4564	23.6085	20.0374	22.646	22.9921	21.7123	20.4909	21.3809	20.223
+	+	3.69359	1.85137		+	2.37222	1.22833			1.16029	0.623041			1.60446	1.23721			0.190649	0.302644		+	3.20496	1.53985	HLALEAAHQGIVLLK	AT5G49360.1	AT5G49360.1	BXL1, ATBXL1 | beta-xylosidase 1	0	1	15	1611.95	1.86e-07	92.935	85219000	13	9	3	3	3	23.5788	24.062	23.7487	23.2413	22.7821	23.4969	21.9541	21.9682	21.9131
	+	1.25006	1.63473			1.05506	1.43867			0.185876	0.196061			0.692151	0.915393			0.393467	0.621302		+	1.92532	1.53669	HTYVPVTQK	AT1G11910.1	AT1G11910.1	APA1, ATAPA1 | aspartic proteinase A1	0	1	9	1071.57	0.00011825	98.033	39165000	11	8	3	3	2	22.5804	22.8302	21.9762	22.7303	21.6706	22.3976	19.7314	21.1839	21.5673
		0.758214	0.6625	+	+	3.31867	2.40558		+ in EH1.2	2.08336	-1.74308			0.269876	-0.54029		+	3.25455	2.07433		+	1.34169	1.53404	HLRPEMGLLNIR	AT1G31180.1	AT1G31180.1	ATIMD3, IMD3, IPMDH1 | isopropylmalate dehydrogenase 3	2	0	12	1447.81	0.0083337	53.569	13148000	0	3	0	3	0	19.9363	20.9997	20.0032	22.2563	21.9341	21.9781	19.9721	19.2618	19.7178
		0.775207	0.850918		+	1.94065	2.20636			1.06065	-1.35544			0.111892	-0.25226			1.98446	1.7809		+	1.36986	1.52864	VFMEVDSDK	AT1G20760.1	AT1G20760.1	Calcium-binding EF hand family protein	0	1	9	1068.48	0.00057616	92.439	17282000	3	3	0	3	0	20.4187	21.8263	20.7106	23.0305	22.4118	21.5796	20.3403	19.6025	20.46
		0.405105	1.18188			0.85628	1.85633			0.314538	-0.67446			0.089333	0.25371			0.668337	1.26539			0.904046	1.5191	LEDIVPSSHNCDVPHVNR	AT1G26630.1;AT1G26630.2;AT1G69410.1;AT1G13950.1	AT1G26630.1	FBR12, ATELF5A-2, ELF5A-2 | Eukaryotic translation initiation factor 5A-1 (eIF-5A 1) protein	1	0	18	2086.99	1.6e-15	111.92	108580000	12	8	3	3	2	22.3417	24.839	22.5419	23.9957	24.4886	23.2618	23.1255	22.8718	20.1798
		0.825735	2.79755			0.056011	0.23483			0.570686	2.56272			1.05266	2.68013			0.301591	-1.16394			0.428605	1.51619	HLDGIYFTDLK	AT1G33590.1	AT1G33590.1	Leucine-rich repeat (LRR) family protein	0	1	11	1320.67	4.74e-29	176.83	81020000	3	3	2	1	0	20.5931	25.272	24.7192	19.2538	20.0235	23.6189	20.165	21.7996	20.2271
	+	1.43895	1.37563		+	2.2025	1.65592			0.327787	-0.28029			0.391392	0.547674			0.932689	0.968105		+	2.72084	1.51578	ISALSEAGVIYVMTHDSIGLGEDGPTHQPIEHIASFR	AT3G60750.1;AT3G60750.2	AT3G60750.1	Transketolase	1	0	37	3946.95	1.94e-92	210.9	1259500000	27	9	3	3	3	26.6883	27.835	27.149	27.473	27.3267	27.7135	26.1384	25.2601	26.147
	+	1.12326	3.20384			0.424138	-0.17439			1.17505	3.37823		+	2.12168	3.29104			0.62595	-1.77631			0.494314	1.51473	SGVPESHPLEHSWTFWFDNPAVK	AT4G18040.1	AT4G18040.1	EIF4E, CUM1, AT.EIF4E1, eIF4E1 | eukaryotic translation initiation factor 4E	0	1	23	2666.26	4.02e-25	134.29	52355000	2	2	2	0	0	24.3886	24.8571	20.6209	19.6729	20.2434	19.8156	20.0098	20.1218	20.1235
	+	1.71039	1.62787		+	1.71401	1.39971			0.176348	0.228165			0.822243	0.92802			0.411438	0.585772		+	2.42617	1.51379	AMGHHVTVISSSDK	AT3G19450.1	AT3G19450.1	CAD4, ATCAD4, CAD, CAD-C | GroES-like zinc-binding alcohol dehydrogenase family protein	0	1	14	1467.71	1.5e-10	112.42	130350000	12	9	3	3	3	23.845	24.9317	23.7405	24.137	23.338	24.3577	22.9026	22.5262	22.2048
+	+	1.57023	3.06733			0.011278	-0.04156			1.59285	3.10888		+	2.17122	3.08811			0.581266	-1.57522			0.547378	1.51289	LNIECNHATLSGHTCHHELETAR	AT5G57655.2	AT5G57655.2	xylose isomerase family protein	1	0	23	2699.23	6.08e-25	127.5	68850000	5	5	3	1	1	23.6246	24.5077	24.126	20.2069	20.0342	22.6905	20.0491	20.2712	22.736
		0.806323	1.97735			0.38957	1.04709		+ in EH1.1	4.12087	0.930261			0.925449	1.45381			0.020283	0.058415			0.993317	1.51222	SGPGYEHGHSSSPVNLFEER	AT5G54310.1	AT5G54310.1	NEV, AGD5 | ARF-GAP domain 5	1	0	20	2184.98	2.46e-16	121.26	81716000	8	8	3	3	2	23.6664	23.8395	23.7812	22.7865	22.8505	22.8593	19.622	23.4514	22.2817
	+	1.03048	2.62695			1.37921	0.395257			0.872578	2.23169		+	1.73548	2.42932			0.341102	-0.91822			0.696102	1.5111	DVGYPVVMGSGVAAASTYLQHHIPLIPSRI	AT2G13360.2;AT2G13360.1	AT2G13360.2	AGT, AGT1, SGAT | alanine:glyoxylate aminotransferase	1	0	30	3147.65	0.00021356	57.351	31970000	2	2	2	0	0	23.4544	24.2874	20.3746	20.4285	20.4573	20.5355	20.2043	19.8188	20.2124
	+	1.70581	1.85033			0.714932	1.17153			0.472236	0.678804			1.06367	1.26457			0.116998	0.246362		+	1.53777	1.51093	PGGPGSIVHWHLEYEK	AT1G70830.4;AT1G70830.1;AT1G70830.5;AT1G70830.3;AT1G70830.2	AT1G70830.4	MLP28 | MLP-like protein 28	0	1	16	1804.89	2.08e-17	129.38	118370000	14	9	3	3	3	23.8329	24.4131	24.3613	24.1341	22.3343	24.1024	21.716	22.1062	23.234
+	+	3.88237	2.48642			1.3063	0.530689		+ in EH1.1	4.49815	1.95573		+	4.76602	2.22108			0.381286	-0.71252		+	1.26735	1.50856	SYHRPGNPYGDSK	AT5G24300.2;AT5G24300.1	AT5G24300.2	SSI1 | Glycogen/starch synthases, ADP-glucose type	1	1	13	1476.67	1.8e-14	127.32	193820000	22	9	3	3	3	25.3908	25.3841	25.4821	23.3498	23.402	23.6381	22.6097	23.0112	23.1769
	+	2.0328	1.42623		+	3.01187	1.58455			0.212785	-0.15832			0.530204	0.633953			0.876618	0.871436		+	3.64155	1.50539	DPGHVLSVAIEGNHVGSVK	AT3G63170.1	AT3G63170.1	Chalcone-flavanone isomerase family protein	0	1	19	1914	1.65e-10	95.554	91914000	9	9	3	3	3	23.481	24.0107	23.0916	23.7998	23.463	23.7955	22.0544	21.8778	22.3724
+	+	2.82923	3.46812			0.561977	-0.46044	+ in EH1.1	+ in EH1.1	3.35137	3.92856	+	+	4.82078	3.69834			0.979184	-2.1945			0.532325	1.50384	VATVDLGAARVNK	AT1G09170.1	AT1G09170.1	P-loop nucleoside triphosphate hydrolases superfamily protein with CH (Calponin Homology) domain	1	1	13	1312.75	0.0040113	57.836	55890000	3	3	3	0	0	23.5359	24.642	24.0647	19.9088	20.5192	20.029	21.2368	20.3103	20.2912
+	+	1.9246	3.63972			0.493116	-0.64032		+ in EH1.1	2.26184	4.28004	+	+	3.40225	3.95988			0.971743	-2.46018			0.447616	1.4997	ANVLGINLNVPIDLTLLLNYCGK	AT2G45180.1	AT2G45180.1	Bifunctional inhibitor/lipid-transfer protein/seed storage 2S albumin superfamily protein	0	1	23	2526.39	6.66e-96	225.55	69314000	5	3	3	0	0	24.2705	22.8793	25.3018	19.8322	19.2857	20.4936	21.0386	19.6249	20.8689
	+	2.18112	1.8901			1.26382	1.10702			1.77636	0.783073			1.67339	1.33658			0.08763	0.161975		+	2.29725	1.49856	HWEPHSGDQNIILPSDK	AT3G59020.1;AT3G59020.2	AT3G59020.1	ARM repeat superfamily protein	0	1	17	1971.94	9.56e-21	132.59	98474000	9	9	3	3	3	23.9815	24.1162	24.0766	23.6107	22.939	23.2754	22.2068	21.5218	22.7755
	+	1.11247	1.88367			0.602728	1.11047			1.29544	0.773202			1.08297	1.32844			0.073844	0.168634		+	1.37849	1.49707	AHYQDFIHAVDDLK	AT4G02350.1	AT4G02350.1	SEC15B | exocyst complex component sec15B	0	1	14	1670.81	1.44e-15	132.05	82926000	8	8	3	3	2	23.5801	23.7408	24.0092	23.5025	22.7862	22.7218	22.5727	20.325	22.7814
		0.370821	1.4274			0.402697	1.56079			0.035339	-0.13339			0.19434	0.647004			0.270139	0.84709			0.585179	1.49409	KHSEFISYPISLWIEK	AT5G56030.1;AT5G56030.2;AT5G56010.1;AT5G56000.1	AT5G56030.1	HSP81-2, ERD8, HSP90.2, AtHsp90.2 | heat shock protein 81-2	0	2	16	1976.04	0.00015178	72.446	215980000	14	8	3	3	2	24.6849	25.5894	22.6307	25.4384	25.2901	22.5766	24.2275	20.1682	24.227
		0.281671	0.873487		+	1.52032	2.11338			0.397616	-1.23989			0.057679	-0.1832			0.933714	1.67663			0.766401	1.49343	EHGNTPGYYDGRYWTMWK	AT5G38420.1;AT5G38410.1;AT5G38410.3;AT5G38430.1	AT5G38420.1	Ribulose bisphosphate carboxylase (small chain) family protein	1	1	18	2259.98	0.00011093	76.713	47696000	3	4	1	3	0	19.8332	21.8316	23.9933	23.6828	22.0383	23.6567	21.6063	20.424	21.0073
	+	1.1793	2.12677			0.501816	0.853259			0.504272	1.27351			1.17868	1.70014			0.075209	-0.21013			0.921519	1.49002	GHSLQYFTTHTDLVK	AT3G17810.1	AT3G17810.1	PYD1 | pyrimidine 1	0	1	15	1745.87	3.46e-09	103.21	44128000	4	4	2	2	0	23.9269	21.4254	23.9198	20.4095	22.2144	22.8276	21.0555	20.6526	21.1836
	+	3.78941	1.22198		+	3.28954	1.75764			1.31477	-0.53566			0.237796	0.343161			1.53554	1.14665		+	3.63761	1.48981	HADFPGSNNGTGLFQTIVGLK	AT1G32060.1	AT1G32060.1	PRK | phosphoribulokinase	0	1	21	2172.1	2.71e-121	254.44	628410000	29	9	3	3	3	25.9943	26.2749	26.0468	26.8551	26.7633	26.3046	24.868	24.9271	24.855
	+	1.87809	1.94032			1.28375	1.03108			1.01694	0.909231			1.69487	1.42477			0.02928	0.060926		+	1.88767	1.4857	HISDHLGYGVK	AT5G16510.2;AT5G16510.1	AT5G16510.2	Alpha-1,4-glucan-protein synthase family protein	0	1	11	1224.63	2.63e-09	114.4	17767000	8	6	3	3	0	21.9152	22.366	21.1694	21.1009	20.4434	21.1786	20.4672	19.5532	19.6093
+	+	3.14663	2.67092			0.205136	0.297394		+ in EH1.1	1.78083	2.37353		+	3.31121	2.52222			0.499838	-1.03807			0.874558	1.48416	WVLFNLHPLLSIGLPR	AT5G42650.1	AT5G42650.1	AOS, CYP74A, DDE2 | allene oxide synthase	1	0	16	1874.09	6.69e-07	87.148	26058000	4	4	3	1	0	23.297	22.4383	22.7748	21.464	19.5955	20.33	20.4277	19.9759	20.0937
	+	1.12964	2.92347			0.026379	0.042308			1.01984	2.88117		+	1.90413	2.90232			0.510555	-1.41943			0.544205	1.48289	VSEAVVLVDR	AT1G12700.1	AT1G12700.1	ATP binding;nucleic acid binding;helicases	1	0	10	1085.61	0.0019489	77.282	46021000	2	2	2	0	0	20.8157	24.6751	24.1971	21.1178	19.3265	20.6001	20.1646	20.3243	20.4285
	+	1.73174	1.57384		+	1.89925	1.38996			0.17676	0.183882			0.818301	0.878863			0.460164	0.603039		+	2.70424	1.4819	ITADDAPGETWHMVFSHQGEIPYR	AT1G20020.2;AT1G20020.1	AT1G20020.2	ATLFNR2 | ferredoxin-NADP(+)-oxidoreductase 2	1	0	24	2756.27	1.62e-44	169.9	2397300000	58	9	3	3	3	28.5348	28.8518	27.7369	27.8628	28.5933	28.1157	27.1661	26.3438	26.892
		0.497866	0.893876	+	+	4.24446	2.06162			0.677685	-1.16774			0.057269	-0.13693			1.52865	1.61468		+	1.26129	1.47775	WFDTNYHYIVPELGPEVNFSYASHK	AT5G17920.2;AT5G17920.1	AT5G17920.2	ATCIMS | Cobalamin-independent synthase family protein	0	1	25	3012.41	1.01e-44	166.65	3595800000	36	9	3	3	3	28.9222	28.9174	26.5825	29.4432	29.1797	29.3024	27.1191	27.2103	27.411
	+	1.49462	1.39		+	1.34042	1.56499			0.152842	-0.17499			0.42981	0.607504			0.733355	0.869994		+	2.20997	1.4775	NHIYTSGAAGTNAAVIR	AT3G59870.1	AT3G59870.1	unknown protein;FUNCTIONS IN: molecular_function unknown;INVOLVED IN: biological_process unknown;LOCATED IN: chloroplast;EXPRESSED IN: 23 plant structures;EXPRESSED DURING: 13 growth stages;BEST Arabidopsis thaliana protein match is: unkn	1	0	17	1714.88	1.97e-05	78.326	25972000	9	8	3	3	2	21.4154	22.0498	21.6187	22.4049	22.0801	21.1238	20.2242	19.6768	21.0128
	+	2.30325	1.44337		+	1.81086	1.50995			0.055404	-0.06658			0.574277	0.688392			0.70794	0.788267		+	2.89192	1.47666	HHIIGQYVVGEGLVQNTGNK	AT3G12260.1	AT3G12260.1	LYR family of Fe/S cluster biogenesis protein	0	1	20	2162.12	1.86e-40	161.99	613430000	27	9	3	3	3	26.0462	26.0674	26.7253	27.0358	26.1028	25.9002	24.639	25.0786	24.7912
		0.454028	1.32113			0.575248	1.62844			0.531595	-0.30731			0.20512	0.506907			0.473582	0.967875			0.914969	1.47478	HLYVFDIESR	AT3G16410.1	AT3G16410.1	NSP4 | nitrile specifier protein 4	1	0	10	1277.64	5.52e-13	148.05	67215000	8	7	3	3	1	22.8822	23.0579	22.5255	23.5001	23.0773	22.8102	23.9888	20.2953	20.2182
		0.350427	0.926889			1.18368	2.01367			0.345956	-1.08678			0.025162	-0.07994			0.864101	1.55022			0.790112	1.47028	IGIAHSPAWFEPHDLKDSNDVPTVSR	AT1G66280.1	AT1G66280.1	BGLU22 | Glycosyl hydrolase superfamily protein	1	1	26	2887.43	0.00033319	48.389	31660000	3	3	1	2	0	20.7156	23.4655	19.9673	21.147	23.7482	22.5136	20.9473	19.9984	20.4221
	+	2.5259	1.88778		+	1.46844	1.05007			2.03785	0.837708		+	1.90367	1.36274			0.057488	0.106181		+	2.37967	1.46892	NHLAPFLPSHPVIPTGGIPQPEK	AT4G33010.1;AT4G33010.2	AT4G33010.1	AtGLDP1, GLDP1 | glycine decarboxylase P-protein 1	0	1	23	2445.32	1.58e-56	186.62	7781700000	69	9	3	3	3	30.4238	30.4629	30.2667	29.8796	29.3563	29.4043	28.3171	29.0579	28.1151
	+	2.29882	1.875			1.22358	1.05827			0.726185	0.816727			1.55683	1.34586			0.061332	0.120772		+	1.93243	1.46663	HMDGSGVNTYMLINK	AT4G35090.1;AT4G35090.2	AT4G35090.1	CAT2 | catalase 2	0	1	15	1678.78	2.61e-23	150.26	624300000	38	9	3	3	3	26.4508	27.3174	26.2573	25.75	26.5965	25.2288	24.9049	24.6449	24.8507
+	+	1.566	3.05636			0.028241	-0.12555			1.18456	3.18191		+	1.77867	3.11914			0.553177	-1.65373			0.464563	1.4654	EIQIMHHLSEHPNVVR	AT1G35670.1;AT4G09570.1	AT1G35670.1	ATCDPK2, CPK11, ATCPK11, CDPK2 | calcium-dependent protein kinase 2	1	0	16	1937.99	5.07e-07	87.932	82741000	8	5	3	1	1	23.7304	24.6181	24.5924	23.4237	19.2182	20.7533	19.7105	22.6375	21.4238
		0.29949	1.13644			0.695654	1.79095			0.176103	-0.65451			0.06899	0.240961			0.480683	1.22273			0.626912	1.46369	LVAVHHVSNVLASSLPIEEIVVWAHDVGAK	AT1G08490.1	AT1G08490.1	ATSUFS, SUFS, ATCPNIFS, ATNFS2, CPNIFS | chloroplastic NIFS-like cysteine desulfurase	0	1	30	3188.73	8.71e-06	66.201	23120000	4	3	1	2	0	23.5046	19.9068	19.7735	22.4094	20.3096	22.4295	21.2013	18.0943	20.48
	+	1.60116	1.67891		+	1.475	1.24538			0.359483	0.433529			1.01618	1.05622			0.252395	0.405928		+	2.113	1.46215	LSGGDHIHAGTVVGK	ATCG00490.1	ATCG00490.1	RBCL | ribulose-bisphosphate carboxylases	0	1	15	1446.76	1.44e-101	256.31	101080000000	990	9	3	3	3	33.199	34.5963	33.7482	34.0057	33.1162	33.121	31.6564	32.4038	32.4466
	+	1.3269	1.91389			0.91919	1.00835			0.895476	0.905537			1.40625	1.40971			0.022877	0.051406		+	1.52372	1.46112	YDAHFDYFHDK	AT5G18900.1;AT3G06300.1	AT5G18900.1	2-oxoglutarate (2OG) and Fe(II)-dependent oxygenase superfamily protein	0	1	11	1456.6	0.00097795	68.44	26177000	5	5	3	2	0	21.5914	23.0192	22.8892	21.5278	21.8285	21.4269	21.0877	19.5901	21.0803
+	+	2.63554	1.96131			0.341483	0.955408			0.370226	1.0059			0.939751	1.48361			0.008552	-0.02525			0.911637	1.45836	VHIIYTEKPTDEEPKTYHLR	AT1G71950.1	AT1G71950.1	Proteinase inhibitor, propeptide	1	2	20	2468.27	0.0059233	47.047	42217000	5	5	3	2	0	22.6907	23.0792	23.0857	23.0412	23.1097	19.687	20.7649	21.4946	20.7121
+	+	1.95607	2.52483			0.178328	0.38997			1.40359	2.13486		+	2.28176	2.32984			0.383605	-0.87244			0.824232	1.4574	QVNIYSHHINDPEFAEALVASFLEICPK	AT5G66420.1;AT5G66420.2	AT5G66420.1	CONTAINS InterPro DOMAIN/s: Uncharacterised conserved protein UCP033271 (InterPro:IPR008322), TIM-barrel signal transduction protein, predicted (InterPro:IPR009215);Has 30201 Blast hits to 17322 proteins in 780 species: Archae - 12;Bacteria -	0	1	28	3240.59	1.11e-14	107.87	31266000	4	4	3	1	0	23.4846	22.6012	23.1104	21.9707	21.1171	19.7038	21.2476	20.8076	19.5665
+	+	4.18643	2.96594			0.061756	-0.05132		+ in EH1.1	3.53381	3.01725	+	+	5.90681	2.99159			0.781954	-1.53429			0.718992	1.45731	KPEDYLAHLLGHEGR	AT1G06900.1	AT1G06900.1	Insulinase (Peptidase family M16) family protein	1	1	15	1733.88	1.14e-06	84.41	32399000	3	3	3	0	0	23.508	23.2654	23.3084	20.5925	20.582	19.8555	20.4575	20.6244	20.1021
	+	2.9543	1.73073		+	2.15094	1.18326			1.86988	0.547466			1.53119	1.1391			0.218031	0.317897		+	3.32196	1.45699	DGTISVASAFSGHQQAVHDSDHK	AT5G28050.1;AT5G28050.2	AT5G28050.1	Cytidine/deoxycytidylate deaminase family protein	0	1	23	2393.1	9.87e-13	100.19	417510000	25	9	3	3	3	25.9522	26.0909	26.1198	25.7227	25.312	25.4859	23.9457	24.3987	24.6264
	+	1.86442	1.99516			1.43096	0.917434			0.975219	1.07772		+	1.89019	1.53644			0.037596	-0.08015		+	1.64903	1.4563	HAALFTSTIMSK	AT5G54770.1	AT5G54770.1	THI1, TZ, THI4 | thiazole biosynthetic enzyme, chloroplast (ARA6) (THI1) (THI4)	0	1	12	1305.68	4.81e-23	169.93	246200000	27	9	3	3	3	25.2403	26.253	24.7213	24.3752	23.8605	24.7457	23.1861	23.3434	23.6996
	+	2.03345	1.70748		+	1.58075	1.20249			0.951417	0.504988			1.28861	1.10623			0.229731	0.348751		+	2.66758	1.45498	AGADIVSVHCEQQSTIHLHR	AT5G61410.2;AT5G61410.1	AT5G61410.2	RPE | D-ribulose-5-phosphate-3-epimerase	1	0	20	2257.1	9.33e-41	166.91	1066800000	28	9	3	3	3	26.9947	27.5965	27.5165	27.1349	26.576	26.8819	25.5006	25.2242	26.2605
	+	1.09332	1.7995			1.18192	1.10938			0.336686	0.690121			0.968129	1.24481			0.09404	0.20963		+	1.30859	1.45444	LHQPVHLLVGTPGR	AT3G61240.2;AT3G61240.1	AT3G61240.2	DEA(D/H)-box RNA helicase family protein	1	0	14	1522.87	0.00017209	68.034	21308000	4	4	2	2	0	20.5558	23.0205	22.485	20.5525	21.8394	21.599	19.9069	20.1727	20.5831
+	+	1.70634	3.52381			0.596028	-0.62029		+ in EH1.1	1.95107	4.1441	+	+	3.11082	3.83395			0.940319	-2.38219			0.436165	1.45176	LGVCADLLGLVNVVVGSPPK	AT2G45180.1	AT2G45180.1	Bifunctional inhibitor/lipid-transfer protein/seed storage 2S albumin superfamily protein	0	1	20	2006.12	6.9e-51	188.4	61950000	8	3	3	0	0	24.5669	22.1611	24.9498	20.3004	19.1883	19.7568	20.9037	19.7463	20.4564
	+	1.5678	1.55059		+	1.46766	1.35238			0.279457	0.198208			0.816498	0.874399			0.435017	0.577087		+	2.54076	1.45148	EDLAYQVCHHSITK	AT1G64980.1	AT1G64980.1	Nucleotide-diphospho-sugar transferases superfamily protein	0	1	14	1699.8	0.00013159	70.889	27688000	6	6	3	3	0	21.8226	22.1741	22.6166	22.3239	21.9485	21.7464	20.01	21.3649	20.5867
		0.832621	0.88875		+	1.34089	2.01398			0.629135	-1.12523			0.048681	-0.11824			1.41265	1.56961		+	1.1994	1.45137	YYEIILVDPAHNAVR	AT4G17390.1;AT4G16720.1	AT4G17390.1	Ribosomal protein L23/L15e family protein	1	0	15	1771.93	6.67e-12	108.48	14204000	5	2	0	2	0	20.2005	21.7484	20.9144	20.7998	23.0619	22.3772	19.6522	20.1906	20.3543
		0.862919	2.14791			0.493474	0.75024			0.496197	1.39767			1.0843	1.77279			0.110069	-0.32372			0.760821	1.44908	VKNPWPNVDAHSGVLLNHYGLTEAR	AT2G44350.1;AT2G44350.2	AT2G44350.1	ATCS, CSY4 | Citrate synthase family protein	1	1	25	2786.43	0.00042936	50.215	19066000	2	2	2	0	0	22.7777	19.9055	23.5014	20.2564	21.757	19.9782	19.5052	19.5909	20.6449
+	+	3.32962	1.98805			0.839739	0.892983			1.06215	1.09506		+	1.99167	1.54155			0.048716	-0.10104		+	1.66856	1.44051	HHASILVVGSHGYGAIK	AT2G47710.1	AT2G47710.1	Adenine nucleotide alpha hydrolases-like superfamily protein	0	1	17	1744.94	1.18e-20	130.27	181420000	17	9	3	3	3	25.2194	24.8156	25.0246	24.1017	24.6364	23.0364	22.8256	23.3226	22.9472
+	+	2.77459	2.17719			1.18639	0.702531		+ in EH1.1	2.00372	1.47466		+	3.05247	1.82593			0.205416	-0.38606		+	1.49874	1.43986	VVHHSEIVNILR	AT5G19440.1	AT5G19440.1	NAD(P)-binding Rossmann-fold superfamily protein	1	0	12	1414.8	2.48e-23	165.66	364880000	19	9	3	3	3	26.0549	26.6092	25.824	24.8664	24.9446	24.2531	23.6544	24.234	24.0682
+	+	3.12103	3.26026			0.39162	-0.38209	+ in EH1.1	+ in EH1.1	4.12497	3.64235	+	+	5.09507	3.45131			0.957454	-2.01222			0.556584	1.43908	HLEELLEELIAIAR	AT1G79500.4;AT1G79500.3;AT1G79500.2;AT1G79500.1	AT1G79500.4	AtkdsA1 | Aldolase-type TIM barrel family protein	1	0	14	1647.92	1.85e-55	217.83	42894000	6	3	3	0	0	23.8035	23.7056	23.7968	20.1775	19.7299	20.4714	20.0016	20.3417	21.1818
	+	1.98174	1.42121		+	2.0731	1.4563			0.139829	-0.03509			0.650489	0.69306			0.730464	0.745695		+	3.67069	1.43876	HWITFNEPWVFSR	AT1G52400.2;AT1G52400.3;AT1G52400.1;AT1G75940.1	AT1G52400.2	BGL1, BGLU18, ATBG1 | beta glucosidase 18	1	0	13	1717.84	1.97e-15	139.89	37326000	9	7	3	3	1	22.4018	22.2884	22.5894	22.5205	22.4195	22.4448	20.4855	21.0062	21.5243
+	+	2.68263	1.99359		+	1.49791	0.881561		+ in EH1.1	2.5167	1.11203		+	2.51999	1.55281			0.060183	-0.11523		+	1.98218	1.43758	AHASMLAHQGLITDSDKDSILR	AT5G10920.1	AT5G10920.1	L-Aspartase-like family protein	1	1	22	2378.2	3.68e-11	103.27	167600000	13	9	3	3	3	24.8515	25.2024	24.7742	23.9128	23.9717	23.6075	22.9933	22.4993	23.3546
	+	1.11003	2.05417			0.856883	0.810018			0.678235	1.24415			1.41034	1.64916			0.088458	-0.21707		+	1.06047	1.43209	SVYDSPLLDLLFHGAQVHR	AT2G43360.1	AT2G43360.1	BIO2, BIOB | Radical SAM superfamily protein	1	0	19	2166.12	1.58e-11	109.38	25882000	6	4	2	2	0	23.6715	20.959	22.698	21.5887	21.2893	20.7181	19.9756	21.1008	20.0896
		0.738019	1.66261			0.55096	1.19964			0.451749	0.462973			0.656912	1.06279			0.163409	0.368333		+	1.09264	1.43113	NKLDHYQILK	AT3G55280.3;AT3G55280.2;AT3G55280.1;AT2G39460.2;AT2G39460.1	AT3G55280.3	RPL23AB | ribosomal protein L23AB	0	2	10	1270.7	0.00044018	82.171	48741000	12	8	3	3	2	22.0158	23.3809	23.0156	22.6761	22.1443	22.2029	19.2435	22.0716	22.1093
		0.717393	1.88165			0.336861	0.978927			2.02125	0.902721			0.833811	1.39218			0.012902	0.038103			0.873259	1.43029	NYYHDMHVIQDMLVPLYK	AT3G19820.3;AT3G19820.2;AT3G19820.1	AT3G19820.3	DWF1 | cell elongation protein / DWARF1 / DIMINUTO (DIM)	0	1	18	2278.09	3.13e-27	149.47	146240000	15	8	3	3	2	24.8297	24.4605	24.4059	23.9325	23.5937	23.4618	23.7175	20.3069	24.0266
+	+	3.90233	1.9609		+	1.95464	0.893841		+ in EH1.1	2.58872	1.06706		+	2.65968	1.51398			0.046425	-0.08661		+	2.18267	1.42737	SNDPHGLHCSGGVVLASR	AT4G11150.1	AT4G11150.1	TUF, emb2448, TUFF, VHA-E1 | vacuolar ATP synthase subunit E1	1	0	18	1861.89	5.26e-21	132.59	209620000	26	9	3	3	3	25.3284	25.251	25.1916	24.0378	24.4983	24.0338	23.0478	23.3699	23.4707
	+	1.62253	2.14235			0.726932	0.711125			1.22288	1.43123		+	2.08538	1.78679			0.170688	-0.36005		+	1.22183	1.42674	SCVWHAR	AT2G30060.1;AT1G07140.1	AT2G30060.1	Pleckstrin homology (PH) domain superfamily protein	1	0	7	914.418	0.00053115	117.7	51048000	20	9	3	3	3	22.8431	24.1692	22.623	22.1385	21.268	21.9352	20.9209	20.529	21.7584
	+	1.98958	1.66171		+	1.64908	1.19151			0.570764	0.470204			1.20267	1.06596			0.240335	0.360651		+	2.51297	1.42661	QFHWLFEDAR	AT5G19220.1	AT5G19220.1	ADG2, APL1 | ADP glucose pyrophosphorylase large subunit 1	1	0	10	1347.64	2.96e-07	112.11	185770000	15	9	3	3	3	24.7719	25.3165	24.346	24.6213	23.8737	24.5289	22.7419	23.167	23.5404
		0.0339341	0.230685			0.757425	2.62042			0.622118	-2.38973			0.254985	-1.07952			0.841995	2.50508			0.364521	1.42555	HALGTITVFNGNFYTLTTGANER	AT3G55330.1	AT3G55330.1	PPL1 | PsbP-like protein 1	1	0	23	2496.24	1.42e-34	157.01	116680000	6	5	1	3	1	20.4104	25.0637	19.6475	23.5247	24.0512	24.7149	24.5533	20.3048	19.5714
		0.406444	1.06888			0.988118	1.77641			0.252958	-0.70753			0.06391	0.180675			0.680072	1.24197			0.849672	1.42265	HHGFFIPDIEYLKDPEGLLTYLGLK	AT4G31420.1;AT4G31420.2	AT4G31420.1	Zinc finger protein 622	0	2	25	2914.53	2.36e-13	104.41	26370000	4	4	2	2	0	19.6448	22.3417	22.5722	23.0259	22.5818	21.0736	20.9223	21.1726	19.2571
	+	2.88615	1.77981			1.39709	1.06435			1.06868	0.715455			1.66304	1.24763			0.102277	0.174449		+	2.40449	1.42208	ELGVPIVMHDYLTGGFTANTSLSHYCR	ATCG00490.1	ATCG00490.1	RBCL | ribulose-bisphosphate carboxylases	1	0	27	3037.44	4.75e-176	292.26	36117000000	583	9	3	3	3	32.3234	32.6251	32.6479	31.5038	31.5363	32.4099	30.851	31.0301	30.376
		0.032964	-0.108327		+	1.24585	2.94684		+ in EH1.2	3.18807	-3.05517			0.62949	-1.58175		+	2.30892	3.00101			0.535005	1.41926	NKPDHALVQMGDGFQAELAVHFLK	AT1G43190.3;AT1G43190.2;AT1G43190.1	AT1G43190.3	PTB3 | polypyrimidine tract-binding protein 3	0	2	24	2664.35	0.0019464	48.641	51519000	4	4	0	3	1	20.7252	21.0571	20.2933	23.5886	23.4574	24.1951	19.5325	22.9637	19.9043
		0.561586	1.20349		+	2.20782	1.63194			0.180553	-0.42845			0.186182	0.387523			0.687715	1.0302		+	1.20696	1.41772	HYSSMGLDLVNGTIR	AT3G20050.1	AT3G20050.1	ATTCP-1, TCP-1 | T-complex protein 1 alpha subunit	1	0	15	1661.82	6.63e-09	98.592	30058000	5	5	2	3	0	22.6244	22.9291	20.0864	22.2829	22.2262	22.4162	20.1351	20.7064	21.1879
	+	1.86471	1.7279		+	2.61019	1.10277			0.712036	0.62513			1.44328	1.17652			0.145311	0.238821		+	2.34901	1.41534	HTPGTFTNQMQTSFSEPR	AT3G04770.2;AT1G72370.2;AT1G72370.1;AT3G04770.1	AT3G04770.2	RPSAb | 40s ribosomal protein SA B	1	0	18	2064.93	1.64e-36	173.03	1506600000	41	9	3	3	3	27.3175	28.6275	27.6925	27.4161	27.0854	27.2607	25.8913	26.3132	26.2493
		0.349307	0.917448			1.19106	1.90742			0.540658	-0.98997			0.012927	-0.03626			0.978205	1.4487			0.934706	1.41244	TAHYPHPSEEILDANIR	AT3G01670.1	AT3G01670.1	unknown protein;BEST Arabidopsis thaliana protein match is: unknown protein (TAIR:AT3G01680.1);Has 121 Blast hits to 111 proteins in 12 species: Archae - 0;Bacteria - 0;Metazoa - 0;Fungi - 0;Plants - 121;Viruses - 0;Other Eukaryotes - 0	1	0	17	1961.96	1.69e-10	101.15	40690000	5	5	1	3	1	21.3576	20.8558	23.4626	23.082	22.648	22.916	20.2191	20.2459	22.4587
+	+	2.76329	2.84454			0.014813	-0.02364		+ in EH1.1	2.70175	2.86818	+	+	4.06532	2.85636			0.721496	-1.44591			0.693432	1.41045	IHHHLENDNVLPLETSK	AT2G20050.2;AT2G20050.1	AT2G20050.2	protein serine/threonine phosphatases;protein kinases;catalytics;cAMP-dependent protein kinase regulators;ATP binding;protein serine/threonine phosphatases	0	1	17	1995.02	0.0020661	58.09	30683000	3	3	3	0	0	23.0539	23.3631	23.4152	20.662	19.6568	20.9089	21.151	19.968	20.1796
	+	2.22799	1.63008		+	1.97774	1.1859			0.911149	0.444174			1.28555	1.03713			0.268128	0.370865		+	3.01791	1.40799	HIIPVFDKLPEER	AT2G34040.2;AT2G34040.1	AT2G34040.2	Apoptosis inhibitory protein 5 (API5)	1	1	13	1591.87	1.83e-14	127.02	121250000	9	9	3	3	3	24.4041	24.3981	23.8142	23.9933	23.6591	23.6316	22.1969	23.0035	22.5257
+	+	1.69964	2.63075			0.092022	0.184046		+ in EH1.1	4.03358	2.4467		+	2.98395	2.53873			0.543063	-1.13133			0.76168	1.4074	AKEQVVAGTLHHLTLEILEAGQK	AT3G12490.1;AT3G12490.2	AT3G12490.1	ATCYSB, ATCYS6, CYSB | cystatin B	0	2	23	2484.37	3.26e-25	136.56	26710000	3	3	3	0	0	22.9596	23.1636	23.1264	20.8473	20.3689	20.6933	19.2356	20.465	21.6568
	+	1.34125	1.59381			1.05812	1.21741			0.682425	0.376401			0.936725	0.985106			0.272047	0.420505		+	2.0248	1.40561	HFQNEPDGDGTSAVHVYAK	AT3G63130.2;AT3G63130.1	AT3G63130.2	RANGAP1 | RAN GTPase activating protein 1	0	1	19	2070.94	1.36e-07	92.264	72978000	12	8	3	3	2	23.0603	23.6968	23.6108	23.3838	22.932	22.923	22.4031	20.8249	22.3585
		0.425232	1.07772			0.85452	1.72891			0.172304	-0.65119			0.070016	0.213263			0.563044	1.19005			0.726496	1.40331	HQIDFLSSHGYHVVAPDLR	AT3G51000.1	AT3G51000.1	alpha/beta-Hydrolases superfamily protein	1	0	19	2190.1	0.00031969	62.617	28878000	3	3	1	2	0	23.4349	19.7111	21.2635	23.23	22.8763	20.2567	20.4894	20.4275	20.2596
+	+	2.16074	2.401			0.172274	0.388842			1.29233	2.01216		+	2.18355	2.20658			0.367482	-0.81166			0.819229	1.39492	LQLDYLDLFLVHFPVATK	AT2G21250.2;AT2G21250.1	AT2G21250.2	NAD(P)-linked oxidoreductase superfamily protein	0	1	18	2131.17	4.36e-16	122.84	22933000	4	4	3	1	0	22.8335	22.4884	22.5345	21.7384	19.2647	20.8169	20.6578	19.3047	20.6911
		0.868622	2.07763			0.273011	0.707236			0.452923	1.3704			0.94165	1.72402			0.107071	-0.33158			0.660225	1.39244	HQTSDNPITCIVYDAFLPWALDVAR	AT2G43820.1	AT2G43820.1	GT, UGT74F2, ATSAGT1, SGT1, SAGT1 | UDP-glucosyltransferase 74F2	1	0	25	2901.41	9.85e-19	120	28529000	4	3	2	1	0	23.1266	20.4771	23.5624	22.7354	19.8468	20.4728	19.4554	20.1238	21.354
	+	1.63774	2.32015			0.13423	0.461633			0.752777	1.85852			1.34991	2.08934			0.253749	-0.69844			0.652565	1.39089	QAQQQQHYGSHGYPNYYQSQTEMSLER	AT1G29370.1;AT1G29350.1	AT1G29370.1	Kinase-related protein of unknown function (DUF1296)	1	0	27	3257.42	2.77e-10	93.397	93247000	6	6	3	2	1	24.2773	24.5847	23.8193	23.8352	20.1865	23.0841	21.1994	21.4055	23.116
+	+	2.61212	2.32594			0.625683	0.455812		+ in EH1.1	2.62674	1.87013		+	3.72926	2.09803			0.390055	-0.70716		+	1.13143	1.39088	GGYSSHIVVHER	AT1G72680.1	AT1G72680.1	ATCAD1, CAD1 | cinnamyl-alcohol dehydrogenase	1	0	12	1339.66	0.027175	40.552	16389000	3	3	3	0	0	22.199	22.7563	22.098	20.8367	20.3502	20.256	20.3281	19.4782	20.2692
+	+	2.26664	2.18521			0.677257	0.594397		+ in EH1.1	2.87574	1.59081		+	3.07866	1.88801			0.270261	-0.49821		+	1.29586	1.3898	QNPFWWTHQR	AT4G38780.1;AT1G80070.1	AT4G38780.1	Pre-mRNA-processing-splicing factor	1	0	10	1398.66	0.0029061	64.82	20340000	6	5	3	2	0	22.6048	22.1201	22.4218	20.6006	20.7087	21.0651	20.9383	19.7508	19.9021
	+	1.5533	2.34684			0.271932	0.429171			1.39654	1.91767		+	2.23611	2.13225			0.346319	-0.74425			0.87263	1.388	DLLDGDDLASFLSHLHNDISNLK	AT4G19710.1;AT4G19710.2	AT4G19710.1	AK-HSDH II, AK-HSDH | aspartate kinase-homoserine dehydrogenase ii	0	1	23	2551.26	1.28e-34	157.15	19434000	3	3	3	0	0	23.1058	21.4958	22.8289	21.2465	19.8489	20.582	19.4249	21.0644	19.9007
	+	1.93825	1.73462			1.30322	1.03806			1.31224	0.696561			1.56214	1.21559			0.099858	0.170751		+	2.21425	1.38634	HETASIDQFSWGVANR	AT5G35630.3;AT5G35630.2;AT5G35630.1	AT5G35630.3	GS2, GLN2, ATGSL1 | glutamine synthetase 2	1	0	16	1816.85	1.9e-223	353.4	3624700000	83	9	3	3	3	29.1189	29.5701	28.906	28.1982	28.6172	28.6899	27.1989	27.0531	28.1391
+	+	2.56994	2.41288			0.343499	0.350187		+ in EH1.1	2.76901	2.06269		+	3.75923	2.23779			0.465587	-0.85625			0.992124	1.38153	GNPYHSATSGEMAIYR	AT5G52560.1	AT5G52560.1	ATUSP, USP | UDP-sugar pyrophosphorylase	1	0	16	1752.79	0.00025333	65.472	21505000	3	3	3	0	0	22.589	23.0007	22.6979	21.1082	20.7347	20.2566	20.6121	19.67	20.7668
	+	1.56182	1.14376		+	1.54109	1.60918			0.372571	-0.46543			0.212709	0.339167			1.05836	1.0373		+	1.99221	1.37647	RAETPAGYPCIRPIHVK	AT1G72610.1	AT1G72610.1	GLP1, ATGER1, GER1 | germin-like protein 1	2	1	17	1964.04	0.0001082	73.166	120740000	15	9	3	3	3	23.4419	24.2283	23.3487	24.2567	24.8392	23.3192	22.3267	22.9069	22.354
	+	1.65807	1.81068			0.540409	0.941996			0.560273	0.868682			1.18507	1.33968			0.015685	0.036657		+	1.2513	1.37634	IHHSVVGLR	AT5G48300.1	AT5G48300.1	ADG1, APS1 | ADP glucose pyrophosphorylase 1	1	0	9	1016.59	0.00046763	91.626	29234000	8	6	3	2	1	22.0149	22.8731	22.285	22.5331	20.3381	21.6957	19.9237	20.4326	21.3847
		0.537559	1.49513			0.518116	1.25697			0.121153	0.238167			0.423351	0.866651			0.214001	0.5094			0.855011	1.37605	HAVGLVRPVSIAFEVIHSFR	AT5G60360.2;AT5G60360.1;AT5G60360.3	AT5G60360.2	AALP, ALP | aleurain-like protease	2	0	20	2233.25	6.47e-23	131.71	56244000	8	7	3	3	1	23.7234	23.1746	21.5093	22.1837	22.429	23.08	20.0226	20.553	23.3462
	+	2.82893	1.62693		+	1.73944	1.11137			1.06406	0.515563			1.44633	1.07125			0.210586	0.297902		+	2.94816	1.36915	GMVDSVFQAPMGTGTHHAVLSSYEYVSQGLR	AT2G39730.3;AT2G39730.2;AT2G39730.1	AT2G39730.3	RCA | rubisco activase	1	0	31	3323.57	7.89e-125	239.26	26273000000	151	9	3	3	3	32.0996	32.0435	31.838	31.8899	31.1752	31.3693	30.666	30.0037	30.4306
	+	1.06497	2.15519			0.166654	0.569185			0.846202	1.58601			1.17355	1.8706			0.181874	-0.50841			0.674851	1.36219	HKPIHYVAASEDLQK	AT5G14260.3;AT5G14260.2;AT5G14260.1	AT5G14260.3	Rubisco methyltransferase family protein	0	2	15	1734.91	0.00021157	70.26	49794000	7	7	3	2	2	23.2536	23.2794	23.1339	19.8981	22.5235	22.4873	22.1162	21.9146	19.1706
		0.70632	2.61103			0.048198	0.099205			0.706062	2.51182			1.2352	2.56143			0.373446	-1.20631			0.437667	1.35512	HIPHAEATLPTDTWDQSYK	AT5G20990.1	AT5G20990.1	B73, SIR4, CNX, CHL6, CNX1 | molybdopterin biosynthesis CNX1 protein / molybdenum cofactor biosynthesis enzyme CNX1 (CNX1)	0	1	19	2209.04	0.00011246	65.175	44013000	2	2	2	0	0	19.6538	24.5814	24.1726	20.6372	19.5339	20.7012	20.5981	19.0197	20.9569
	+	1.21062	1.11089		+	1.84605	1.58649			0.523281	-0.47561			0.207628	0.317641			1.14134	1.03105		+	2.14255	1.34869	IFLEDGHHIGISQSYAK	AT2G30970.2;AT2G30970.1	AT2G30970.2	ASP1 | aspartate aminotransferase 1	0	1	17	1913.96	1.54e-16	125.89	217310000	16	9	3	3	3	24.2607	25.1733	24.1945	25.3788	25.1251	24.5513	22.9181	23.4427	23.935
		0.947517	1.24408		+	1.53466	1.45004			0.120018	-0.20596			0.342008	0.519064			0.66482	0.828		+	1.66287	1.34706	HLPDAFK	AT3G58610.3;AT3G58610.2;AT3G58610.1	AT3G58610.3	ketol-acid reductoisomerase	0	1	7	826.434	0.00024229	122.79	343750000	26	9	3	3	3	24.5824	26.3406	24.9261	25.7556	25.8584	24.8529	23.5805	23.9422	24.5941
+	+	2.6005	2.41842			0.148117	0.269989			1.61102	2.14843		+	2.77476	2.28342			0.471588	-0.93922			0.817237	1.3442	ELQSECGHHGHILALYVQTR	AT4G05420.2;AT4G05420.1;AT4G21100.1	AT4G05420.2	DDB1A | damaged DNA binding protein 1A	1	0	20	2347.15	0.020455	38.453	29265000	5	5	3	1	1	23.044	23.0053	22.5974	20.2832	20.0076	21.9105	20.8644	20.7145	19.8126
	+	2.18292	1.68197			0.799572	1.00171			0.631978	0.680265			1.29278	1.18112			0.087733	0.160722		+	1.72721	1.34184	HSEFISYPIYLWTEK	AT5G52640.1	AT5G52640.1	HSP81-1, ATHS83, HSP81.1, HSP83, ATHSP90.1, AtHsp90-1, HSP90.1 | heat shock protein 90.1	0	1	15	1911.94	0.0015932	58.885	13490000	3	4	3	1	0	21.5861	21.7147	21.5488	20.681	21.8696	20.2582	19.7487	19.4968	20.5582
	+	3.95714	1.54258			1.36769	1.13721			0.448745	0.405373			1.16276	0.973977			0.268015	0.365918		+	2.60945	1.3399	SIPEGAVVCNVEHHVGDR	AT2G18020.1	AT2G18020.1	EMB2296 | Ribosomal protein L2 family	1	0	18	1973.94	1.13e-15	114.29	1312700000	34	9	3	3	3	27.5455	27.7368	27.4988	27.9518	26.8159	26.7972	25.9306	26.046	26.1767
	+	1.05459	2.41529			0.092119	0.258242			1.65227	2.15705		+	1.75895	2.28617			0.389444	-0.94941			0.637119	1.33677	NIIHFYNLANQAIDR	AT1G16820.2;AT1G16820.1	AT1G16820.2	vacuolar ATP synthase catalytic subunit-related / V-ATPase-related / vacuolar proton pump-related	1	0	15	1800.93	7.3e-17	129.84	672540000	14	9	3	3	3	27.5901	26.0138	27.4696	25.1448	25.2136	24.2439	23.9369	23.4074	26.4833
	+	1.0216	2.25488			0.105584	0.413539			0.459295	1.84134			0.929841	2.04811			0.210912	-0.7139			0.47473	1.33421	GPVLLEDYHLIEK	AT1G20620.1;AT1G20620.2;AT1G20620.5	AT1G20620.1	CAT3, SEN2, ATCAT3 | catalase 3	0	1	13	1524.82	0.0009474	65.241	66554000	2	3	2	1	0	24.391	21.3846	24.4873	24.3264	19.7435	20.669	20.851	21.508	21.1393
	+	2.03763	1.16294		+	2.09589	1.49953			0.375689	-0.3366			0.320377	0.413169			1.07513	0.918066		+	2.72977	1.33123	HAQGIHNVDGEK	AT5G64460.8;AT5G64460.6;AT5G64460.4;AT5G64460.3;AT5G64460.2;AT5G64460.1	AT5G64460.8	Phosphoglycerate mutase family protein	0	1	12	1303.63	2.17e-06	95.401	48804000	14	9	3	3	3	22.2603	22.2267	22.9414	23.0436	22.2272	23.1675	21.4743	21.2307	21.2346
+	+	2.69711	1.98356			1.11528	0.678107		+ in EH1.1	2.97362	1.30545		+	3.0584	1.6445			0.181797	-0.31367		+	1.59317	1.33083	LVLEVSHHLGQNVVR	AT5G08690.1;AT5G08670.1;AT5G08680.1	AT5G08690.1	ATP synthase alpha/beta family protein	1	0	15	1698.95	1.35e-41	178.15	1041400000	39	9	3	3	3	27.4415	27.7634	27.6803	26.4069	26.4758	26.0861	25.2371	25.5706	26.1268
	+	1.38786	0.89514		+	1.53485	1.7592			0.812699	-0.86406			0.007706	0.01554			1.58597	1.31163		+	1.63111	1.32717	DAFVVYQGHHGDK	AT5G37510.1;AT5G37510.2	AT5G37510.1	EMB1467, CI76 | NADH-ubiquinone dehydrogenase, mitochondrial, putative	0	1	13	1471.68	3.2e-10	119.69	79436000	14	9	3	3	3	22.704	23.146	22.6213	24.3502	22.793	23.9203	21.4673	21.9793	22.3393
		0.724413	1.36182			0.720546	1.28617			0.045761	0.075644			0.439388	0.718729			0.348185	0.605264		+	1.17969	1.32399	HYSELPDIK	AT3G08530.1;AT3G11130.1	AT3G11130.1	Clathrin, heavy chain	0	1	9	1100.55	5.57e-05	105.57	68909000	12	7	3	3	1	22.2732	23.6531	23.5469	23.7385	22.9673	22.5404	23.2676	21.142	20.9781
	+	2.31303	1.87538			1.2219	0.772189			1.1765	1.10319		+	2.21225	1.48928			0.089149	-0.1655		+	1.61214	1.32378	NTHVYAFVEHGNDLGSSK	AT3G46740.1	AT3G46740.1	TOC75-III, MAR1 | translocon at the outer envelope membrane of chloroplasts 75-III	0	1	18	1973.92	7.36e-07	83.063	172550000	13	9	3	3	3	24.3778	25.5146	24.8678	24.3469	23.3344	23.7693	23.0327	23.1306	22.9707
+	+	2.72626	1.94019			0.944245	0.702457			1.69765	1.23774		+	2.62391	1.58896			0.150441	-0.26764		+	1.55328	1.32133	DILEAHKGPFTGQGHK	ATCG00350.1	ATCG00350.1	PSAA | Photosystem I, PsaA/PsaB protein	0	2	16	1733.88	2.23e-12	115.82	234180000	33	9	3	3	3	25.094	25.6399	25.5715	24.7432	24.0514	23.7976	23.5209	23.8332	23.1308
	(+ in GFP)	1.74879	-1.28582	+	+	2.9527	3.9244	+ in EH1.2	+ in EH1.2	3.23315	-5.21022			1.34556	-3.24802	+	+	4.12275	4.56731			0.324367	1.31929	LPREVLKHVWELSDQDNDTMLSLR	AT1G20760.1	AT1G20760.1	Calcium-binding EF hand family protein	2	1	24	2893.48	5.9e-25	132.1	107580000	4	3	0	3	0	19.7171	19.2604	20.26	24.7401	25.8028	24.3253	20.7626	21.3233	21.0091
		0.283036	0.489651	+	+	2.90437	2.14523			1.1935	-1.65558			0.292973	-0.58296			2.23655	1.9004			0.975403	1.31744	LLQDKPEHQGLTLHFVEDR	AT2G45990.2;AT2G45990.1	AT2G45990.2	unknown protein;FUNCTIONS IN: molecular_function unknown;INVOLVED IN: biological_process unknown;LOCATED IN: chloroplast;EXPRESSED IN: 22 plant structures;EXPRESSED DURING: 13 growth stages;Has 312 Blast hits to 312 proteins in 90 species	1	1	19	2274.18	0.0024097	53.779	15052000	3	3	0	3	0	19.3145	21.0901	21.3948	22.1995	22.1787	22.388	19.7143	20.5877	20.0285
	+	1.47247	1.62273			1.06859	1.01123			0.972132	0.611492			1.28981	1.11711			0.118648	0.19987		+	1.89599	1.31698	GFPGTHEFLLLDEGK	AT3G55800.1	AT3G55800.1	SBPASE | sedoheptulose-bisphosphatase	0	1	15	1658.83	6.84e-51	190.46	1804600000	48	9	3	3	3	27.8979	28.6737	27.8119	27.5772	27.6661	27.3058	26.5376	27.2355	25.7422
	+	1.86472	1.52129		+	2.10488	1.10789			0.448403	0.413399			1.15799	0.967346			0.252548	0.347246		+	2.47986	1.31459	HSNIPAHVSPCFR	AT4G30800.1;AT3G48930.1;AT5G23740.1	AT4G30800.1	Nucleic acid-binding, OB-fold-like protein	1	0	13	1520.73	1.26e-07	109.15	107780000	17	9	3	3	3	23.4048	24.5968	23.9322	23.9287	23.2571	23.5078	22.3411	22.3528	22.6761
		0.0214722	-0.0361614			0.900112	2.66121			0.876045	-2.69737			0.486877	-1.36677			1.57633	2.67929			0.459713	1.31252	NALPEWETTGFVEYIAGGPQPGGMYFPVAHGVHAVR	AT3G08030.2;AT3G08030.1	AT3G08030.2	Protein of unknown function, DUF642	1	0	36	3853.87	2.25e-06	77.31	54982000	2	2	0	2	0	20.5298	19.8412	21.5097	20.6702	24.2286	25.0741	20.0954	20.9034	20.9905
		0.701985	1.7106			0.344039	0.906067			1.15093	0.804532			0.803158	1.25757			0.018733	0.050768			0.858849	1.30833	HYYLLDGK	AT5G15350.1	AT5G15350.1	ENODL17, AtENODL17 | early nodulin-like protein 17	0	1	8	1007.51	7.65e-18	154.35	255080000	17	8	3	3	2	25.1686	25.8391	24.9088	24.8208	24.4715	24.2106	24.5529	21.4464	24.7854
	+	2.4364	1.71479			1.43501	0.901764			1.84171	0.813027		+	1.99839	1.26391			0.025484	0.044368		+	2.21181	1.30828	SLEEDVAHHTTGDFR	AT1G35720.1	AT1G35720.1	ANNAT1, OXY5, ATOXY5 | annexin 1	1	0	15	1712.78	5.68e-08	94.728	62263000	8	9	3	3	3	23.3017	23.6317	23.2143	22.8681	22.4427	22.3978	21.5326	21.3168	22.1539
	+	1.50459	1.68889			0.841004	0.926992			1.5415	0.761897			1.46982	1.22539			0.044106	0.082547		+	1.71449	1.30794	TALHFACGYGEVR	AT2G17390.1	AT2G17390.1	AKR2B | ankyrin repeat-containing 2B	1	0	13	1479.69	3.09e-07	106.17	31347000	6	6	3	3	0	22.3445	22.9415	22.6014	22.1639	21.7304	21.7075	21.9068	20.3214	20.5926
+	+	1.50866	3.25088			0.1228	-0.64188			1.08761	3.89277		+	1.56675	3.57183			0.672435	-2.26733			0.308789	1.3045	HETLLHQVPNTGMWECVDFYPVSK	AT1G62660.1	AT1G62660.1	Glycosyl hydrolases family 32 protein	0	1	24	2886.35	2.76e-18	114.88	250330000	13	6	3	1	2	25.2398	26.122	26.1397	19.9338	20.6625	25.2269	23.777	20.7037	23.2681
		0.0419197	0.215885			0.839925	2.39212			0.876098	-2.17624			0.297886	-0.98018			1.05726	2.28418			0.435443	1.304	DLSGVHFAMEFLHANTK	AT5G53460.3;AT5G53460.2;AT5G53460.1	AT5G53460.3	GLT1 | NADH-dependent glutamate synthase 1	0	1	17	1915.93	2.68e-15	112.01	85571000	5	5	1	3	1	24.0733	20.8246	20.4268	24.066	23.9263	23.8612	20.4063	20.078	24.1929
		0.702604	1.7041			0.354651	0.901932			0.324387	0.802169			0.685057	1.25314			0.016712	0.049881			0.729133	1.30302	EIPLPHEFILNR	ATCG00350.1	ATCG00350.1	PSAA | Photosystem I, PsaA/PsaB protein	1	0	12	1476.81	0.00072624	63.727	29071000	3	6	2	2	2	20.6969	23.261	22.4069	20.112	22.4676	21.3786	21.4315	18.8168	21.0042
+	+	2.16402	2.42127			0.08438	0.182559			1.323	2.23871		+	2.37974	2.32999			0.490417	-1.02807			0.699759	1.30191	ADATVTTVHSHTKDPEAIIR	AT3G12290.1	AT3G12290.1	Amino acid dehydrogenase family protein	1	1	20	2161.11	1.81e-10	96.487	45052000	5	5	3	1	1	22.8689	24.1128	23.3348	21.2515	22.3933	19.9555	21.5922	20.8932	20.5672
	+	2.7684	1.48762		+	1.99035	1.11379			0.607892	0.37383			1.2308	0.930726			0.298471	0.369981		+	3.12466	1.30071	HGHVDYDKVPGVVYTYPEVASVGK	AT3G17240.3;AT3G17240.1	AT3G17240.3	mtLPD2 | lipoamide dehydrogenase 2	0	2	24	2615.3	2.74e-13	107.07	1055000000	20	9	3	3	3	26.9788	27.559	27.2961	27.2026	27.0322	26.4776	25.6233	25.9888	25.7589
	+	3.75671	1.54276		+	2.64353	1.05596			1.64182	0.486799			1.57755	1.01478			0.222758	0.28458		+	3.57546	1.29936	AHLLFDFHQEVDGLR	AT3G57610.1	AT3G57610.1	ADSS | adenylosuccinate synthase	1	0	15	1795.9	1.82e-51	194.85	961060000	40	9	3	3	3	27.1777	27.332	27.1167	26.745	26.916	26.505	25.8476	25.6227	25.5278
		0.582413	1.24935			0.72373	1.33721			0.028889	-0.08786			0.277437	0.580745			0.361543	0.712535			0.880746	1.29328	SFYPHYNYPK	AT2G33590.1	AT2G33590.1	NAD(P)-binding Rossmann-fold superfamily protein	0	1	10	1314.6	0.002814	65.347	20023000	4	5	2	2	1	22.1695	22.0301	19.7356	21.7856	22.2817	20.1315	21.139	19.4355	19.6128
	+	1.39963	1.37129			1.22782	1.21479			0.164053	0.156496			0.721795	0.763893			0.419337	0.529149		+	2.12391	1.29304	HSPSFVEEK	AT2G23600.1	AT2G23600.1	ACL, ATMES2, MES2, ATME8, ME8 | acetone-cyanohydrin lyase	0	1	9	1058.5	5.37e-08	127.56	54107000	15	8	3	3	2	22.9199	23.3288	22.4753	23.1495	22.2598	22.8452	21.8903	20.7685	21.9514
		0.279948	1.01872			0.547223	1.56049			0.188296	-0.54177			0.074943	0.238471			0.439282	1.05113			0.590417	1.2896	HILQQLETMNIVELDTK	AT3G02080.1	AT3G02080.1	Ribosomal protein S19e family protein	0	1	17	2024.06	4.49e-16	124.43	36923000	4	4	1	2	1	20.443	23.6271	21.4598	22.8273	21.2479	23.0801	22.8684	18.9945	20.6109
	+	1.64131	2.2965			0.302616	0.276346			1.35603	2.02015		+	2.55835	2.15833			0.44598	-0.8719			0.804628	1.28642	KTYGGYHNVFVTTFGDEGEHWDSFR	AT4G30530.1	AT4G30530.1	Class I glutamine amidotransferase-like superfamily protein	1	1	25	2948.32	0.022287	37.938	12530000	0	2	2	0	0	22.6883	22.4606	20.7422	20.0464	19.3314	20.4528	19.4051	19.5982	19.9983
	+	1.62762	1.61189			1.0651	0.956416			0.807885	0.65547			1.36971	1.13368			0.087967	0.150473		+	1.83868	1.28415	NIAIVAHVDHGK	AT5G13650.1;AT5G13650.2	AT5G13650.1	elongation factor family protein	0	1	12	1272.69	5.42e-05	84.289	38313000	12	9	3	3	3	22.3576	23.1486	22.219	22.3911	21.7494	21.6183	20.4555	20.8047	21.6293
	+	1.5272	1.6243			1.35873	0.941421			0.537459	0.682876			1.30608	1.15359			0.071451	0.129272		+	1.65842	1.28286	QKLPHLPGTSIEGVEK	AT3G60750.1;AT3G60750.2	AT3G60750.1	Transketolase	0	2	16	1731.95	9.46e-11	110.84	515780000	30	9	3	3	3	26.0535	27.2048	25.6128	26.0252	25.7676	25.0296	24.6447	24.4596	24.8938
+	+	2.18286	2.33485			0.215569	0.230714		+ in EH1.1	2.10802	2.10414		+	3.38417	2.2195			0.521569	-0.93671			0.854249	1.28278	TLGQLVSGHAPTKPVYPK	AT4G24510.1	AT4G24510.1	CER2, VC2, VC-2 | HXXXD-type acyl-transferase family protein	0	2	18	1892.05	1.47e-06	80.638	27604000	4	4	3	1	0	23.1567	23.3653	22.3046	20.287	21.112	21.1152	20.6459	20.0492	21.127
+	+	3.3352	1.82827			0.457805	0.729304			0.723727	1.09896			1.59276	1.46362			0.089635	-0.18483		+	1.19002	1.27879	ANNHEVTMVFPEPWLVHR	AT3G09940.2;AT3G09940.1	AT3G09940.2	MDHAR, ATMDAR3, MDAR3, MDAR2 | monodehydroascorbate reductase	1	0	18	2175.07	5.8e-07	83.758	35773000	5	5	3	2	0	23.127	22.9726	22.6437	22.4505	20.4562	22.5397	21.2104	21.1588	20.8893
	+	1.34198	1.80216			0.503326	0.751813		+ in EH1.1	2.00441	1.05035			1.61768	1.42625			0.073605	-0.14927		+	1.26699	1.27699	GGPREPWHDIHSR	AT3G15730.1	AT3G15730.1	PLDALPHA1, PLD | phospholipase D alpha 1	2	0	13	1542.74	2.32e-05	89.231	44259000	14	9	3	3	3	22.8715	23.124	22.7961	22.2303	21.5213	21.889	20.7932	20.2617	22.3302
	+	2.02123	2.02405			1.31982	0.528915			1.6134	1.49513		+	2.88224	1.75959			0.278677	-0.48311		+	1.21876	1.27648	TAAYGHFGR	AT1G02500.2;AT1G02500.1;AT2G36880.2;AT2G36880.1;AT3G17390.1;AT4G01850.2;AT4G01850.1	AT2G36880.2	MAT3 | methionine adenosyltransferase 3	1	0	9	978.467	7.92e-12	143.85	630450000	40	9	3	3	3	26.5356	27.6991	26.4232	25.5851	25.4061	25.1814	24.6202	24.8384	25.1273
	+	1.09146	1.82271			0.574361	0.730059			0.704361	1.09265			1.33143	1.45768			0.080771	-0.1813			1.02461	1.27639	FHLPVWLGFGSAIR	AT1G53310.3;AT1G53310.2;AT1G53310.1	AT1G53310.3	ATPPC1, PEPC1, ATPEPC1, PPC1 | phosphoenolpyruvate carboxylase 1	1	0	14	1598.87	0.0062529	51.211	12899000	0	3	2	1	0	21.4594	20.8496	22.9736	21.169	20.0731	20.7625	20.6494	19.0591	20.106
+	+	3.45952	3.33566			0.678603	-0.79463	+ in EH1.1	+ in EH1.1	2.75983	4.1303	+	+	4.0716	3.73298			1.15034	-2.46246			0.402541	1.27051	VFLSGDSAGANIVHHMAMR	AT3G48690.1	AT3G48690.1	ATCXE12, CXE12 | alpha/beta-Hydrolases superfamily protein	1	0	19	2011.97	0.0070491	48.053	47564000	3	3	3	0	0	23.4099	24.1248	24.1116	20.6005	18.8629	19.7919	20.8824	20.4709	20.286
	+	1.50239	1.34224		+	1.99118	1.19294			0.117827	0.149298			0.747501	0.74577			0.438123	0.521824		+	2.29916	1.26759	HIDETLK	AT3G26060.1;AT3G26060.2	AT3G26060.1	ATPRX Q | Thioredoxin superfamily protein	0	1	7	854.45	4.44e-11	157.86	108490000	11	8	3	3	2	23.8366	24.6428	23.2738	24.2196	23.433	23.6527	22.4542	22.4688	22.8035
+	+	2.31354	2.12488			0.351992	0.408478		+ in EH1.1	1.84305	1.71641		+	2.91607	1.92065			0.369861	-0.65396			1.01989	1.26668	SLVAYHEVGHAVCGTLTPGHDAVQK	AT2G30950.1	AT2G30950.1	VAR2, FTSH2 | FtsH extracellular protease family	0	1	25	2645.3	5.53e-70	195.13	832960000	27	9	3	3	3	26.9827	27.6002	27.572	26.3647	25.1467	25.4943	24.7208	25.2368	25.8226
	+	3.27426	1.36863		+	2.56998	1.15411			0.483048	0.214526			1.04961	0.791579			0.457227	0.46979		+	4.12905	1.26137	IGIAHSPAWFEAHDLADSQDGASIDR	AT3G09260.1	AT3G09260.1	PYK10, PSR3.1, BGLU23, LEB | Glycosyl hydrolase superfamily protein	1	0	26	2778.3	2.87e-148	274.85	7050400000	64	9	3	3	3	29.7426	30.1278	29.9783	29.6558	30.0381	29.5112	28.4325	28.6747	28.6355
	+	1.41986	1.33921		+	1.42372	1.17818			0.292843	0.161027			0.785955	0.750119			0.437509	0.508578		+	2.43689	1.2587	YWLCAATEHGIK	AT1G18080.1	AT1G18080.1	ATARCA, RACK1A_AT, RACK1A | Transducin/WD40 repeat-like superfamily protein	0	1	12	1447.69	0.00028858	73.848	137350000	6	9	3	3	3	23.7876	24.4468	24.4289	24.0711	24.1414	23.9676	22.8047	22.2625	23.5784
	+	1.83582	1.30817			1.1556	1.20803			0.090427	0.100138			0.673394	0.704155			0.471215	0.553948		+	2.19137	1.2581	GGKIGIAHSPAWFEAHDLADSQDGASIDR	AT3G09260.1	AT3G09260.1	PYK10, PSR3.1, BGLU23, LEB | Glycosyl hydrolase superfamily protein	1	1	29	3020.44	1.05e-137	263.19	2122200000	35	9	3	3	3	28.272	27.9786	28.0967	28.7657	27.4901	27.791	26.4428	26.5649	27.415
+	+	3.37055	3.18751			0.577214	-0.67151		+ in EH1.1	2.68636	3.85903	+	+	4.08572	3.52327			1.09575	-2.26527			0.430211	1.258	HLSGLDEAVIK	AT3G03960.1	AT3G03960.1	TCP-1/cpn60 chaperonin family protein	0	1	11	1180.65	1.09e-06	109.66	42285000	3	3	3	0	0	23.7547	24.0988	23.2771	20.3671	20.3086	18.8777	20.8366	20.5074	20.224
	+	2.06072	1.62434			1.41026	0.888085			1.10637	0.736256			1.73847	1.1803			0.045253	0.075914		+	2.05547	1.25621	GQFMGQSHFFGYEGR	AT1G12000.1	AT1G12000.1	Phosphofructokinase family protein	1	0	15	1746.76	6.41e-09	99.003	173540000	18	9	3	3	3	24.8933	25.1917	24.3329	24.3275	24.173	23.7088	22.7725	23.2161	23.5564
	+	1.26561	1.44998			1.08988	1.06194			0.236913	0.388044			0.834203	0.919011			0.207873	0.336946		+	1.53107	1.25596	ANSYSVHGAALGEK	AT3G60750.1;AT3G60750.2;AT2G45290.1	AT3G60750.1	Transketolase	0	1	14	1402.68	6.2e-08	109.24	266960000	34	9	3	3	3	24.6283	26.1759	24.7473	24.8917	25.4531	24.0426	23.6739	23.4136	24.114
	+	3.45829	1.39031		+	2.89339	1.11989			0.82047	0.270426			1.175	0.830369			0.403698	0.424729		+	4.31726	1.2551	SYLSAAHHAELVER	AT4G24800.3;AT4G24800.2;AT4G24800.1	AT4G24800.3	MA3 domain-containing protein	1	0	14	1581.79	1.06e-07	102.28	105720000	9	9	3	3	3	23.8721	23.7776	24.1069	23.5136	23.5499	23.8818	22.4396	22.47	22.6761
		0.66525	1.36461			0.681411	1.14353			0.155307	0.221076			0.517163	0.792842			0.251299	0.461227		+	1.09634	1.25407	GWVGFNVPISHR	AT5G24300.2;AT5G24300.1	AT5G24300.2	SSI1 | Glycogen/starch synthases, ADP-glucose type	1	0	12	1367.71	0.0013908	62.14	36340000	2	6	2	3	1	22.8372	23.0528	21.3596	22.1614	22.2339	22.1911	20.878	19.8266	22.4511
		0.307485	1.38552			0.234755	1.11662			0.167936	0.26889			0.264361	0.827202			0.120117	0.423868			0.456526	1.25107	SYLGMVSMIGVSFEDDHVATGFGNHLAR	AT1G56450.1	AT1G56450.1	PBG1 | 20S proteasome beta subunit G1	1	0	28	3009.41	9.21e-38	148.09	289720000	9	8	3	3	2	25.6054	24.9882	24.3939	23.9517	24.5878	25.6413	25.523	20.0063	25.3016
	+	1.34078	1.41425		+	1.72267	1.08205			0.277202	0.332205			0.917976	0.873229			0.270137	0.374922		+	1.97047	1.24815	DHDTLTHLR	AT3G63540.1	AT3G63540.1	Mog1/PsbP/DUF1795-like photosystem II reaction center PsbP family protein	1	0	9	1106.55	1.93e-24	174.52	133980000	31	9	3	3	3	23.7432	25.0998	23.7926	24.2513	23.6825	23.7054	23.0553	22.3714	22.9663
	+	5.59109	1.43312		+	2.64578	1.06068			1.17833	0.372447			1.38634	0.902784			0.304205	0.344114		+	4.00693	1.2469	GPDHPHEAQKPLDLPIR	AT1G78630.1	AT1G78630.1	emb1473 | Ribosomal protein L13 family protein	1	1	17	1919	1.66e-35	167.05	950630000	29	9	3	3	3	27.1284	27.1267	27.1476	26.9887	26.4825	26.8142	25.7639	25.7005	25.639
+	+	2.96369	2.67796			0.158281	-0.19011		+ in EH1.1	3.04925	2.86807	+	+	4.42392	2.77302			0.846654	-1.52909			0.607704	1.24392	HQADICHAYQLLR	AT4G32940.1	AT4G32940.1	GAMMA-VPE, GAMMAVPE | gamma vacuolar processing enzyme	1	0	13	1623.79	2.66e-05	83.204	31098000	4	4	3	0	1	23.143	23.173	23.269	20.8075	19.7176	20.4556	20.0429	21.115	20.3932
+	+	3.58085	3.17777			1.03569	-0.69241	+ in EH1.1	+ in EH1.1	3.49033	3.87019	+	+	4.82724	3.52398			1.15389	-2.2813			0.434668	1.24268	RLTGHHETADINTFLWGVANR	AT1G66200.1;AT1G66200.3	AT1G66200.1	ATGSR2, GSR2, GLN1;2 | glutamine synthase clone F11	2	0	21	2407.21	5.66e-05	68.411	45387000	3	3	3	0	0	23.9148	23.4349	24.12	20.1894	19.4194	20.2504	20.4413	20.524	20.9712
	+	2.70595	1.63605			0.770314	0.847822			0.694706	0.788225			1.51869	1.21214			0.015838	0.029799		+	1.60735	1.24193	SIPEGAVICNVEHHVGDR	AT4G36130.1	AT4G36130.1	Ribosomal protein L2 family	1	0	18	1987.95	2.45e-07	91.317	215140000	12	9	3	3	3	25.4403	24.8404	25.0486	24.9686	23.3697	24.6263	23.7408	23.2483	23.4321
		0.385839	0.193358	+	+	3.8348	2.28193		+ in EH1.2	3.25705	-2.08857			0.594638	-0.94761		+	5.42224	2.18525			0.917421	1.23765	NKWIPCVEFELEHGFVYR	AT1G67090.1;AT5G38420.1;AT5G38410.1;AT5G38430.1	AT5G38420.1	Ribulose bisphosphate carboxylase (small chain) family protein	1	1	18	2322.13	3.75e-36	172.24	531380000	24	9	3	3	3	24.4294	24.888	25.0047	26.7178	26.7881	27.082	24.6564	24.351	24.7346
	+	2.6258	1.24364			0.386662	1.22446			0.004734	0.019183			0.273496	0.631411			0.257976	0.602636			0.696203	1.23405	HGEHDYYPPLANGHR	AT1G63680.1	AT1G63680.1	ATMURE, PDE316, MURE | acid-amino acid ligases;ligases;ATP binding;ATP binding;ligases	1	0	15	1761.8	0.00010228	70.622	27773000	8	7	3	2	2	21.5418	21.6923	21.3932	23.4471	18.9852	22.1375	20.4046	20.5065	19.9854
	+	2.71441	1.56824			1.19834	0.898842			0.893799	0.669401			1.63533	1.11882			0.07235	0.11472		+	2.11917	1.23354	HNDVNFGTQDHNRK	AT1G52400.2;AT1G52400.3;AT1G52400.1	AT1G52400.2	BGL1, BGLU18, ATBG1 | beta glucosidase 18	1	1	14	1680.77	0.0043186	49.482	20177000	0	8	3	3	2	21.5121	22.0217	21.692	21.5001	20.4564	21.261	19.8848	20.4244	20.2119
	+	1.78778	2.10473			0.230386	0.35076			1.62853	1.75397		+	2.4487	1.92935			0.379575	-0.70161			0.880513	1.22775	ILIMGGTRFIGLFLSR	AT1G09340.1	AT1G09340.1	CRB, CSP41B, HIP1.3 | chloroplast RNA binding	2	0	16	1793.04	0.00058648	71.692	16790000	4	3	3	0	0	22.9112	22.2093	21.9506	21.3253	20.5398	19.9441	20.7484	20.6401	19.3685
		0.120354	0.480473			0.948295	1.97495			0.612888	-1.49448			0.171517	-0.507			0.933393	1.73472			0.536671	1.22771	HWISVLR	AT3G53900.1;AT3G53900.2	AT3G53900.1	UPP, PYRR | uracil phosphoribosyltransferase	1	0	7	909.518	0.014607	84.359	35104000	4	5	1	3	1	23.278	20.5139	19.6764	22.7309	22.8016	22.4192	18.9282	20.83	22.2686
		0.609061	-0.940631	+	+	2.47854	3.38356	+ in EH1.2	+ in EH1.2	3.12227	-4.3242			1.19222	-2.63241		+	3.65786	3.85388			0.357626	1.22147	ITGEQARNLFLSWR	AT1G20760.1	AT1G20760.1	Calcium-binding EF hand family protein	2	0	14	1689.9	5e-23	157.75	82492000	5	3	0	3	0	19.4921	20.6833	20.9595	24.8855	24.7534	24.4686	21.0452	22.3361	20.5755
		0.191695	0.514065		+	1.76246	1.9257			0.694999	-1.41163			0.191801	-0.44878			1.31355	1.66866			0.741885	1.21988	HNFELLR	AT5G20250.3;AT5G20250.2;AT5G20250.1;AT5G20250.4	AT5G20250.3	DIN10 | Raffinose synthase family protein	1	0	7	927.493	0.029946	72.789	33904000	3	4	1	3	0	21.183	20.115	23.23	23.1704	22.6677	22.9248	20.1491	21.0654	21.7714
+	+	2.33565	2.08451			0.171274	0.350435			1.1547	1.73407		+	2.0754	1.90929			0.352125	-0.69182			0.807706	1.21747	DVYLSYLPLAHIFDR	AT4G23850.1;AT1G64400.1	AT4G23850.1	LACS4 | AMP-dependent synthetase and ligase family protein	1	0	15	1820.95	0.00010785	71.692	24953000	5	5	3	2	0	22.6966	22.7075	22.3184	21.5301	21.5391	19.4511	21.012	19.8485	20.6085
		0.1027	0.0988547		+	2.15013	2.33047		+ in EH1.2	2.41162	-2.23161			0.623973	-1.06638		+	3.73661	2.28104			0.767115	1.21466	TAHEIDDPHVIKDFAVK	AT1G24020.2;AT1G24020.1	AT1G24020.2	MLP423 | MLP-like protein 423	0	2	17	1933.99	0.00022585	65.107	24808000	3	3	0	3	0	20.4831	20.5509	20.9764	23.4751	22.9259	22.3043	19.9724	21.0088	20.7327
	+	2.00063	1.29133		+	1.68359	1.1362			0.502686	0.155131			0.881739	0.723229			0.481563	0.490532		+	3.18798	1.21376	HNNTSYENYHR	AT5G54960.1	AT5G54960.1	PDC2 | pyruvate decarboxylase-2	1	0	11	1433.61	2.46e-06	101.95	34627000	14	8	3	3	2	22.2397	22.2949	22.3694	22.1418	21.924	22.3728	20.5132	21.474	21.0428
		0.828808	1.54351			0.473709	0.883301			0.867154	0.660204			0.889205	1.10186			0.051655	0.111549			1.05837	1.2134	ITFFSGFYHTK	AT3G08030.2;AT3G08030.1	AT3G08030.2	Protein of unknown function, DUF642	0	1	11	1346.67	1.4e-05	94.465	86152000	8	8	3	3	2	23.2485	24.3487	23.5348	23.3009	22.8658	22.9847	20.5756	22.8606	23.0652
+	+	3.92838	2.1147			0.268599	0.309803		+ in EH1.1	1.72827	1.8049		+	3.25074	1.9598			0.446414	-0.74755			0.948521	1.21225	TEVGYSHGIVHNPSYEDVCTGTTGHNEVVR	AT4G25130.1	AT4G25130.1	PMSR4 | peptide met sulfoxide reductase 4	1	0	30	3313.51	1.47e-156	273.41	1905500000	35	9	3	3	3	28.3751	28.6499	28.7911	27.6462	26.083	26.6722	26.3548	26.5163	26.6009
	+	1.23968	1.65194			0.683429	0.767438			1.08708	0.884498			1.46355	1.26822			0.029701	-0.05853		+	1.32089	1.20969	SKYDAAGIWYEHR	AT1G65930.1	AT1G65930.1	cICDH | cytosolic NADP+-dependent isocitrate dehydrogenase	1	1	13	1594.75	4.24e-27	165.7	1111500000	34	9	3	3	3	26.766	28.0043	27.6968	26.7103	26.6736	26.4297	25.6995	25.0429	26.7689
+	+	2.25401	2.87073			0.409449	-0.46148		+ in EH1.1	2.99662	3.33221	+	+	3.92	3.10147			0.987097	-1.89684			0.480045	1.20463	HTGQPLDVVANNMDRDHFMTPEEAK	AT5G23140.1	AT5G23140.1	CLPP2, NCLPP7 | nuclear-encoded CLP protease P7	1	1	25	2851.3	0.00016433	62.064	29133000	3	3	3	0	0	22.9153	23.763	22.7361	19.5928	19.5717	20.2533	20.245	19.5461	21.0111
	+	2.84959	1.66427			1.428	0.739913			1.37384	0.924354		+	2.3154	1.29431			0.056113	-0.09222		+	1.86694	1.20209	LVGAHCHLGSTITK	AT3G14390.1;AT5G11880.1	AT3G14390.1	Pyridoxal-dependent decarboxylase family protein	0	1	14	1492.78	0.0018257	57.679	32689000	11	9	3	3	3	22.0557	22.6675	22.6832	21.9941	21.1918	21.4475	20.7616	20.8966	20.7555
	+	1.08227	3.0029			0.406872	-0.60274			1.22291	3.60564		+	1.99115	3.30427			0.786641	-2.10419			0.346506	1.20008	SMTQHNVGALVVVKPGEQQALAGIITER	AT5G10860.1	AT5G10860.1	Cystathionine beta-synthase (CBS) family protein	1	1	28	2945.58	0.01569	42.121	51451000	0	2	2	0	0	20.8094	24.8136	24.3886	19.0408	20.8256	19.3283	20.9283	19.9913	20.0833
	+	2.36376	1.8158			0.783775	0.58305			1.76752	1.23275		+	2.67458	1.52428			0.199473	-0.32485		+	1.3881	1.19943	FVIGGPHGDAGLTGR	AT1G02500.2;AT1G02500.1;AT2G36880.2;AT2G36880.1;AT3G17390.1;AT4G01850.2;AT4G01850.1	AT2G36880.2	MAT3 | methionine adenosyltransferase 3	1	0	15	1452.75	2.94e-09	104.41	267310000	26	9	3	3	3	25.3427	25.989	25.4747	24.7426	24.4544	23.911	23.515	23.576	24.268
	+	1.67071	0.951244		+	1.48676	1.44307			0.425389	-0.49183			0.15338	0.229709			1.14889	0.967448		+	1.85104	1.19716	HILTSIGEK	AT1G62820.1;AT1G12310.1	AT1G62820.1	Calcium-binding EF-hand family protein	0	1	9	996.56	1.63e-08	138.1	98819000	19	9	3	3	3	23.2383	23.7994	23.016	24.5115	23.9916	23.0261	22.2092	22.3905	22.6003
+	+	3.60923	3.05142			0.728428	-0.65967	+ in EH1.1	+ in EH1.1	3.31611	3.71109	+	+	4.55581	3.38126			1.13662	-2.18538			0.432762	1.19588	VFGLMINPLVLQGIR	AT4G21210.1	AT4G21210.1	ATRP1, RP1 | PPDK regulatory protein	1	0	15	1668.97	0.08639	18.102	52381000	3	3	3	0	0	23.8715	24.1425	24.142	19.6924	20.8707	20.4597	20.6512	20.917	21.4336
		0.945812	2.40738			0.007346	-0.01632			1.09431	2.4237		+	1.69738	2.41554			0.501565	-1.22001			0.4872	1.19553	TLEFLWQEGHTAHATPEEAEK	AT5G52520.1	AT5G52520.1	OVA6, PRORS1 | Class II aaRS and biotin synthetases superfamily protein	0	1	21	2423.14	4.18e-17	125.28	23280000	2	2	2	0	0	20.4958	23.3957	23.5455	19.9643	20.6409	19.5607	20.773	18.7567	20.6851
+	+	2.72782	2.74241			0.417093	-0.3568	+ in EH1.1	+ in EH1.1	4.72773	3.09921	+	+	4.83648	2.92081			0.974508	-1.728			0.535949	1.1928	FHAAYVDAVSNPFHVPGK	AT2G20930.1	AT2G20930.1	SNARE-like superfamily protein	0	1	18	1954.97	4.63e-07	87.647	32646000	3	3	3	0	0	23.4638	23.1418	23.4951	20.208	20.3989	20.1961	19.9548	20.7387	21.1799
	+	1.63395	1.27603		+	1.51628	1.10893			0.145445	0.167103			0.769622	0.721566			0.407896	0.470911		+	2.22589	1.19248	ERDCEAQCYEHYPHSCK	AT3G05730.1	AT3G05730.1	Encodes a defensin-like (DEFL) family protein.	1	1	17	2267.88	3.85e-21	139.04	345820000	23	9	3	3	3	25.2415	26.1415	25.1707	25.9256	25.1407	24.9862	24.084	24.5857	24.0559
		0.294574	1.2212			0.278703	1.15592			0.117817	0.065284			0.223732	0.643242			0.183535	0.545316			0.500737	1.18856	RLDIACIDLYYQHR	AT1G60710.1;AT1G60680.1	AT1G60710.1	ATB2 | NAD(P)-linked oxidoreductase superfamily protein	2	0	14	1834.91	1.92e-10	111.74	92325000	7	7	3	3	1	22.9637	23.4983	22.8431	23.0417	23.0128	23.0548	25.2155	20.2537	20.1724
+	+	4.16339	3.0022			0.621199	-0.63036		+ in EH1.1	2.81463	3.63256	+	+	4.31266	3.31738			1.10957	-2.13146			0.435264	1.18592	TGIVHIPFGK	AT3G63490.1	AT3G63490.1	Ribosomal protein L1p/L10e family	0	1	10	1067.61	0.0014562	78.334	32947000	3	3	3	0	0	23.1138	23.3696	23.6356	20.6347	19.3081	19.2784	20.1927	20.4348	20.4849
	+	1.65087	2.12134			0.103701	0.248881			1.17369	1.87246		+	1.89695	1.9969			0.393458	-0.81179			0.682146	1.18511	HAAGGANMHYFDLLIR	AT3G28730.1	AT3G28730.1	ATHMG, SSRP1, NFD, HMG | high mobility group	1	0	16	1784.88	0.0054825	50.519	21112000	4	4	3	1	0	22.5288	22.8315	21.8742	21.8397	19.4647	20.3128	19.5646	20.0241	21.2819
	+	1.30196	1.95624			0.275022	0.395462			1.4149	1.56078		+	2.00656	1.75851			0.308551	-0.58266			0.858114	1.17585	HYPVLFR	AT4G33010.1;AT4G33010.2	AT4G33010.1	AtGLDP1, GLDP1 | glycine decarboxylase P-protein 1	1	0	7	930.508	0.00039732	120.06	576630000	20	9	3	3	3	26.0696	27.6019	26.438	25.5396	25.1272	24.7604	24.1446	24.2897	25.8065
		0.544843	1.19703			0.72275	1.15324			0.012532	0.043788			0.305084	0.62041			0.264728	0.554728			0.760337	1.17514	ILFPIFDHVSHAGK	AT3G43300.2;AT3G43300.1	AT3G43300.2	ATMIN7 | HOPM interactor 7	0	1	14	1579.85	5.68e-07	94.551	27785000	5	5	2	2	1	21.9522	23.3017	20.0825	22.6621	20.4121	22.1309	20.112	20.5925	21.0409
	+	2.24847	1.90026			0.209811	0.445227			0.781664	1.45504			1.59769	1.67765			0.244502	-0.50491			0.796531	1.17274	GYNAPQQVHITQGDYDGK	AT5G34850.1	AT5G34850.1	ATPAP26, PAP26 | purple acid phosphatase 26	0	1	18	1989.92	0.0018226	57.499	17360000	4	4	3	1	0	21.5024	22.5478	21.9262	22.0267	19.2726	20.312	19.8083	20.4151	20.0521
	+	1.74548	1.46533		+	1.53129	0.873556			0.633251	0.591773			1.40617	1.02855			0.092274	0.140891		+	1.91831	1.16944	KLEDIVPSSHNCDVPHVNR	AT1G26630.1;AT1G26630.2;AT1G69410.1;AT1G13950.1	AT1G26630.1	FBR12, ATELF5A-2, ELF5A-2 | Eukaryotic translation initiation factor 5A-1 (eIF-5A 1) protein	1	1	19	2215.08	7.96e-38	167.92	2484000000	31	9	3	3	3	28.0115	29.2179	28.4165	28.299	27.5263	28.0453	27.1125	27.2971	26.8404
	+	1.35351	1.9047			0.25036	0.432707			1.14315	1.47199		+	1.77659	1.68834			0.265259	-0.51964			0.84252	1.1687	HPFPGPGLAVR	AT1G63660.2;AT1G63660.1	AT1G63660.2	GMP synthase (glutamine-hydrolyzing), putative / glutamine amidotransferase, putative	1	0	11	1146.63	0.020147	51.854	33620000	5	5	3	2	0	22.467	23.7267	22.5531	21.8769	21.9082	20.5458	20.0334	21.793	21.2063
		0.965379	3.18733			0.636385	-0.8539			1.21603	4.04124		+	1.88874	3.61428			0.844553	-2.44757			0.290137	1.16672	SHSYGEFVFDHSWADAYR	AT2G23390.1	AT2G23390.1	CONTAINS InterPro DOMAIN/s: Protein of unknown function DUF482 (InterPro:IPR007434), Acyl-CoA N-acyltransferase (InterPro:IPR016181);Has 2165 Blast hits to 2163 proteins in 543 species: Archae - 0;Bacteria - 1044;Metazoa - 0;Fungi - 0;Plan	1	0	18	2172.93	0.0028411	53.554	91643000	1	2	2	0	0	25.4041	25.4936	20.9679	20.5754	19.043	20.1234	20.025	21.3931	20.8854
		0.861367	2.54544			0.036946	-0.21246			0.873563	2.7579			1.09436	2.65167			0.434919	-1.48518			0.314846	1.16649	NFGSYVTHETNHFVYFYLDQK	AT4G15930.1	AT4G15930.1	Dynein light chain type 1 family protein	0	1	21	2608.2	6.86e-33	157.73	182250000	6	6	3	1	2	25.7875	24.7614	24.6984	21.0178	20.7815	25.1744	23.6269	19.8945	24.0897
	+	4.32063	1.57729		+	1.92495	0.74943			2.02399	0.827864		+	2.501	1.20258			0.025442	-0.03922		+	2.24211	1.16336	VLVNIEQQSPDIAQGVHGHFTK	AT1G02500.2;AT1G02500.1;AT4G01850.2;AT4G01850.1	AT1G02500.2	SAM1, SAM-1, MAT1, AtSAM1 | S-adenosylmethionine synthetase 1	0	1	22	2416.25	1.79e-41	167.45	2040900000	50	9	3	3	3	28.3013	28.5334	28.3924	27.9078	27.4343	27.4015	26.8072	26.7595	26.9285
	+	2.27327	1.80117			0.657083	0.525397			1.44732	1.27577		+	2.55615	1.53847			0.231316	-0.37519		+	1.24391	1.16328	AVAHQPISIAIEAGGR	AT1G47128.1	AT1G47128.1	RD21, RD21A | Granulin repeat cysteine protease family protein	1	0	16	1588.87	1.02e-12	118.51	209620000	19	9	3	3	3	24.7969	25.7247	25.2107	24.1215	24.4111	23.3725	23.0681	23.6096	23.6511
		0.177145	0.414688		+	2.54189	1.90762			0.742419	-1.49293			0.255027	-0.53912			1.53126	1.70027			0.743936	1.16115	HKDEQTPATATTTGPATTDQPHEK	AT2G21490.1	AT2G21490.1	LEA | dehydrin LEA	0	2	24	2561.2	0.013856	37.56	29066000	4	4	1	3	0	19.6972	21.3553	22.7481	22.9807	22.2199	23.0788	20.7822	21.0683	20.7061
		0.81419	1.66524			0.296358	0.656001			1.42526	1.00924			1.08642	1.33724			0.077219	-0.17662			0.842438	1.16062	GYHMVAGAVDVGLFR	AT4G10750.1	AT4G10750.1	Phosphoenolpyruvate carboxylase family protein	1	0	15	1590.8	5.31e-07	89.46	15145000	4	4	3	1	0	22.1351	22.4248	21.3674	21.0515	20.7764	21.0716	19.4081	19.4277	22.0956
		1.00728	1.11226			0.795199	1.20897			0.044699	-0.09672			0.330263	0.507771			0.46421	0.652845		+	1.18831	1.16062	HVGSDLTQR	AT3G02090.1;AT3G02090.2	AT3G02090.1	MPPBETA | Insulinase (Peptidase family M16) protein	1	0	9	1011.51	0.0090754	71.501	15195000	3	3	1	2	0	22.3112	21.3171	20.9744	22.3203	20.3919	22.1806	20.1068	20.0809	21.0782
	+	2.37023	1.44704			1.43213	0.871372			1.07497	0.575664			1.61254	1.01135			0.105945	0.147854		+	2.34783	1.1592	HKEHISAYGEGNER	AT1G66200.1;AT1G66200.3;AT5G35630.3;AT5G35630.2;AT5G35630.1	AT5G35630.3	GS2, GLN2, ATGSL1 | glutamine synthetase 2	1	1	14	1625.75	7.99e-22	147.24	9460200000	213	9	3	3	3	30.4633	30.7827	30.2713	30.1126	29.5252	30.1526	29.4231	29.0083	28.7448
	+	2.51172	1.20214		+	1.64762	1.11379			0.094183	0.088356			0.751591	0.64525			0.527596	0.512716		+	2.82351	1.15797	THVVTTPGSGFGPGGEGFVR	AT4G33680.1	AT4G33680.1	AGD2 | Pyridoxal phosphate (PLP)-dependent transferases superfamily protein	1	0	20	1957.96	7.58e-23	128.38	182610000	11	9	3	3	3	24.5201	24.8851	24.3329	24.571	24.9541	23.9479	23.1875	23.4892	23.4549
+	+	1.9166	2.52358			0.093927	-0.22123		+ in EH1.1	1.95271	2.74481		+	2.672	2.6342			0.74681	-1.48302			0.5071	1.15118	HKEFNLESLGIGGLGAEFADIFR	AT4G04910.1	AT4G04910.1	NSF | AAA-type ATPase family protein	1	1	23	2519.28	1.44e-12	96.79	28700000	4	4	3	1	0	23.0628	23.1563	22.9501	21.2455	20.5308	19.1584	21.0602	21.1571	19.3812
	+	2.72343	1.42195		+	1.6327	0.877321			1.04823	0.544628			1.62803	0.983289			0.125319	0.166347		+	2.54654	1.14963	KTALYDFHVAHGGK	AT1G11860.3;AT1G11860.2;AT1G11860.1	AT1G11860.3	Glycine cleavage T-protein family	0	2	14	1542.79	6.48e-05	77.078	14733000	1	5	3	2	0	21.3724	21.6216	21.8462	21.3995	20.7021	21.1048	20.4661	20.0133	20.095
		0.376419	0.829211		+	2.39477	1.4697			0.287125	-0.64049			0.042596	0.094359			0.803562	1.0551			0.931234	1.14946	HGCTNIVNLELLPQPPSTR	AT5G53460.3;AT5G53460.2;AT5G53460.1	AT5G53460.3	GLT1 | NADH-dependent glutamate synthase 1	1	0	19	2145.1	6.18e-05	71.742	48027000	1	5	2	3	0	23.3109	20.6531	23.3677	22.9039	23.229	23.1203	22.0453	21.5305	21.2682
	+	1.57626	1.66662			0.403356	0.631584			0.797366	1.03503			1.46676	1.35083			0.10365	-0.20172			1.0547	1.1491	FHPDTIATILSLLEQAK	AT4G14430.1	AT4G14430.1	IBR10, ATECI2, ECI2, ECHIB, PEC12 | indole-3-butyric acid response 10	0	1	17	1896.04	5.92e-16	122.93	10592000	3	3	3	0	0	22.2315	21.2934	21.5628	20.8944	21.4412	19.647	19.4592	19.8335	20.7951
	+	2.88686	1.37969		+	2.1024	0.916412			1.35463	0.463278			1.56936	0.921485			0.189686	0.226567		+	3.08328	1.14805	HLGVAGLGGLGHVAVK	AT4G39330.1;AT4G39330.2	AT4G39330.1	ATCAD9, CAD9 | cinnamyl alcohol dehydrogenase 9	0	1	16	1483.86	3.79e-42	182.07	259600000	20	9	3	3	3	25.255	25.1196	25.4663	25.0553	24.7572	24.6385	23.6414	23.9444	24.116
	+	1.93068	1.5447			1.15677	0.749715			0.903066	0.794983			1.75921	1.16984			0.013211	-0.02263		+	1.67551	1.14721	YGAGIGPGVYDIHSPR	AT3G03780.3;AT3G03780.2;AT3G03780.1;AT5G20980.2;AT5G20980.1;AT5G17920.2;AT5G17920.1	AT5G17920.2	ATCIMS | Cobalamin-independent synthase family protein	1	0	16	1657.82	1.63e-12	113.4	330550000	22	9	3	3	3	25.2301	26.31	25.6215	24.8691	25.4063	24.5013	23.9069	24.1788	24.4418
		0.578763	1.62389			0.200468	0.66537			1.55278	0.958523			0.745708	1.29121			0.052195	-0.14658			0.616754	1.14463	HDVVEPILLEVDQIYHLACPASPVHYK	AT3G53520.3;AT3G53520.2;AT3G53520.1;AT2G47650.1;AT3G62830.2;AT3G62830.1;AT2G47650.2;AT3G53520.4	AT3G53520.3	UXS1, ATUXS1 | UDP-glucuronic acid decarboxylase 1	0	1	27	3141.6	5.76e-48	163.62	125570000	10	8	3	3	2	24.405	24.2545	24.1793	23.8702	22.9908	23.1022	20.1746	24.1384	23.6541
		0.687285	1.34881			0.572239	0.940039			0.138801	0.408776			0.513893	0.878795			0.115993	0.265631			0.771696	1.14443	SSNSFIHGAGHVDPNK	AT3G14067.1	AT3G14067.1	Subtilase family protein	0	1	16	1665.79	0.0025701	56.599	21985000	6	4	2	2	0	22.5884	20.0974	22.7095	22.2473	21.8731	20.0486	20.0961	20.9798	20.273
		0.825927	2.0044			0.15819	0.281584			0.600263	1.72281			1.18484	1.86361			0.281277	-0.72062			0.52438	1.14299	HFYDGMEIQR	AT3G01480.2;AT3G01480.1	AT3G01480.2	CYP38, ATCYP38 | cyclophilin 38	1	0	10	1294.58	3.38e-07	104.2	30756000	8	4	2	1	1	20.262	23.7626	23.4002	22.0372	20.0204	20.1987	20.5773	20.1333	20.7009
		0.98043	1.55179			0.455359	0.728927			1.22539	0.822865			1.17906	1.18733			0.022796	-0.04697			1.09018	1.14036	GLDGHVMEHLK	AT4G23670.1	AT4G23670.1	Polyketide cyclase/dehydrase and lipid transport superfamily protein	0	1	11	1234.61	2.24e-16	146.11	3235200000	63	9	3	3	3	29.3379	29.219	28.4009	28.3887	28.038	28.0626	26.2316	27.4822	28.5887
	+	1.69087	1.56945			0.241082	0.709359			0.322465	0.860087			0.764819	1.21477			0.028245	-0.07536			0.689764	1.1394	AGFDGIEIHGAHGYLIDQFLK	AT2G06050.3;AT2G06050.2;AT2G06050.1	AT2G06050.3	OPR3 | oxophytodienoate-reductase 3	0	1	21	2300.16	4.94e-11	97.457	18161000	4	4	3	1	0	21.7806	21.7687	21.4128	19.599	22.966	19.8168	19.3102	20.2742	20.6693
		0.901452	2.40823			0.025593	-0.13893			0.865588	2.54716			1.10658	2.4777			0.419033	-1.34305			0.334252	1.13465	GHVFEEMQRPGTPLYNIK	AT1G56070.1;AT3G12915.1;AT3G12915.2	AT1G56070.1	LOS1 | Ribosomal protein S5/Elongation factor G/III/V family protein	1	1	18	2115.06	1.22e-14	114.59	104730000	5	6	3	1	2	24.5671	24.6353	23.8699	24.1849	21.7241	19.5217	22.7048	19.5585	23.5843
+	+	2.5725	2.15479			0.041943	0.113181			1.11412	2.04161		+	1.98686	2.0982			0.477425	-0.96421			0.605751	1.13398	GSHYHPDSDLFLPK	AT3G11170.1	AT3G11170.1	FAD7, FADD | fatty acid desaturase 7	0	1	14	1611.77	0.00020372	65.805	33253000	6	6	3	2	1	23.0066	22.8722	22.9118	22.0099	19.1965	21.4594	21.1551	21.0366	20.1345
	+	2.9349	1.4589			0.82469	0.80103			0.656333	0.657868			1.46471	1.05838			0.044219	0.071581		+	1.70894	1.12996	GHADHVLIAGHDGGTGASR	AT5G53460.3;AT5G53460.2;AT5G53460.1	AT5G53460.3	GLT1 | NADH-dependent glutamate synthase 1	1	0	19	1826.88	1.74e-21	127.83	61521000	11	9	3	3	3	23.0203	23.2333	23.4736	23.3225	21.8186	22.6125	21.771	21.5858	21.9937
	+	2.32711	1.55006			1.18877	0.706854		+ in EH1.1	2.25465	0.843206		+	2.26245	1.19663			0.043987	-0.06818		+	1.90741	1.12846	SASPHHGFAAYYSYVEK	AT5G13630.2;AT5G13630.1	AT5G13630.2	GUN5, CCH, CHLH, CCH1, ABAR | magnesium-chelatase subunit chlH, chloroplast, putative / Mg-protoporphyrin IX chelatase, putative (CHLH)	0	1	17	1912.87	2.88e-22	142.39	153480000	11	9	3	3	3	24.5126	24.6378	24.856	24.0506	23.7769	23.6493	22.6639	23.1532	23.5391
	+	1.52557	1.08528			1.24197	1.16904			0.097836	-0.08376			0.478012	0.500758			0.667114	0.626397		+	2.19899	1.12716	AFVVHELKDDLGKGGHELSLTTGNAGGR	AT2G28190.1	AT2G28190.1	CSD2, CZSOD2 | copper/zinc superoxide dismutase 2	1	2	28	2877.47	3.76e-60	182.53	277850000	10	9	3	3	3	25.0986	25.1749	24.9778	25.7284	24.6964	25.0777	23.4241	24.0283	24.5432
	+	1.34071	2.16277			0.036107	0.087401		+ in EH1.1	2.3305	2.07537		+	2.22941	2.11907			0.520149	-0.99398			0.625828	1.12508	SYLFFDGRHNTEKAQEMFGHLLFGADTNVIQPMNIR	AT1G54010.1	AT1G54010.1	GDSL-like Lipase/Acylhydrolase superfamily protein	2	1	36	4196.04	6.84e-06	72.85	11834000	3	3	3	0	0	21.6799	21.923	22.1008	19.178	19.9554	20.3442	18.2499	20.4463	20.5193
	+	2.44538	1.81487			0.853926	0.428825		+ in EH1.1	1.85547	1.38604		+	3.21951	1.60046			0.320983	-0.47861		+	1.19608	1.12185	HATGDEIYLADLFLAPQIHGAINR	AT2G02390.2;AT2G02390.1;AT2G02390.3	AT2G02390.2	ATGSTZ1, GST18, GSTZ1 | glutathione S-transferase zeta 1	1	0	24	2634.36	2.76e-13	105.67	45244000	7	6	3	3	0	23.8651	23.0134	23.1221	21.8362	22.3289	21.6775	21.5944	21.6898	21.2719
		0.553655	1.04431			0.573133	1.19911			0.042835	-0.1548			0.195681	0.444755			0.329999	0.676951			0.676112	1.12171	GGDAVVAHFEYHK	AT2G19540.1	AT2G19540.1	Transducin family protein / WD-40 repeat family protein	0	1	13	1428.68	0.0042678	52.265	17196000	3	3	1	2	0	22.2337	22.3012	19.8041	19.7656	22.4641	22.5737	20.2526	20.245	20.7084
	+	3.9378	1.16963		+	2.4605	1.0697			0.203375	0.099929			0.881882	0.634782			0.572773	0.484888		+	4.28155	1.11967	EAVELPLTHHELYK	AT5G58290.1	AT5G58290.1	RPT3 | regulatory particle triple-A ATPase 3	0	1	14	1677.87	5.42e-06	83.499	87674000	11	9	3	3	3	23.4586	23.6973	23.4681	23.4843	23.717	23.123	22.3706	22.3725	22.372
	+	1.64937	1.09083		+	1.65612	1.14565			0.079814	-0.05482			0.555944	0.518002			0.69682	0.600235		+	2.71935	1.11824	WSPELAAACEVWK	ATCG00490.1	ATCG00490.1	RBCL | ribulose-bisphosphate carboxylases	0	1	13	1545.73	1.44e-10	125.72	732240000	14	9	3	3	3	26.2077	26.5795	26.7441	26.3818	26.9317	26.3823	25.075	25.2628	25.921
	+	1.97525	1.9202			0.559592	0.307335			1.7364	1.61287		+	3.09456	1.76654			0.420999	-0.65277			0.963243	1.11377	NSTAGVGLISPPPHHDIYSIEDLAQLIHDLK	AT5G53460.3;AT5G53460.2;AT5G53460.1	AT5G53460.3	GLT1 | NADH-dependent glutamate synthase 1	0	1	31	3349.73	4.58e-93	219.7	807950000	19	9	3	3	3	26.7521	28.0136	27.0095	25.9385	25.3625	25.6356	25.694	25.1698	25.1508
	+	1.00496	2.87144			0.12437	-0.64461			1.19484	3.51605			1.39812	3.19374			0.647028	-2.08033			0.272927	1.11341	IMIHQPLGGAQGGQTDIDIQANEMLHHK	AT1G02560.1	AT1G02560.1	CLPP5, NCLPP5, NCLPP1 | nuclear encoded CLP protease 5	0	1	28	3051.5	1.03e-20	117.82	184360000	7	6	3	1	2	25.3119	24.9338	25.764	20.5699	24.542	20.3496	23.4881	19.848	24.0592
+	+	2.612	2.8943			0.642755	-0.66756	+ in EH1.1	+ in EH1.1	3.14482	3.56186	+	+	4.02593	3.22808			1.13137	-2.11471			0.409008	1.11337	AVHFYLQEHPDIINDLLNVLALR	AT3G08530.1;AT3G11130.1	AT3G11130.1	Clathrin, heavy chain	1	0	23	2702.45	1.52e-18	122.53	46714000	3	3	3	0	0	24.0228	23.4048	24.1461	19.7787	20.2844	20.825	20.9694	20.3396	21.5818
	+	2.63625	1.49303		+	2.17555	0.731716			1.51564	0.761318		+	2.23308	1.12718			0.009726	-0.0148		+	2.14481	1.11237	HTHFDQYSPPDFYTR	AT3G08510.2;AT3G08510.1	AT3G08510.2	ATPLC2, PLC2 | phospholipase C 2	1	0	15	1909.84	4.87e-07	88.768	162520000	17	9	3	3	3	24.3158	24.8665	24.9589	24.1781	23.8899	23.7893	23.0599	23.2928	23.3095
	+	1.18556	1.30482			0.858128	0.914232			0.284916	0.390587			0.842845	0.847703			0.170821	0.261822		+	1.40862	1.10953	TFQGPPHGIQVER	ATCG00490.1	ATCG00490.1	RBCL | ribulose-bisphosphate carboxylases	1	0	13	1464.75	3.69e-54	208.08	43456000000	216	9	3	3	3	31.9244	33.3027	32.3858	32.3344	32.6847	31.422	31.0079	30.8227	31.8677
	+	3.04871	1.76259			1.21451	0.455564		+ in EH1.1	2.54341	1.30703		+	3.73487	1.53481			0.301929	-0.42573		+	1.34848	1.10908	FHPHGDTAVYDSLVR	AT3G10690.1	AT3G10690.1	GYRA | DNA GYRASE A	1	0	15	1712.83	7.38e-07	85.287	124930000	10	9	3	3	3	24.408	24.8424	24.3469	23.3788	22.9755	23.322	22.5249	22.8686	22.9161
	+	2.27952	1.44093			1.34544	0.77334			1.75711	0.667587			1.89807	1.05426			0.03615	0.052877		+	2.18305	1.10713	VLVNIEQQSPDIAQGVHGHLTK	AT3G17390.1	AT3G17390.1	MTO3, SAMS3, MAT4 | S-adenosylmethionine synthetase family protein	0	1	22	2382.27	1.53e-32	153.21	2235300000	34	9	3	3	3	28.5696	28.5735	28.2354	27.9846	27.5464	27.8448	26.6091	27.0212	27.4255
	+	2.77755	1.36029		+	2.28407	0.85033			1.03373	0.509956			1.66455	0.935121			0.137575	0.170187		+	2.74353	1.10531	IDVDIATHIHVK	AT5G04740.2;AT5G04740.1	AT5G04740.2	ACT domain-containing protein	0	1	12	1359.75	1.13e-06	102.62	61590000	9	9	3	3	3	23.4496	23.3185	22.8649	22.9905	22.4929	22.6197	21.8647	21.7827	21.9048
		1.03028	1.55705			0.455687	0.647805			0.413131	0.909246			1.00373	1.23315			0.058282	-0.13072			0.824333	1.10243	LGVPHSLHQQLDLDK	AT1G29040.2;AT1G29040.4;AT1G29040.1	AT1G29040.2	unknown protein;LOCATED IN: chloroplast, vacuole;EXPRESSED IN: 22 plant structures;EXPRESSED DURING: 13 growth stages;CONTAINS InterPro DOMAIN/s: Conserved hypothetical protein CHP02058 (InterPro:IPR011719);Has 190 Blast hits to 190 protei	0	1	15	1698.91	0.00017693	66.533	21731000	9	6	2	3	1	23.0221	20.5938	22.1139	21.1919	19.859	21.9512	20.2791	20.4273	20.3522
+	+	2.92644	2.72232			0.347056	-0.51876		+ in EH1.1	2.08075	3.24109	+	+	3.35853	2.9817			0.993514	-1.87992			0.431033	1.10178	VHCLLGDYHTALK	AT5G25757.1;AT5G25754.1	AT5G25757.1	RNA polymerase I-associated factor PAF67	0	1	13	1525.77	0.000257	69.602	32315000	3	3	3	0	0	23.0115	23.8823	23.0014	21.2451	19.6134	19.3134	20.2747	20.7884	20.6651
	+	3.72466	1.46487			1.21882	0.738689			1.28671	0.726181		+	2.04884	1.09553			0.004082	0.006254		+	2.08289	1.10178	FHYGLTEHQLLK	ATCG00380.1	ATCG00380.1	RPS4 | chloroplast ribosomal protein S4	0	1	12	1484.78	7.62e-14	131.17	502840000	30	9	3	3	3	26.3199	26.3738	26.2904	26.076	25.5638	25.1657	24.8725	24.6716	25.0454
		1.06656	1.06686			0.933707	1.13631			0.033736	-0.06945			0.363992	0.498705			0.472247	0.602878		+	1.28776	1.10158	HIEKDPALER	AT3G48870.2;AT3G48870.1;AT5G50920.1	AT5G50920.1	CLPC, ATHSP93-V, HSP93-V, DCA1, CLPC1 | CLPC homologue 1	1	1	10	1206.64	3.15e-09	128.01	103980000	32	9	3	3	3	23.1799	24.4459	23.0972	24.38	23.9635	22.5879	22.2457	22.8388	22.4379
	+	2.23492	1.80477			0.317759	0.393919			1.16998	1.41085		+	2.26176	1.60781			0.306027	-0.50847			0.957626	1.09935	SYHWGGTEIK	AT1G11720.1;AT1G11720.2	AT1G11720.1	ATSS3, SS3 | starch synthase 3	0	1	10	1176.56	0.00018882	92.439	7081100	2	2	2	0	0	20.869	21.689	21.8192	20.1905	20.8041	19.15	19.3834	19.652	19.9275
		0.255771	0.790629			0.502644	1.39797			1.23584	-0.60734			0.034283	0.091645			0.559862	1.00265			0.639131	1.0943	HMEIIEEIDKR	AT3G46970.1	AT3G46970.1	ATPHS2, PHS2 | alpha-glucan phosphorylase 2	1	1	11	1411.71	2.61e-09	113.63	58657000	17	8	3	3	2	22.4638	22.7776	22.0679	22.8379	23.186	23.1074	19.2251	22.7734	22.9389
	+	2.62668	1.77276			0.387841	0.412777			1.24127	1.35998		+	2.45055	1.56637			0.298106	-0.4736			1.03893	1.09277	IGGHLPGVHYIR	AT1G63940.3;AT1G63940.4;AT1G63940.1;AT1G63940.2	AT1G63940.3	MDAR6 | monodehydroascorbate reductase 6	1	0	12	1317.73	8.59e-14	129.7	145700000	10	9	3	3	3	24.363	25.215	24.5839	24.2306	22.7497	23.1017	22.8733	23.0087	22.9617
		0.975326	1.48777			0.405311	0.697266			2.15232	0.790506			1.16349	1.13914			0.023443	-0.04662			1.07342	1.09252	GLNVWDGFTHR	AT5G25980.3;AT5G25980.1;AT5G25980.2;AT5G48375.1	AT5G25980.3	TGG2, BGLU37 | glucoside glucohydrolase 2	1	0	11	1300.63	1.29e-12	127.4	240620000	24	9	3	3	3	25.1582	25.2774	25.2678	24.7424	24.3299	24.2596	23.8379	22.4674	24.9349
	+	3.61122	1.67581			1.42444	0.508912		+ in EH1.1	3.15183	1.1669		+	3.68603	1.42135			0.239892	-0.32899		+	1.53838	1.09236	MVFAHGVDKEGHVVIYSSYGEFQNK	AT1G72150.1	AT1G72150.1	PATL1 | PATELLIN 1	0	2	25	2840.36	7.72e-25	128.98	668710000	29	9	3	3	3	26.882	27.0186	26.8364	25.5495	25.7532	25.9337	25.248	25.0166	25.445
		0.844783	2.46598			0.17092	-0.28203			0.857674	2.74802			1.48826	2.607			0.567781	-1.51503			0.358757	1.09197	MVYDEIHGYTVTAINPFLDDSTPR	AT2G42750.1	AT2G42750.1	DNAJ heat shock N-terminal domain-containing protein	1	0	24	2753.3	9.69e-14	109.85	40557000	2	2	2	0	0	24.2262	24.3192	20.2119	21.1452	19.0175	20.3505	20.4321	20.3567	20.5705
	+	1.35232	1.08895			1.11237	1.09151			0.002681	-0.00256			0.538609	0.543193			0.544221	0.547036		+	2.00178	1.09023	LQEHEHIAGER	AT2G32240.1	AT2G32240.1	FUNCTIONS IN: molecular_function unknown;INVOLVED IN: response to cadmium ion;LOCATED IN: plasma membrane;EXPRESSED IN: 25 plant structures;EXPRESSED DURING: 13 growth stages;CONTAINS InterPro DOMAIN/s: Prefoldin (InterPro:IPR009053);BEST	1	0	11	1317.64	0.0012595	64.55	24286000	10	8	3	3	2	21.7144	21.8193	21.4351	22.176	21.6294	21.171	21.1267	19.8991	20.6762
	+	2.3648	1.07543		+	1.53119	1.09555			0.019559	-0.02012			0.586996	0.527658			0.638944	0.557834		+	2.60201	1.08549	TFCIPHGGGGPGMGPIGVK	AT4G33010.1;AT4G33010.2;AT2G26080.1	AT4G33010.1	AtGLDP1, GLDP1 | glycine decarboxylase P-protein 1	0	1	19	1837.9	1.62e-10	96.208	645980000	22	9	3	3	3	26.1558	26.6217	26.2236	26.7162	26.6082	25.737	25.0376	25.4162	25.321
	+	1.1759	1.35362			1.38462	0.81614			0.402379	0.53748			1.08073	0.94555			0.086715	0.13933		+	1.43017	1.08488	IVHHIVQELLGADEK	AT5G57870.2;AT5G57870.1	AT5G57870.2	eIFiso4G1 | MIF4G domain-containing protein / MA3 domain-containing protein	0	1	15	1699.93	5.19e-23	146.36	152120000	11	9	3	3	3	24.9345	24.9936	23.4098	24.1783	23.4579	24.0893	23.4035	22.942	22.9315
	+	1.47493	1.4351			1.20238	0.732134			0.73183	0.70297			1.49598	1.06904			0.00866	0.014582		+	1.54321	1.08362	HVVLPPEVAK	AT2G27970.1;AT2G27960.1	AT2G27970.1	CKS2 | CDK-subunit 2	0	1	10	1087.64	0.0091748	63.419	12938000	4	5	3	2	0	20.6781	22.0264	21.5874	20.4829	21.1013	20.5988	19.6178	20.0094	20.3594
		0.424531	1.08155			0.414525	1.08191			8.46e-05	-0.00036			0.210545	0.540592			0.210801	0.541135			0.522602	1.08173	STNLDWYK	AT5G60390.2;AT5G60390.3;AT5G60390.1;AT1G07940.2;AT1G07940.1;AT1G07930.1;AT1G07920.1;AT1G07930.2	AT5G60390.2	GTP binding Elongation factor Tu family protein	0	1	8	1025.48	0.0077636	83.206	31309000	10	3	1	2	0	23.865	20.8466	21.049	19.9483	23.1894	22.6241	21.6092	19.948	20.9588
	+	2.23801	1.26235			0.996125	0.889995			0.461059	0.372359			1.09369	0.817356			0.208967	0.258818		+	2.0469	1.07617	HPLIDVPNLQVIK	AT4G25740.2;AT4G25740.1;AT5G52650.1	AT4G25740.2	RNA binding Plectin/S10 domain-containing protein	0	1	13	1484.87	1.22e-43	190.86	279350000	19	9	3	3	3	25.2629	25.3066	25.3478	25.4789	24.2864	25.0349	23.9327	24.4917	23.7059
	+	2.96101	1.81597			0.666803	0.334112		+ in EH1.1	2.32808	1.48185		+	3.88558	1.64891			0.4111	-0.57387			1.10954	1.07504	GHAVGDIPGVR	AT5G02960.1;AT3G09680.1	AT5G02960.1	Ribosomal protein S12/S23 family protein	1	0	11	1076.57	0.0023513	69.825	17439000	1	5	3	0	2	21.8338	22.3965	22.3267	20.9752	20.8002	20.3361	20.354	20.164	20.5911
	+	1.74473	1.14311		+	2.62482	1.00592			0.19692	0.137192			0.856883	0.640152			0.470633	0.434364		+	2.96175	1.07452	DKDLAHIEEHMK	AT1G11860.3;AT1G11860.2;AT1G11860.1	AT1G11860.3	Glycine cleavage T-protein family	0	2	12	1464.7	4.01e-17	153.32	695640000	38	9	3	3	3	26.0158	26.8852	26.6776	26.3643	26.309	26.4937	25.6548	25.2635	25.231
+	+	2.6143	2.55305			0.508301	-0.41792	+ in EH1.1	+ in EH1.1	4.52925	2.97097	+	+	4.58694	2.76201			1.03097	-1.69445			0.490932	1.06757	YLAGDFVSLADLAHLPFTDYLVGPIGK	AT2G30860.1	AT2G30860.1	ATGSTF9, GLUTTR, ATGSTF7, GSTF9 | glutathione S-transferase PHI 9	0	1	27	2891.51	3.71e-21	122.04	27028000	3	3	3	0	0	23.3374	22.9391	22.9996	20.2057	20.1669	19.9906	21.2325	20.0698	20.3147
	+	1.12721	1.95735			0.086365	0.175879			0.784781	1.78147			1.48992	1.86941			0.371124	-0.8028			0.55291	1.06662	LAVHAHPTLSEVLDELFK	AT3G16950.1;AT3G16950.2	AT3G16950.1	LPD1, ptlpd1 | lipoamide dehydrogenase 1	0	1	18	2018.08	1.97e-57	200.69	27473000	4	3	2	1	0	23.5095	21.1244	23.466	21.911	19.5921	21.2524	20.3871	21.1292	20.7116
	+	3.04152	1.21741			1.41283	0.911896			0.402612	0.305518			1.11544	0.761466			0.280712	0.303189		+	2.56129	1.06465	CHTSAHQAELLR	AT3G58140.1	AT3G58140.1	phenylalanyl-tRNA synthetase class IIc family protein	1	0	12	1421.68	1.84e-06	97.214	48524000	23	9	3	3	3	22.5916	22.6709	23.0043	23.0334	22.0756	22.2414	21.531	21.4467	21.6369
		0.430275	1.16008			0.457031	0.968954			0.091295	0.191124			0.35567	0.675601			0.178991	0.388915			0.683211	1.06452	GPVIDEAALVEHLK	AT1G68010.1;AT1G68010.2	AT1G68010.1	HPR, ATHPR1 | hydroxypyruvate reductase	0	1	14	1489.81	1.64e-05	79.004	47768000	4	7	2	3	2	23.0321	23.5309	21.1516	22.5746	22.5413	22.0254	22.0636	19.6378	22.533
	+	2.8103	1.61916			0.879038	0.506875		+ in EH1.1	2.10005	1.11229		+	3.00605	1.36573			0.216528	-0.30271		+	1.44414	1.06302	HFDMEDELVSHISR	AT1G76810.1;AT1G76820.1;AT1G76720.1	AT1G76810.1	eukaryotic translation initiation factor 2 (eIF-2) family protein	1	0	14	1713.78	5.69e-11	121.45	96799000	14	9	3	3	3	24.1926	24.2029	23.8725	23.3453	22.9212	22.6646	22.1715	22.4428	22.7962
	+	1.77335	1.19022			1.08485	0.933639			0.344577	0.256579			0.916321	0.723399			0.300937	0.33853		+	2.12085	1.06193	HNGNISFDDVTEIAR	AT3G53430.1;AT2G37190.1	AT3G53430.1	Ribosomal protein L11 family protein	1	0	15	1686.8	1.69e-41	177.63	608090000	40	9	3	3	3	26.3215	26.5787	26.2244	26.4267	26.389	25.5391	25.2345	25.6469	24.6726
		0.772954	1.22624			0.734728	0.896799			0.152392	0.329443			0.581059	0.777843			0.157948	0.283678			0.965337	1.06152	TNPTTSNPEVSIR	ATCG00480.1	ATCG00480.1	ATPB, PB | ATP synthase subunit beta	1	0	13	1414.71	9.09e-05	79.693	10350000	4	2	2	0	0	22.0122	22.5452	20.3516	22.2229	20.9764	20.7215	20.5313	19.8181	20.8809
	+	1.20323	1.35314			0.355799	0.766792			0.229619	0.586345			0.664447	0.969741			0.039258	0.090223			0.766282	1.05996	PIEGDWNGAGCHTNYSTK	AT5G35630.3;AT5G35630.2;AT5G35630.1	AT5G35630.3	GS2, GLN2, ATGSL1 | glutamine synthetase 2	0	1	18	2005.86	1.72e-09	96.544	46100000	9	7	3	2	2	21.7731	23.2873	23.181	22.9297	20.4177	23.135	21.0185	21.4478	21.7158
+	+	2.37174	2.29217			0.220197	-0.17559		+ in EH1.1	2.18771	2.46777		+	3.80494	2.37997			0.826785	-1.32168			0.580928	1.05829	HCHSEESNMCDLLR	AT1G77120.1	AT1G77120.1	ADH1, ADH, ATADH, ATADH1 | alcohol dehydrogenase 1	1	0	14	1786.72	0.0029519	55.314	25681000	3	3	3	0	0	22.992	23.5545	22.2588	20.3434	20.0389	21.0197	20.8672	20.5389	20.5226
	+	1.45014	1.30856			1.40267	0.8049			0.604438	0.503663			1.27385	0.906113			0.108545	0.150618		+	1.81339	1.05673	NHIYTSGASGTNAAVIR	AT2G43945.1	AT2G43945.1	unknown protein;LOCATED IN: chloroplast;BEST Arabidopsis thaliana protein match is: unknown protein (TAIR:AT3G59870.1);Has 292 Blast hits to 292 proteins in 84 species: Archae - 0;Bacteria - 122;Metazoa - 0;Fungi - 0;Plants - 46;Viruses	1	0	17	1730.87	2.54e-45	180.74	149110000	32	9	3	3	3	23.8202	25.0278	24.4718	24.2016	23.8009	23.8063	22.6695	23.3202	23.4044
		0.033392	0.0609194			1.11995	2.05213			1.15543	-1.99121			0.487777	-0.96515			1.86573	2.02167			0.556379	1.05652	KFETLSYLPDLSDVELAK	AT5G38420.1;AT5G38410.1;AT5G38410.3;AT5G38410.2	AT5G38420.1	Ribulose bisphosphate carboxylase (small chain) family protein	0	2	18	2067.08	0.0052284	50.883	16893000	3	3	1	2	0	20.4161	19.3996	20.6477	23.0064	22.7022	20.7285	20.9059	20.1381	19.2367
		0.0358276	0.0535545			0.619378	2.0561			0.622336	-2.00255			0.354095	-0.9745			1.09885	2.02933			0.39374	1.05483	RPFELVYHGQFDDSRPSSNSPVTGR	AT1G21350.1;AT1G21350.2;AT1G21350.3	AT1G21350.1	Thioredoxin superfamily protein	3	0	25	2847.37	6.17e-06	64.028	33831000	2	2	0	2	0	20.5777	20.1524	21.0153	19.7356	24.1041	23.9133	20.8028	21.1159	19.666
	+	2.12479	1.09911		+	1.90859	1.00264			0.158127	0.096467			0.809332	0.597788			0.525681	0.453087		+	3.13116	1.05088	HVVFGQVVEGLNVVR	AT2G16600.2;AT2G16600.1	AT2G16600.2	ROC3 | rotamase CYP 3	1	0	15	1650.92	3.85e-32	170.18	910960000	34	9	3	3	3	26.8534	27.1802	26.6539	26.9357	26.4622	27.0001	26.0933	25.7408	25.556
	+	1.52711	1.48815			0.332415	0.60117			0.653262	0.886976			1.219	1.18756			0.074409	-0.1429			0.955855	1.04466	GGGPTHLAILSQPPDTIHGQLR	AT2G42600.2;AT2G42600.1	AT2G42600.2	ATPPC2, PPC2 | phosphoenolpyruvate carboxylase 2	1	0	22	2264.2	9.86e-06	73.21	336780000	14	9	3	3	3	25.5725	25.6497	25.9332	25.8005	23.7214	24.9725	23.6187	25.0751	23.9971
		0.606806	0.787656			1.01901	1.30152			1.16188	-0.51387			0.085554	0.136893			1.01128	0.907697		+	1.33299	1.04459	HHPWLAETER	AT1G30440.1	AT1G30440.1	Phototropic-responsive NPH3 family protein	1	0	10	1274.62	0.011296	52.79	5862700	3	3	2	0	1	21.0198	21.3862	21.202	21.4129	21.7039	22.0328	21.5556	19.7642	19.9253
	+	2.77491	1.71425			0.570252	0.374744		+ in EH1.1	1.92244	1.33951		+	3.26858	1.52688			0.346297	-0.48238		+	1.14694	1.0445	HIVIFGGEIAMDPLAHVGPGQLTDGTFALDTETLQWER	AT3G16400.2;AT3G16400.1;AT3G16410.1	AT3G16400.2	ATMLP-470 | nitrile specifier protein 1	1	0	38	4134.05	1.1e-170	277.9	895440000	24	9	3	3	3	27.029	27.6155	27.4425	25.6495	25.9156	26.5033	25.6259	25.4043	25.914
		0.55351	2.40804			0.041446	-0.32555			0.667785	2.73359			0.729879	2.57082			0.344937	-1.52957			0.212647	1.04125	HAAAEIFANPDVIAEVPWYGIEQEYTLLQK	AT1G66200.1;AT1G66200.3;AT1G66200.2	AT1G66200.1	ATGSR2, GSR2, GLN1;2 | glutamine synthase clone F11	0	1	30	3414.71	8.05e-29	136.14	454130000	18	7	3	2	2	26.2918	26.3872	26.1607	25.4223	25.3809	19.8357	26.2117	25.3517	20.0521
	+	3.65231	1.57778			1.05812	0.499069		+ in EH1.1	2.01882	1.07872		+	3.18904	1.32825			0.215839	-0.28982		+	1.50196	1.03843	DFHEYAISWNHLR	AT4G37800.1	AT4G37800.1	XTH7 | xyloglucan endotransglucosylase/hydrolase 7	1	0	13	1686.79	1.61e-54	205.8	1308300000	42	9	3	3	3	27.7907	28.0224	27.6845	26.4815	26.6158	27.1641	26.1775	26.1833	26.4035
	+	1.31985	1.76931			0.159641	0.305298			0.891203	1.46401			1.58418	1.61666			0.30319	-0.57936			0.689022	1.0373	DHWALYAK	AT1G10760.1	AT1G10760.1	SEX1, SOP1, SOP, GWD1, GWD | Pyruvate phosphate dikinase, PEP/pyruvate binding domain	0	1	8	1002.49	9.54e-07	132.29	14898000	3	3	2	1	0	21.0569	22.6269	22.3374	20.5417	19.5136	21.5738	20.7686	20.4943	19.4504
		0.687406	0.746824		+	2.27201	1.32265			0.546794	-0.57583			0.055466	0.085498			1.25674	0.949238		+	1.5142	1.03474	YVFWDAVHPTQR	AT5G45950.1	AT5G45950.1	GDSL-like Lipase/Acylhydrolase superfamily protein	1	0	12	1517.74	0.00024479	75.045	20203000	3	4	1	3	0	20.9046	21.4996	22.4469	22.3711	21.9561	22.2514	20.7817	21.2642	20.5647
	+	1.64548	2.18435			0.042742	-0.11622			1.24452	2.30057		+	1.96356	2.24246			0.599192	-1.20839			0.476891	1.03407	AAHLVDSTNQVGHFQK	AT2G18960.1;AT4G30190.1;AT4G30190.2;AT5G57350.2;AT5G57350.1	AT2G18960.1	AHA1, PMA, OST2, HA1 | H(+)-ATPase 1	0	1	16	1750.88	0.0023983	57.136	86406000	14	8	3	2	3	23.5069	24.757	24.179	20.3919	23.1042	22.0452	22.8889	21.7582	21.2428
	+	1.56456	1.16664			1.1637	0.897309			0.393436	0.269334			0.945353	0.717988			0.282308	0.313988		+	2.09895	1.03198	HGYIGEFEYVDDHR	AT5G59850.1;AT3G46040.1;AT1G07770.2;AT1G07770.1	AT5G59850.1	Ribosomal protein S8 family protein	1	0	14	1735.76	1.4e-68	236.57	2907000000	46	9	3	3	3	28.8134	28.8265	28.2598	28.6297	28.536	27.926	26.9361	27.5388	27.925
	+	2.51927	1.07113		+	1.99628	0.984118			0.126284	0.087009			0.805079	0.579068			0.5402	0.448554		+	3.22516	1.02762	HKGKLETESLLQSK	AT1G09340.1	AT1G09340.1	CRB, CSP41B, HIP1.3 | chloroplast RNA binding	0	3	14	1596.88	1.72e-21	144.12	75970000	13	9	3	3	3	23.0334	23.556	23.3166	23.6005	22.9162	23.1283	22.103	22.242	22.3476
	+	1.38242	1.17794			1.24857	0.875252			0.341558	0.30269			0.943755	0.740316			0.241819	0.286281		+	1.89295	1.0266	HEEEEHKPTLLEQLHQK	AT1G20450.2;AT1G20450.1	AT1G20450.2	LTI29, LTI45, ERD10 | Dehydrin family protein	0	2	17	2124.06	4.56e-27	145.69	532950000	19	9	3	3	3	25.9329	26.7871	25.8291	26.2429	25.8675	25.5306	24.6436	24.8696	25.502
	+	2.47861	1.72937			0.191567	0.322807			1.09154	1.40656		+	2.0273	1.56797			0.32739	-0.54188			0.832278	1.02609	SFIHNWVVVGK	AT4G33580.1;AT4G33580.2	AT4G33580.1	ATBCA5, BCA5 | beta carbonic anhydrase 5	0	1	11	1284.7	5.31e-05	90.653	15687000	3	3	3	0	0	22.2139	22.5381	22.1741	19.761	21.1817	21.7637	20.6057	21.0004	20.1319
		0.992029	1.41794			0.384572	0.627831			1.33907	0.790113			1.18422	1.10403			0.043396	-0.08114			1.02323	1.02289	SVIAHVDHGK	AT3G12915.1;AT3G12915.2	AT3G12915.1	Ribosomal protein S5/Elongation factor G/III/V family protein	0	1	10	1061.56	0.0062992	67.993	9982200	5	5	3	1	1	21.442	20.8802	21.1013	20.795	20.1048	20.1533	20.6023	18.4542	20.1131
	+	2.30721	1.65069			0.324292	0.392757			1.27599	1.25793		+	2.27103	1.45431			0.283475	-0.43259			1.00833	1.02172	TLDTVHHDDFHQPNFTGAAITK	AT3G15730.1	AT3G15730.1	PLDALPHA1, PLD | phospholipase D alpha 1	0	1	22	2464.18	2.34e-51	181.69	2673000000	45	9	3	3	3	28.5592	29.0458	29.0465	28.4473	26.9777	27.4527	26.8077	27.236	27.6557
		0.0803074	0.209793			1.25019	1.83361			1.06878	-1.62381			0.354455	-0.70701			1.53945	1.72871			0.595396	1.0217	HLLEPDTVEWSGR	AT2G27860.1	AT2G27860.1	AXS1 | UDP-D-apiose/UDP-D-xylose synthase 1	1	0	13	1537.75	4.04e-10	117.79	19886000	6	3	0	3	0	21.4277	21.8645	19.6854	22.7587	22.9757	22.1145	21.6892	19.5515	21.1074
	+	1.24541	1.66473			0.200906	0.377129			0.694873	1.2876			1.35238	1.47616			0.229986	-0.45524			0.693828	1.02093	KSLEEDVAHHTTGDFR	AT1G35720.1	AT1G35720.1	ANNAT1, OXY5, ATOXY5 | annexin 1	1	1	16	1840.87	0.032956	42.647	15484000	4	4	3	1	0	21.4278	22.7833	20.9888	20.1718	19.4842	21.6812	20.6913	19.8828	19.6317
		0.177209	-0.227371		+	1.66228	2.26728			1.59622	-2.49465			0.768053	-1.36101		+	2.69142	2.38097			0.494109	1.01995	VMLGWLTIYTSNHPESK	AT2G42690.1	AT2G42690.1	alpha/beta-Hydrolases superfamily protein	0	1	17	1974.99	2.2e-10	100.43	33821000	2	3	0	3	0	19.898	20.8157	21.3628	22.3666	22.8979	24.296	21.1653	20.4521	21.1412
	+	1.53993	1.06512		+	2.04335	0.974572			0.097877	0.090544			0.727983	0.57783			0.485453	0.442014		+	2.46782	1.01984	FYVGHSIYKGK	AT2G02740.2;AT2G02740.1;AT1G14410.1	AT2G02740.2	ATWHY3, PTAC11, WHY3 | ssDNA-binding transcriptional regulator	0	2	11	1297.68	0.002601	63.408	14808000	7	5	2	3	0	21.5675	20.8541	21.8271	21.58	21.3631	21.0338	20.6115	20.2003	20.2415
		0.778118	1.56333			0.229397	0.470428			0.438727	1.0929			0.894354	1.32811			0.129335	-0.31123			0.581777	1.01688	HNLPVQDFVVR	AT5G60160.1	AT5G60160.1	Zn-dependent exopeptidases superfamily protein	1	0	11	1322.71	0.01221	57.598	24202000	3	3	2	1	0	20.6476	23.2535	22.9494	20.3536	22.541	20.6773	21.3597	20.8865	19.9144
	+	2.59097	1.52851			0.566615	0.502926			1.39597	1.02558		+	2.34361	1.27705			0.181726	-0.26133		+	1.31024	1.01572	RGLDGHVMEHLK	AT4G23670.1	AT4G23670.1	Polyketide cyclase/dehydrase and lipid transport superfamily protein	1	1	12	1390.71	1.51e-06	98.942	196440000	14	9	3	3	3	25.2014	25.0592	24.9151	24.5257	23.4	24.1732	23.1529	23.55	23.8872
		0.958342	1.92198			0.085501	0.109315			0.928658	1.81267			1.643	1.86732			0.426331	-0.85168			0.54801	1.01565	NHVDLVELLGIADTKR	AT5G27470.1	AT5G27470.1	seryl-tRNA synthetase / serine--tRNA ligase	1	1	16	1791.98	2.58e-06	86.367	19836000	0	2	2	0	0	23.186	23.2952	20.637	20.6742	20.0293	20.9767	20.1756	20.0178	21.1589
		0.551503	1.10137			0.316091	0.929323			0.050112	0.17205			0.287081	0.636711			0.153325	0.378636			0.541126	1.01535	NFLTLPNIK	AT2G39730.3;AT2G39730.2;AT2G39730.1	AT2G39730.3	RCA | rubisco activase	0	1	9	1058.61	0.0012207	69.198	17403000	4	3	1	2	0	20.5008	22.5847	21.5142	22.7651	19.3924	21.926	20.6837	19.2052	21.4068
		0.517256	1.00957			0.498574	1.02083			0.004403	-0.01126			0.270267	0.499151			0.281855	0.516048			0.730949	1.0152	HSQSHEEDQEENTYAAK	AT4G17100.1;AT4G17100.2	AT4G17100.1	CONTAINS InterPro DOMAIN/s: Endoribonuclease XendoU (InterPro:IPR018998);Has 943 Blast hits to 770 proteins in 162 species: Archae - 0;Bacteria - 61;Metazoa - 472;Fungi - 40;Plants - 78;Viruses - 35;Other Eukaryotes - 257 (source: NCBI B	0	1	17	2001.83	1.7e-05	78.285	95407000	15	9	3	3	3	23.7846	24.0901	22.2666	24.2928	22.2053	23.6769	23.207	21.1023	22.8033
	+	1.26269	1.14007			0.885379	0.889213			0.184086	0.250857			0.724509	0.695463			0.246341	0.319178		+	1.46321	1.01464	HAQSPEFK	AT4G32520.2;AT4G32520.1	AT4G32520.2	SHM3 | serine hydroxymethyltransferase 3	0	1	8	942.456	0.0013167	101.54	25124000	7	7	2	3	2	22.6283	21.5982	21.6215	22.4633	21.1563	21.4757	21.0162	20.305	21.1064
	+	1.27905	1.5162			0.451708	0.509223			1.11003	1.00697			1.66632	1.26158			0.150973	-0.24887			1.04795	1.01271	PFVTHHNDLDMR	AT3G11710.1	AT3G11710.1	ATKRS-1 | lysyl-tRNA synthetase 1	1	0	12	1480.69	7.67e-05	82.362	82971000	11	8	3	3	2	24.0597	24.2792	23.1144	23.2608	22.481	22.6905	21.9578	21.7985	23.1484
	+	1.71335	1.33133			0.911589	0.693775			0.741262	0.637559			1.47931	0.984446			0.018232	0.028108		+	1.57838	1.01255	GPDHFPFQGLK	AT2G24270.3;AT2G24270.2;AT2G24270.1;AT2G24270.4	AT2G24270.3	ALDH11A3 | aldehyde dehydrogenase 11A3	0	1	11	1241.62	0.00026127	78.342	34002000	10	9	3	3	3	22.4568	22.7799	21.8367	21.9571	21.1599	22.0436	20.8057	21.4606	20.8131
		0.830399	-0.775178			0.504607	2.799			0.668243	-3.57418			0.557667	-2.17468			1.04568	3.18659			0.203772	1.01191	IFNTYGPR	AT3G46440.2;AT3G46440.1;AT5G59290.1;AT2G28760.3;AT2G28760.2;AT2G28760.1;AT5G59290.2;AT3G53520.3;AT3G53520.2;AT3G53520.1;AT2G47650.1;AT3G62830.2;AT3G62830.1;AT2G47650.2;AT3G53520.4	AT3G53520.3	UXS1, ATUXS1 | UDP-glucuronic acid decarboxylase 1	1	0	8	966.492	0.041811	53.71	173720000	8	2	0	2	0	19.7666	20.7739	20.5441	26.0055	26.6644	19.1374	21.5152	21.3668	20.5281
		0.964788	2.34689			0.57809	-0.3276			1.0858	2.67449		+	1.86224	2.51069			0.682641	-1.50105			0.384128	1.00965	WIVEDRPDGTNVHNWHWSETNCLEWSR	AT3G12050.2;AT3G12050.1	AT3G12050.2	Aha1 domain-containing protein	2	0	27	3422.53	4.7e-06	64.035	30455000	2	2	2	0	0	20.4584	23.6936	24.0095	20.1116	20.4096	19.6169	20.4326	20.5123	20.1759
		0.571143	0.503052			0.58935	1.51519			0.364013	-1.01213			0.102112	-0.25454			0.807521	1.26366			0.566611	1.00912	VMQTWLPASTALLEMMIFHLPSPHTAQR	AT1G56070.1	AT1G56070.1	LOS1 | Ribosomal protein S5/Elongation factor G/III/V family protein	1	0	28	3205.62	0.0028078	44.743	18025000	2	2	0	2	0	21.4875	20.4403	20.9826	23.0592	19.7411	23.1465	20.9652	20.2268	20.2092
	+	2.96492	1.46994			0.285883	0.534706			0.548471	0.935239			1.23924	1.20259			0.107151	-0.20027			0.881669	1.00232	HCGISHTGSFK	AT4G29840.1;AT1G72810.1	AT4G29840.1	MTO2, TS | Pyridoxal-5-phosphate-dependent enzyme family protein	0	1	11	1229.56	2.24e-09	99.568	26265000	11	7	3	1	3	22.3725	21.9723	22.2927	21.2453	20.0042	22.5823	20.985	20.6691	20.5736
	+	2.20599	2.13199			0.072734	-0.12821		+ in EH1.1	1.83651	2.2602		+	2.86955	2.19609			0.727083	-1.1942			0.554545	1.00189	NFHALTR	AT5G58330.3;AT5G58330.2;AT5G58330.1	AT5G58330.3	lactate/malate dehydrogenase family protein	1	0	7	857.451	0.043329	65.252	13243000	6	3	3	0	0	22.1128	22.3591	21.666	19.3457	19.2104	20.8012	20.2871	19.214	20.2409
	+	1.35296	1.37986			0.257281	0.622489			0.369396	0.757374			0.813173	1.06862			0.029866	-0.06744			0.730378	1.00118	TLLLEQFDFLHHR	AT2G24580.1	AT2G24580.1	FAD-dependent oxidoreductase family protein	1	0	13	1667.88	9.18e-11	124.86	69575000	7	8	3	2	3	23.2805	23.6241	23.173	20.9801	22.9886	23.8367	22.7864	21.2046	21.947
		0.219879	0.175074		+	2.31157	1.82691		+ in EH1.2	2.66884	-1.65184			0.540506	-0.73838		+	3.754	1.73937			0.875481	1.00099	SIFGQFGELLHVK	AT5G54900.1	AT5G54900.1	ATRBP45A, RBP45A | RNA-binding protein 45A	0	1	13	1473.8	0.00022067	71.241	16835000	3	3	0	3	0	20.443	20.8973	20.9005	22.6289	22.0469	22.5204	20.4464	20.1788	21.0903
	+	1.11653	1.29869			0.659986	0.702707			0.348586	0.595982			0.944502	0.947336			0.029038	0.053363			1.04381	1.0007	EHGNTPGYYDGR	AT5G38420.1;AT5G38410.1;AT5G38410.3;AT5G38430.1	AT5G38420.1	Ribulose bisphosphate carboxylase (small chain) family protein	1	0	12	1364.57	7.37e-107	283.82	2402500000	121	9	3	3	3	27.9655	29.4339	27.7262	28.5932	27.7698	26.9748	27.1439	26.8447	27.241
	+	1.22878	1.67805			0.192514	0.32052			1.7173	1.35753		+	1.8712	1.51779			0.310579	-0.51851			0.800616	0.999286	VHSEHGVPASFK	AT5G26570.1	AT5G26570.1	PWD, OK1, ATGWD3 | catalytics;carbohydrate kinases;phosphoglucan, water dikinases	0	1	12	1293.65	6.76e-05	81.431	55628000	10	7	3	2	2	23.513	23.8092	22.9343	21.568	22.3645	22.2514	20.5852	22.1317	22.5055
	+	1.73263	1.19609		+	1.54542	0.790992			0.569153	0.405094			1.25923	0.80059			0.16458	0.192949		+	2.12076	0.993539	HAFGDQYR	AT1G65930.1;AT1G54340.1;AT5G14590.1	AT1G65930.1	cICDH | cytosolic NADP+-dependent isocitrate dehydrogenase	1	0	8	992.446	1.61e-17	173.88	340090000	69	9	3	3	3	25.6297	26.0324	25.1128	25.5278	24.9919	25.04	24.5226	24.0733	24.5908
		0.540729	1.72939			0.123629	0.246344			0.490366	1.48305			0.860568	1.60622			0.225448	-0.61835			0.411885	0.987869	TPGPVQMYQHHTGMVVPGVEEQQQYR	AT4G05150.1	AT4G05150.1	Octicosapeptide/Phox/Bem1p family protein	1	0	26	2995.41	0.00025818	48.685	19153000	2	2	2	0	0	23.1386	23.2417	19.3966	20.7567	19.7069	20.8641	19.0177	21.1622	20.4087
		1.00871	0.845878		+	2.03392	1.1277			0.330794	-0.28182			0.254928	0.282028			0.958042	0.704761		+	1.98917	0.986789	VHTVLISTQHDETVTNDEIAADLK	AT2G36880.2;AT2G36880.1;AT3G17390.1	AT2G36880.2	MAT3 | methionine adenosyltransferase 3	0	1	24	2648.33	2.13e-18	117.64	257790000	18	9	3	3	3	24.5334	25.5098	24.4947	25.0874	25.341	24.955	23.6209	24.3502	24.0293
		0.889948	2.40594			0.107108	-0.43287		+ in EH1.1	1.74009	2.83881			1.52365	2.62237			0.642231	-1.63584			0.315883	0.986535	EFYEGLHSHLQNAGIDGVK	AT5G40390.1	AT5G40390.1	SIP1 | Raffinose synthase family protein	0	1	19	2113.02	2.05e-07	90.654	86657000	6	6	3	1	2	24.2831	24.2169	24.3126	21.0412	20.3994	22.8556	23.0234	19.3481	23.2234
	+	1.07342	1.81602			0.090853	0.156517			1.0099	1.6595			1.6715	1.73776			0.400183	-0.75149			0.590102	0.986266	EVGEHAAVLGFVGAPWTIATYIVEGGTTR	AT3G14930.3;AT3G14930.2;AT3G14930.1	AT3G14930.3	HEME1 | Uroporphyrinogen decarboxylase	1	0	29	3000.53	7.2e-14	98.627	14425000	2	2	2	0	0	23.1144	22.3497	20.8912	21.1773	19.752	20.4474	20.4315	19.4575	21.0182
		0.0477432	-0.222508			0.800745	2.19472			1.0675	-2.41723			0.470809	-1.31987			1.171	2.30597			0.317537	0.986106	SHIVTGDDSHYVAVIMELEAR	AT5G13630.2;AT5G13630.1	AT5G13630.2	GUN5, CCH, CHLH, CCH1, ABAR | magnesium-chelatase subunit chlH, chloroplast, putative / Mg-protoporphyrin IX chelatase, putative (CHLH)	1	0	21	2341.14	2.4e-16	115.57	153300000	13	7	2	3	2	23.529	23.4539	20.435	24.6398	24.5294	25.5004	24.0279	23.8174	20.2401
	+	2.50738	1.41921			0.153156	0.55086			0.259494	0.868349			0.611707	1.14378			0.056517	-0.15874			0.490673	0.985035	VLITEATFLDESFSTEHAQALGHTHISQIIENAK	AT2G04530.1	AT2G04530.1	CPZ, TRZ2 | Metallo-hydrolase/oxidoreductase superfamily protein	0	1	34	3749.89	5.16e-09	88.293	40769000	4	4	3	1	0	22.7587	22.4131	22.6154	20.662	20.1516	24.3686	21.4058	21.3433	20.7805
		0.576131	1.01898			0.557696	0.948645			0.022204	0.070332			0.299743	0.544655			0.22903	0.439157			0.688912	0.983811	HLHDFFTYVAVR	AT4G04330.1	AT4G04330.1	Chaperonin-like RbcX protein	1	0	12	1503.76	0.016142	46.592	16679000	0	3	1	2	0	22.9156	20.8475	20.4481	22.0851	19.8731	22.0419	20.5706	20.576	20.0076
		0.943301	1.95053			0.002937	0.013685			0.711062	1.93685			1.01367	1.94369			0.347949	-0.96158			0.357812	0.982108	NMALLDDYEMEELGHTPNTHHR	AT5G66470.1	AT5G66470.1	RNA binding;GTP binding	1	0	22	2622.16	3.68e-17	121.63	82791000	7	7	3	2	2	24.4601	23.6678	23.5457	23.0636	19.5358	23.2637	22.7356	20.0988	22.9877
	+	1.80878	1.27325			1.01664	0.690709			0.62923	0.582536			1.42538	0.927891			0.037375	0.054087		+	1.62338	0.981977	TAIEHIHYEDENTR	AT2G07050.1	AT2G07050.1	CAS1 | cycloartenol synthase 1	1	0	14	1726.79	2.43e-09	110.98	93250000	25	9	3	3	3	23.2558	24.2668	23.8217	23.7915	22.9378	22.8673	22.3782	22.4066	22.7397
		0.625735	0.749115			1.10394	1.20742			1.26278	-0.4583			0.101345	0.145407			1.02598	0.832858		+	1.41675	0.978265	LLFEALQYSHVCK	AT3G55800.1	AT3G55800.1	SBPASE | sedoheptulose-bisphosphatase	0	1	13	1606.82	5.42e-15	134.98	508740000	20	9	3	3	3	25.9435	25.8368	25.4026	26.1119	26.1943	26.2516	25.3532	23.9646	25.6178
	+	2.68728	1.50113			0.485251	0.45325			1.1401	1.04788		+	2.22768	1.27451			0.208439	-0.29732		+	1.1771	0.977191	EHIPLFR	AT1G03630.2;AT1G03630.1;AT4G27440.2;AT4G27440.1;AT5G54190.2;AT5G54190.1	AT4G27440.2	PORB | protochlorophyllide oxidoreductase B	1	0	7	910.502	0.00057806	116.87	67291000	20	9	3	3	3	23.5368	23.7937	23.1671	23.1584	22.3917	21.8039	21.8042	22.0186	22.1715
	+	1.62331	1.8832			0.038262	0.06704			1.43159	1.81616		+	2.29861	1.84968			0.533729	-0.87456			0.628342	0.975121	SWGEGHNGSGWVHK	AT3G55760.3;AT3G55760.2;AT3G55760.1	AT3G55760.3	unknown protein;EXPRESSED IN: 16 plant structures;EXPRESSED DURING: 10 growth stages;BEST Arabidopsis thaliana protein match is: unknown protein (TAIR:AT1G42430.2).	0	1	14	1536.69	0.090495	19.578	11203000	3	3	3	0	0	21.024	21.945	22.2631	19.385	20.8393	19.5594	19.1054	20.1911	20.286
	+	3.14134	1.60118			0.614326	0.347827		+ in EH1.1	2.44347	1.25335		+	3.65947	1.42726			0.358079	-0.45276		+	1.19143	0.974502	TVPNVFIGGNHIGGCDATSNLHK	AT5G40370.1;AT5G40370.2	AT5G40370.1	Glutaredoxin family protein	0	1	23	2407.17	1.38e-25	139.26	632450000	23	9	3	3	3	26.7879	26.9467	26.7665	25.9406	25.2637	25.5367	24.9188	25.4532	25.3256
	+	2.5953	1.39516			1.07371	0.551262			1.52934	0.843903		+	2.44164	1.11953			0.110294	-0.14632		+	1.64437	0.973213	SDSIHHIAMSPVSDSLK	AT3G20680.1	AT3G20680.1	Domain of unknown function (DUF1995)	0	1	17	1822.89	1.07e-06	83.966	47856000	9	9	3	3	3	22.7012	23.2431	22.9179	22.4084	21.7298	22.1922	21.2899	21.7089	21.678
		1.01075	1.96628			0.01806	-0.02475			1.09066	1.99103		+	1.82552	1.97866			0.529319	-1.00789			0.501285	0.970767	CDHVAVGTGTVTHK	AT1G74470.1	AT1G74470.1	Pyridine nucleotide-disulphide oxidoreductase family protein	0	1	14	1480.71	0.047758	30.483	17896000	2	2	2	0	0	20.6169	23.1148	23.0711	20.7296	19.9401	20.16	19.6338	20.2858	20.9843
	+	1.22106	2.11445			0.066779	-0.17889			1.14131	2.29334		+	1.72819	2.2039			0.591561	-1.23612			0.416242	0.967779	IIGFHGFAGNHVNSIGAYFVPK	AT3G16460.2;AT3G16460.1	AT3G16460.2	Mannose-binding lectin superfamily protein	0	1	22	2344.21	0.01566	36.481	17147000	2	2	2	0	0	23.0342	21.2796	23.0288	21.5705	19.8352	19.0568	19.4272	20.1968	21.3751
		0.0834578	0.288356			0.620812	1.64464			0.328021	-1.35628			0.167902	-0.53396			0.653637	1.50046			0.349419	0.966496	YFLHQHTIQHGQPATVK	AT4G31300.3;AT4G31300.1;AT4G31300.2	AT4G31300.3	PBA1 | N-terminal nucleophile aminohydrolases (Ntn hydrolases) superfamily protein	0	1	17	2004.03	0.0035445	51.265	50654000	3	3	1	2	0	19.9712	23.9131	20.6339	24.2168	20.4975	23.8727	21.0318	21.2375	21.3838
		0.863175	1.23104			0.607798	0.70144			0.47496	0.529603			0.904884	0.880323			0.050224	0.085918			1.07181	0.966241	DVTPMGGFPHYGIVK	AT1G43170.9;AT1G43170.8;AT1G43170.7;AT1G43170.6;AT1G43170.5;AT1G43170.3;AT1G43170.2;AT1G43170.1;AT1G43170.4	AT1G43170.9	RP1 | ribosomal protein 1	0	1	15	1616.8	4.56e-06	79.466	60152000	9	8	3	3	2	23.2811	23.8119	22.2752	22.7469	22.7898	22.2427	20.9195	22.3354	22.4202
		0.688829	1.05084			1.01979	0.877746			0.10585	0.173093			0.52687	0.611966			0.252046	0.352326			1.11537	0.964293	FYESFSSNTEVPEHIHR	AT5G07370.4;AT5G07370.3;AT5G07370.2;AT5G07370.1	AT5G07370.4	IPK2a, ATIPK2A | inositol polyphosphate kinase 2 alpha	1	0	17	2077.95	8.85e-07	83.966	34792000	6	6	2	3	1	22.6961	21.2331	23.1453	22.4145	22.0091	22.1316	21.1502	20.7317	22.0401
	+	2.07919	1.66179			0.332859	0.259172			1.7599	1.40262		+	2.97357	1.53221			0.421404	-0.57172			0.938051	0.960482	IMALDLPHGGHLSHGYQTDTK	AT4G37930.1;AT5G26780.1;AT5G26780.3;AT5G26780.2	AT4G37930.1	SHM1, STM, SHMT1 | serine transhydroxymethyltransferase 1	0	1	21	2290.12	3.59e-23	133.09	1160100000	28	9	3	3	3	27.1918	28.0365	27.9431	26.7813	25.9786	26.2035	25.6672	26.4032	26.1156
	+	1.64889	1.15214			0.985621	0.766917			0.859385	0.38522			1.19268	0.768679			0.16513	0.190848		+	1.99597	0.959527	SFIDFQELHHK	AT1G28680.1	AT1G28680.1	HXXXD-type acyl-transferase family protein	0	1	11	1399.69	1.03e-09	110.39	78987000	0	9	3	3	3	23.6331	23.4061	23.3973	23.4105	22.7426	23.1278	21.7355	22.4656	22.7791
	+	1.13574	1.77807			0.056338	0.131193			0.731018	1.64687			1.36143	1.71247			0.365764	-0.75784			0.50346	0.95463	ASYLHHFDEFKR	AT5G67500.1;AT5G67500.2	AT5G67500.1	VDAC2, ATVDAC2 | voltage dependent anion channel 2	1	1	12	1548.75	6.27e-05	86.814	34554000	3	4	2	1	1	23.4893	21.468	23.5997	20.359	22.7321	20.5253	21.5635	20.7499	20.9094
		1.09836	0.743629		+	1.64637	1.16541			0.434655	-0.42178			0.127708	0.160922			1.14341	0.793599		+	1.7103	0.954521	LPGFHCCVGSGGEK	AT3G52880.1;AT3G52880.2	AT3G52880.1	ATMDAR1, MDAR1 | monodehydroascorbate reductase 1	0	1	14	1503.66	5.42e-06	83.499	55886000	7	9	3	3	3	22.028	22.578	23.036	23.4775	22.9788	22.451	21.5658	22.0055	21.8398
		0.287831	0.724257			0.718464	1.18436			0.230672	-0.46011			0.05949	0.132075			0.5286	0.822234			0.661846	0.954309	HEALSQHISELER	AT3G18390.1	AT3G18390.1	EMB1865 | CRS1 / YhbY (CRM) domain-containing protein	1	0	13	1547.77	2.11e-05	85.837	48115000	7	7	2	3	2	22.5408	20.8595	23.3504	23.2477	22.5041	22.3793	21.7615	20.2072	22.6093
	+	3.37836	1.36446			1.12357	0.532515			1.95285	0.831947		+	2.71652	1.09821			0.11952	-0.14972		+	1.74086	0.948489	STPAPELNADLPQHVHEPAHIQYDVPVR	AT5G16880.3;AT5G16880.2;AT5G16880.1	AT5G16880.3	Target of Myb protein 1	1	0	28	3129.56	3.68e-29	138.71	345090000	9	9	3	3	3	25.8285	25.7585	25.8281	25.176	24.6037	25.1395	24.1975	24.6074	24.5168
		0.845599	1.81233			0.063468	0.084073			0.887406	1.72826			1.50386	1.77029			0.414915	-0.82209			0.507165	0.948201	GFHIDGCQASVEAK	AT2G06850.1	AT2G06850.1	EXGT-A1, EXT, XTH4 | xyloglucan endotransglucosylase/hydrolase 4	0	1	14	1517.69	3.74e-05	77.527	17502000	2	2	2	0	0	20.4457	23.5026	22.4215	20.3985	20.1323	20.6543	20.1764	21.123	19.6334
		0.590345	1.31828			0.345473	0.575597			0.295595	0.742683			0.666214	1.03048			0.034078	-0.08354			0.585171	0.946939	HLPQYEHGTQLPDLETK	AT5G38640.1	AT5G38640.1	NagB/RpiA/CoA transferase-like superfamily protein	0	1	17	2004.99	0.0013089	60.474	20438000	4	4	2	2	0	20.1081	22.9621	22.4794	22.0022	20.238	21.0813	21.4626	20.104	20.0282
	+	1.58578	1.37106			0.572015	0.521746			1.04317	0.849317			1.75189	1.11019			0.111117	-0.16379		+	1.22465	0.946405	HLLSMQEAVCIDK	AT3G09260.1	AT3G09260.1	PYK10, PSR3.1, BGLU23, LEB | Glycosyl hydrolase superfamily protein	0	1	13	1542.75	1.25e-34	174.9	935010000	48	9	3	3	3	26.7706	27.6818	27.1661	26.5733	26.6902	25.8072	25.5509	25.5263	26.4282
		0.448845	0.417775		+	1.83049	1.47384			1.43434	-1.05607			0.229038	-0.31915			2.22308	1.26495			1.11927	0.945808	GTQCAYIVEHYGYTHLSAGDLLR	AT5G26667.3;AT5G26667.2;AT5G26667.1	AT5G26667.3	PYR6 | P-loop containing nucleoside triphosphate hydrolases superfamily protein	1	0	23	2623.25	4.11e-56	181.26	400020000	13	9	3	3	3	24.6664	25.5507	24.8201	25.81	25.9176	26.4777	24.8928	24.8828	24.0082
		0.964572	1.6556			0.092209	0.231319			0.524913	1.42429			1.03829	1.53994			0.258574	-0.59648			0.474314	0.943461	GSEVILGDDSHIHIYENGGVSSLGGVHPR	AT3G04520.2;AT3G04520.1	AT3G04520.2	THA2 | threonine aldolase 2	1	0	29	3000.47	0.00025172	54.605	23291000	3	3	2	1	0	20.674	22.6262	23.3403	19.8195	19.985	22.5631	20.7251	20.5861	20.3624
	+	2.37158	1.16205			0.699547	0.723583			0.423912	0.438466			1.09277	0.800257			0.107567	0.142559		+	1.53843	0.942816	RHNSATPDEQTHMAK	AT4G33010.1;AT4G33010.2	AT4G33010.1	AtGLDP1, GLDP1 | glycine decarboxylase P-protein 1	1	1	15	1721.79	1.76e-09	106.52	461890000	17	9	3	3	3	26.0645	25.8712	26.127	25.6667	24.791	26.2896	25.1507	24.5217	24.9041
		0.126855	0.409184		+	1.88224	1.46871			0.379913	-1.05953			0.133866	-0.32517			0.803343	1.26412			0.507206	0.938946	HFGPAPGVPHSNTKPYVR	AT5G27850.1	AT5G27850.1	Ribosomal protein L18e/L15 superfamily protein	1	1	18	1960.01	0.0041594	50.079	25670000	5	5	1	3	1	19.3609	23.2416	20.5045	22.3984	21.6748	22.2124	20.0924	20.9429	20.8442
	+	3.10675	1.07677		+	1.69193	0.799334			0.498146	0.277435			1.20162	0.677102			0.282609	0.26095		+	2.85821	0.938052	HKEHIAAYGEGNER	AT3G17820.1	AT3G17820.1	ATGSKB6, GLN1.3, GLN1;3 | glutamine synthetase 1.3	1	1	14	1609.76	4.16e-05	77.527	285270000	38	9	3	3	3	25.4135	25.0545	25.3906	25.3956	24.6579	24.9729	24.2303	24.1753	24.2227
	+	1.17271	1.62178			0.087127	0.253178			0.575555	1.3686			1.05964	1.49519			0.250092	-0.55771			0.497916	0.937477	EHVIKPVIPEK	AT1G02500.2;AT1G02500.1;AT3G17390.1	AT3G17390.1	MTO3, SAMS3, MAT4 | S-adenosylmethionine synthetase family protein	0	2	11	1287.76	0.0034606	66.621	24472000	6	4	3	1	0	21.5086	23.19	22.159	22.7867	19.832	20.1332	21.4731	20.5018	20.0174
		0.753972	2.17887			0.315872	-0.30661			0.835619	2.48548			1.42553	2.33218			0.576605	-1.39604			0.330689	0.936134	QHTGGEATHFAVAFEVPGWNNEK	AT1G51980.2;AT1G51980.1	AT1G51980.2	Insulinase (Peptidase family M16) protein	0	1	23	2525.17	1.29e-08	80.752	28157000	2	2	2	0	0	23.5152	23.9466	19.7744	19.1656	20.4188	20.1954	20.389	20.2457	20.0648
	+	3.09861	1.27074		+	2.87957	0.597216			2.21219	0.673528		+	2.54412	0.972136			0.030955	-0.03816		+	2.22796	0.93398	HSGRPGGMTVETFDQLQQR	AT1G78630.1	AT1G78630.1	emb1473 | Ribosomal protein L13 family protein	2	0	19	2143.02	6.76e-22	141	722760000	32	9	3	3	3	26.6726	27.0528	26.6995	26.1082	26.0922	26.2039	25.4251	25.6534	25.5342
		0.206827	0.608364			0.80943	1.25434			0.235374	-0.64597			0.007063	-0.0188			0.543778	0.950155			0.528074	0.931351	HWDSFYDFYR	AT2G23390.1	AT2G23390.1	CONTAINS InterPro DOMAIN/s: Protein of unknown function DUF482 (InterPro:IPR007434), Acyl-CoA N-acyltransferase (InterPro:IPR016181);Has 2165 Blast hits to 2163 proteins in 543 species: Archae - 0;Bacteria - 1044;Metazoa - 0;Fungi - 0;Plan	1	0	10	1434.6	9.46e-05	94.302	17489000	4	3	1	2	0	19.6863	20.52	22.9713	20.8288	22.1522	22.1345	21.5772	19.7679	20.0075
	+	2.50135	1.41969			1.41868	0.434301		+ in EH1.1	2.06771	0.985386		+	3.14093	1.20254			0.228154	-0.27554		+	1.44452	0.926994	YLHICANETIHGVEFK	AT2G17630.1;AT4G35630.1	AT2G17630.1	Pyridoxal phosphate (PLP)-dependent transferases superfamily protein	0	1	16	1929.94	3.66e-25	157.8	368750000	18	9	3	3	3	25.7515	26.3246	25.7629	25.0328	24.8049	25.0452	24.3746	24.7617	24.4437
	+	1.66005	1.47152			0.183011	0.380568			0.628765	1.09095			1.24687	1.28123			0.192978	-0.35519			0.699529	0.926042	GHSFWGR	AT4G00490.1	AT4G00490.1	BAM2, BMY9 | beta-amylase 2	1	0	7	845.393	0.0077222	94.669	13332000	8	7	3	2	2	20.8653	21.7502	21.0489	21.3177	18.7913	20.2825	19.1995	19.8161	20.2342
	+	2.2108	1.28576			0.942749	0.562002			1.03023	0.723754		+	1.95096	1.00476			0.060085	-0.08088		+	1.57698	0.923879	LTPETATHYHFTNK	AT1G12230.1;AT1G12230.2	AT1G12230.1	Aldolase superfamily protein	0	1	14	1658.81	0.00020372	65.805	34509000	9	9	3	3	3	22.0469	22.7829	22.4125	22.0662	21.2107	21.7942	21.1877	20.8997	21.2976
	+	1.61206	1.46349			0.402005	0.383902			1.82394	1.07959		+	2.26578	1.27154			0.254959	-0.34784			1.07167	0.923695	ILFCGVCHTDLHTIK	AT4G39330.1;AT4G39330.2	AT4G39330.1	ATCAD9, CAD9 | cinnamyl alcohol dehydrogenase 9	0	1	15	1812.9	2.61e-05	77.42	60274000	8	8	3	3	2	23.7677	23.3596	23.0838	22.4349	22.5544	21.983	21.2114	22.3443	22.2648
	+	1.90883	1.44893			0.35225	0.392529			0.891351	1.0564		+	1.83086	1.25267			0.223692	-0.33194			0.954787	0.92073	CDPAGHFYGHK	AT2G05840.2;AT5G35590.1;AT2G05840.1	AT2G05840.2	PAA2 | 20S proteasome subunit PAA2	0	1	11	1287.55	0.0091266	48.741	6819400	2	2	2	0	0	21.9633	22.1247	21.0992	21.5132	19.9665	20.5382	20.113	20.2601	20.4673
		0.507156	0.828432		+	1.56902	1.01225			0.091043	-0.18381			0.220177	0.322309			0.494291	0.59803			0.982722	0.920339	TLPHAMESVTGR	AT5G55220.1	AT5G55220.1	trigger factor type chaperone family protein	1	0	12	1297.64	0.011847	47.189	8795100	4	4	0	3	1	21.7705	21.5688	19.6198	21.594	20.8785	21.038	20.5626	19.9664	19.9448
	+	3.21436	1.14478			1.45514	0.688676			0.95258	0.456104			1.65437	0.800442			0.106457	0.116286		+	2.42581	0.916728	HYEDLSSK	AT4G09320.1	AT4G09320.1	NDPK1 | Nucleoside diphosphate kinase family protein	0	1	8	977.445	1.09e-32	202.17	216360000	34	9	3	3	3	25.1363	24.919	24.8412	24.8779	24.1657	24.4847	23.9696	23.7143	23.7784
	+	3.83991	1.35428			0.97531	0.475307			1.73068	0.878972		+	2.8367	1.11662			0.167152	-0.20183		+	1.57269	0.914793	HHHDGYDLLPSGPSSSNSA	AT2G41560.1	AT2G41560.1	ACA4 | autoinhibited Ca(2+)-ATPase, isoform 4	0	0	19	1976.86	4.11e-05	74.428	204080000	19	9	3	3	3	24.9185	25.1044	25.1434	24.5934	23.8539	24.082	23.8216	23.5948	23.687
	+	4.14823	1.32633		+	2.02462	0.494113		+ in EH1.1	3.19052	0.832215		+	3.30263	1.07927			0.147305	-0.16905		+	1.83901	0.910221	NHGTYDFIFVDADKDNYINYHK	AT4G34050.1;AT4G34050.2	AT4G34050.1	CCoAOMT1 | S-adenosyl-L-methionine-dependent methyltransferases superfamily protein	0	2	22	2688.22	3.19e-93	237.24	4354800000	39	9	3	3	3	29.5173	29.4693	29.3977	28.785	28.5291	28.5736	27.9982	28.2301	28.1769
		0.137197	-0.114691		+	2.04117	1.93		+ in EH1.2	2.32589	-2.04469			0.784645	-1.07969		+	3.59993	1.98734			0.596391	0.907653	NVIHGSDSVESARK	AT4G09320.1	AT4G09320.1	NDPK1 | Nucleoside diphosphate kinase family protein	1	1	14	1497.75	0.00025486	68.034	13127000	3	3	0	3	0	20.1402	19.6117	20.1049	22.2296	22.3904	21.3708	20.5025	20.0867	19.6117
		0.757279	0.911912			0.912154	0.90221			0.005497	0.009702			0.392698	0.460807			0.376069	0.446254			1.14423	0.907061	RLTYDEIQSK	AT3G50820.1;AT5G66570.1	AT5G66570.1	PSBO-1, OEE1, OEE33, OE33, PSBO1, MSP-1 | PS II oxygen-evolving complex 1	1	1	10	1251.65	1.31e-05	105.4	34304000	14	7	3	3	1	22.5933	22.6897	21.2563	22.8032	22.1012	21.6057	20.7677	21.2179	21.8179
	+	1.65439	1.3681			0.510256	0.445136			1.62627	0.922961		+	2.09923	1.14553			0.178196	-0.23891		+	1.20569	0.906616	HKLEFINIFTDDGK	AT1G14610.1	AT1G14610.1	TWN2, VALRS | valyl-tRNA synthetase / valine--tRNA ligase (VALRS)	0	2	14	1675.86	4.55e-06	89.624	85638000	9	9	3	3	3	23.7717	24.117	23.5022	22.8942	22.5373	23.1905	22.6741	22.8411	21.7714
	+	1.97096	2.19089			0.808501	-0.38156		+ in EH1.1	2.08656	2.57245		+	3.45968	2.38167			0.97416	-1.47701			0.451475	0.904664	SHEDNPFGGHTDDHHVAAPADHNK	AT3G01670.1	AT3G01670.1	unknown protein;BEST Arabidopsis thaliana protein match is: unknown protein (TAIR:AT3G01680.1);Has 121 Blast hits to 111 proteins in 12 species: Archae - 0;Bacteria - 0;Metazoa - 0;Fungi - 0;Plants - 121;Viruses - 0;Other Eukaryotes - 0	0	1	24	2604.11	0.01385	33.909	15042000	3	2	2	0	0	22.937	22.7413	21.4007	19.6262	19.526	20.2094	20.2335	20.0761	20.1967
+	+	2.50859	2.05426			0.08908	-0.24973			1.08455	2.30399		+	1.83901	2.17912			0.656515	-1.27686			0.397042	0.902263	NFFTEHIHKDEEIR	AT5G43850.1	AT5G43850.1	ATARD4, ARD4 | RmlC-like cupins superfamily protein	1	1	14	1813.87	6.32e-07	94.551	116030000	14	9	3	3	3	24.5603	24.1714	24.9732	23.2653	20.3216	23.2061	22.6706	22.7992	22.0724
	+	1.7508	2.25249			0.28744	-0.45174		+ in EH1.1	3.29361	2.70423		+	3.09366	2.47836			0.980374	-1.57798			0.411258	0.900379	INAVIHEMGVFYSYNEFIHNLYKK	ATCG00660.1	ATCG00660.1	RPL20 | ribosomal protein L20	0	2	24	2928.46	2.81e-13	105.79	25428000	3	3	3	0	0	23.0034	23.0821	22.9565	20.1975	20.8074	19.9245	20.29	20.0823	21.9123
		0.284391	0.605452			0.513596	1.19415			0.181641	-0.5887			0.003032	0.008377			0.473112	0.891423			0.479439	0.8998	EITFNFPTIDK	ATCG00490.1	ATCG00490.1	RBCL | ribulose-bisphosphate carboxylases	0	1	11	1323.67	0.0012491	75.509	19110000	3	3	1	2	0	20.0551	20.4917	22.586	22.936	19.7714	22.1915	19.7504	20.9409	20.6252
		0.216772	0.488615			0.62792	1.30998			0.58691	-0.82137			0.076324	-0.16638			0.79242	1.06567			0.605275	0.899299	EGPNLLKLAR	AT1G03130.1;AT4G02770.1	AT1G03130.1	PSAD-2 | photosystem I subunit D-2	1	1	10	1109.66	1.01e-05	98.299	16319000	4	3	0	2	1	20.6399	21.8953	21.0143	21.1615	22.8975	21.9545	19.3325	22.0824	20.6687
	+	1.13494	2.41941			0.304219	-0.62154		+ in EH1.1	1.73853	3.04095		+	2.1279	2.73018			0.893524	-1.83125			0.314167	0.898932	FISDLFWVGMFYHLYNQLATNTLER	AT5G46110.2;AT5G46110.3;AT5G46110.1;AT5G46110.4	AT5G46110.2	APE2, TPT | Glucose-6-phosphate/phosphate translocator-related	1	0	25	3077.51	2.38e-35	157.88	34808000	2	2	2	0	0	23.8956	22.0087	24.1948	20.3698	20.9834	19.623	22.1948	19.6578	20.9882
	+	1.91295	1.01942			1.1869	0.77788			0.329373	0.241544			0.969766	0.630484			0.277504	0.268168		+	2.13549	0.898652	AVVHEHREELQR	AT5G10860.1	AT5G10860.1	Cystathionine beta-synthase (CBS) family protein	2	0	12	1501.78	1.16e-07	110.66	219460000	18	9	3	3	3	24.8174	25.1707	24.6238	24.9872	24.1334	24.7667	24.1902	23.6352	23.7283
	+	1.4964	1.1676			0.454166	0.62866			0.457768	0.538942			1.00295	0.853272			0.027985	0.044859			1.10398	0.898131	HQHNQNVDAYYHEDR	AT1G65440.3;AT1G65440.2;AT1G65440.1	AT1G65440.3	GTB1 | global transcription factor group B1	1	0	15	1924.82	0.00052888	62.378	26701000	12	8	3	3	2	22.2028	21.9678	21.761	22.3695	20.699	21.2463	21.367	20.2001	20.8616
	+	1.7303	0.914738		+	1.76032	0.880498			0.047124	0.03424			0.673525	0.474489			0.565327	0.423129		+	2.65634	0.897618	HNVPVPVTK	AT4G24830.2;AT4G24830.1	AT4G24830.2	arginosuccinate synthase family	0	1	9	989.566	0.00049425	91.318	23547000	18	9	3	3	3	21.5895	21.8606	21.2231	21.8567	21.357	21.3567	20.389	20.6274	20.9125
+	+	3.93554	2.04866			0.261673	-0.25402		+ in EH1.1	2.43593	2.30268		+	4.04689	2.17567			0.926382	-1.27835			0.526961	0.897315	GGTFQNYYMYHGGTNFDR	AT2G28470.2;AT2G28470.1	AT2G28470.2	BGAL8 | beta-galactosidase 8	1	0	18	2126.89	0.0018453	58.671	21390000	3	3	3	0	0	22.8578	22.6105	22.816	21.184	20.2237	19.9687	20.4862	20.8129	20.8393
		0.165567	0.322459			0.875333	1.47136			0.830688	-1.1489			0.221765	-0.41322			1.21344	1.31013			0.62925	0.89691	TVPHLADAIHAVVTK	AT5G11520.1	AT5G11520.1	ASP3, YLS4 | aspartate aminotransferase 3	0	1	15	1570.88	9.17e-05	72.898	7903200	2	2	0	2	0	20.4723	20.8623	19.4827	21.7774	20.4478	22.0388	19.5888	19.1248	21.1363
		0.904234	0.560205			1.23384	1.23069			0.829401	-0.67049			0.037873	-0.05514			1.48238	0.95059		+	1.30211	0.895449	NNAGYPHNVVFDEDEIPSGVDVAK	AT1G20340.1	AT1G20340.1	DRT112, PETE2 | Cupredoxin superfamily protein	0	1	24	2585.2	2.94e-44	164.69	397630000	17	9	3	3	3	25.2856	25.2361	25.1242	25.9972	26.4667	25.1935	24.2682	25.2113	24.4858
	+	1.42486	1.01669			0.966919	0.765628			0.511098	0.25106			0.931414	0.633874			0.254418	0.257284		+	1.92576	0.891158	HVVFGQVVEGLDVVK	AT4G38740.1;AT2G21130.1	AT4G38740.1	ROC1 | rotamase CYP 1	0	1	15	1623.9	1.08e-61	213.73	1058300000	32	9	3	3	3	27.0166	27.3354	27.0787	26.5093	27.1006	27.0676	25.8431	26.7605	25.777
	+	1.89686	0.882124			0.848825	0.899214			0.01165	-0.01709			0.439892	0.432517			0.476985	0.458152		+	1.49567	0.890669	ALNDHHVLLEGTLLKPNMVTPGSDSPK	AT4G26530.2;AT4G26530.1	AT4G26530.2	Aldolase superfamily protein	0	2	27	2882.5	8.84e-22	126.59	484870000	18	9	3	3	3	25.5827	25.9603	25.9906	26.7294	25.1332	25.7223	25.0001	25.2151	24.672
		0.446386	1.16255			0.389948	0.613653			0.165245	0.548897			0.452692	0.855724			0.011951	0.032378			0.477049	0.888101	HSGDFSDAGHFLR	AT1G78020.1	AT1G78020.1	Protein of unknown function (DUF581)	1	0	13	1444.65	0.016314	46.069	16247000	0	3	2	1	0	22.7622	19.3182	22.3851	21.264	19.7531	21.8016	20.8318	20.041	20.1049
	+	2.11562	1.8802			0.082339	-0.10662		+ in EH1.1	1.99514	1.98682		+	3.11218	1.93351			0.744142	-1.04672			0.574789	0.886786	HCVNSISLK	AT4G21860.3;AT4G21860.1	AT4G21860.3	MSRB2 | methionine sulfoxide reductase B 2	0	1	9	1056.54	0.0096158	70.919	20378000	5	4	3	1	0	22.5779	22.8399	22.0067	20.2316	20.0405	21.192	20.0876	21.0835	20.6129
		0.942477	1.02295			0.649612	0.750324			0.146469	0.272624			0.588667	0.647786			0.161585	0.23885			0.985806	0.886636	HHHYGNVHAVEK	ATCG00170.1	ATCG00170.1	RPOC2 | DNA-directed RNA polymerase family protein	0	1	12	1426.69	0.0066295	49.632	7784600	3	3	1	2	0	20.0181	21.492	21.4325	21.2355	19.7151	21.1741	20.2579	19.7095	19.9063
	+	1.81945	2.29759			0.401956	-0.53498		+ in EH1.1	3.01132	2.83257		+	3.21732	2.56508			1.05331	-1.68378			0.385607	0.881306	DHCIFLGR	AT1G59900.1	AT1G59900.1	AT-E1 ALPHA, E1 ALPHA | pyruvate dehydrogenase complex E1 alpha subunit	1	0	8	1016.49	0.00030421	110.63	25975000	2	3	3	0	0	22.6312	23.4284	22.9654	19.9761	19.9149	20.6363	20.6311	19.8626	21.6385
	+	1.0437	1.65063			0.045082	0.111148			1.55977	1.53948			1.60007	1.59506			0.409364	-0.71417			0.551415	0.88089	DVLHSHEDIVK	AT1G20960.2;AT1G20960.1	AT1G20960.2	emb1507 | U5 small nuclear ribonucleoprotein helicase, putative	0	1	11	1290.66	0.0035558	59.542	17484000	9	7	3	2	2	21.7695	21.9836	21.447	20.6508	19.3413	20.5896	20.6833	18.6369	20.928
	+	1.18352	1.89839			0.079324	-0.14489			1.44641	2.04328		+	2.0391	1.97084			0.640085	-1.09409			0.461943	0.876753	GYVNPFMK	AT3G44340.2;AT3G44340.1	AT3G44340.2	CEF | clone eighty-four	0	1	8	954.463	0.01792	72.234	14651000	4	2	2	0	0	22.8895	21.187	22.7142	19.9493	19.7553	20.9564	19.5899	21.3679	20.1379
	+	2.10013	2.18038			0.345204	-0.42695		+ in EH1.1	2.73446	2.60733		+	3.38748	2.39385			1.00606	-1.51714			0.426741	0.876718	YWSPVDVYVGGAEHAVLHLLYSR	AT4G04350.1	AT4G04350.1	EMB2369 | tRNA synthetase class I (I, L, M and V) family protein	1	0	23	2630.33	3.78e-09	91.128	18151000	3	3	3	0	0	22.8536	22.3554	22.3117	19.8987	19.3626	20.4375	20.5022	19.5488	20.9285
		0.183771	0.777763			0.285233	0.969209			0.077936	-0.19145			0.097745	0.293159			0.214265	0.580327			0.359188	0.873486	DIVDAHYK	AT1G66200.1;AT1G66200.3;AT1G66200.2;AT1G48470.1;AT3G17820.1	AT1G66200.1	ATGSR2, GSR2, GLN1;2 | glutamine synthase clone F11	0	1	8	959.471	0.0081255	66.682	40312000	22	6	2	3	1	22.2932	23.0755	20.2001	21.955	22.2652	21.9228	20.5651	19.0108	23.6596
	+	1.22693	0.780507			0.912999	0.955114			0.150678	-0.17461			0.277531	0.30295			0.65839	0.56486		+	1.43518	0.86781	HIGGCSDTLQLHNK	AT2G20270.1;AT2G20270.2	AT2G20270.1	Thioredoxin superfamily protein	0	1	14	1578.76	3.89e-36	180.09	131700000	24	9	3	3	3	23.9026	24.12	23.6463	24.5664	24.3742	23.252	22.663	23.0823	23.582
		0.390498	1.07342			0.184995	0.661098			0.085466	0.412322			0.264076	0.742871			0.036089	0.124388			0.321651	0.867259	HTTVYFNLPEVQK	AT4G30810.1	AT4G30810.1	scpl29 | serine carboxypeptidase-like 29	0	1	13	1574.81	4.33e-15	140.39	50196000	5	4	2	2	0	24.0572	20.397	23.1216	22.8092	23.9552	19.5745	20.7518	22.023	21.5807
	+	2.05652	1.35154			0.608806	0.382349			1.50468	0.969191		+	2.51299	1.16037			0.240414	-0.29342		+	1.20247	0.866945	KSEHAFYLDWAVHSFR	AT5G17920.2;AT5G17920.1	AT5G17920.2	ATCIMS | Cobalamin-independent synthase family protein	1	1	16	1991.96	5.63e-42	181.72	3836800000	43	9	3	3	3	28.8743	29.5412	29.47	28.1711	28.0655	28.7413	27.6678	28.3023	27.8608
		0.883177	1.81275			0.038525	-0.07907			0.975894	1.89182			1.50161	1.85229			0.501779	-0.98545			0.418963	0.866839	SGEYVEHHLK	AT5G61790.1	AT5G61790.1	CNX1, ATCNX1 | calnexin 1	0	1	10	1197.58	2.19e-06	97.456	20006000	12	5	3	1	1	21.218	23.5539	21.1408	19.2464	20.2225	20.7684	20.1376	21.0966	19.2402
	+	2.19029	1.1274			0.896665	0.606155			0.917586	0.52125			1.5856	0.824327			0.034495	0.042452		+	1.79444	0.86678	HHGVMVGMNQK	AT3G18780.1;AT3G18780.2;AT1G49240.1	AT3G18780.1	ACT2, DER1, LSR2, ENL2 | actin 2	0	1	11	1236.59	0.0025408	64.297	137570000	18	9	3	3	3	24.1707	24.2969	24.4944	23.6217	23.4873	24.2893	23.4108	23.364	22.805
		0.795458	1.3106			0.214953	0.415246			0.650298	0.895351			0.986945	1.10297			0.126637	-0.24005			0.654333	0.862922	HGLHNPFK	AT5G62530.1	AT5G62530.1	ALDH12A1, ATP5CDH, P5CDH | aldehyde dehydrogenase 12A1	0	1	8	948.493	0.028259	69.383	3807900	0	2	2	0	0	20.4649	21.1707	22.0181	21.0299	19.5418	20.396	20.1379	20.8375	18.7466
	+	2.23317	1.3137			0.608474	0.41198			1.65836	0.901724		+	2.49021	1.10771			0.203535	-0.24487		+	1.30249	0.862842	HSVLHDQETGEEYCPLDHLIK	AT5G65750.1	AT5G65750.1	2-oxoglutarate dehydrogenase, E1 component	0	1	21	2519.18	7.75e-12	109.03	354160000	10	9	3	3	3	25.7484	25.6923	26.0798	25.2543	24.5248	25.0362	24.146	24.55	24.8833
		0.5534	0.894788			0.696929	0.830854			0.024888	0.063934			0.322229	0.479361			0.242981	0.38346			0.749621	0.862821	ITGVSNSGGSQHLATLTGHR	AT3G01340.2;AT3G01340.1	AT3G01340.2	Transducin/WD40 repeat-like superfamily protein	1	0	20	1992.01	5.1e-05	68.567	21745000	7	5	2	3	0	20.9161	21.0736	23.0658	22.565	20.8108	21.4879	20.5843	20.627	21.16
	+	1.23239	1.6389			0.070957	0.084743			1.28354	1.55415		+	2.08963	1.59653			0.490563	-0.73471			0.621129	0.861821	DLAHIEEHMK	AT1G11860.3;AT1G11860.2;AT1G11860.1	AT1G11860.3	Glycine cleavage T-protein family	0	1	10	1221.58	0.0039726	63.624	27016000	5	5	3	1	1	22.9298	23.2767	21.5769	20.7535	20.8693	21.4981	20.2697	21.4036	21.1934
		0.769621	1.31557			0.156614	0.403339			0.303268	0.91223			0.665807	1.1139			0.102853	-0.25445			0.453863	0.859454	HFVDISVPR	AT1G58290.1	AT1G58290.1	HEMA1 | Glutamyl-tRNA reductase family protein	1	0	9	1068.57	0.0002527	94.114	29671000	3	4	2	2	0	23.2915	20.8399	22.9791	22.4203	22.3971	19.5564	21.351	21.0161	20.7966
		0.0123376	0.0385838			1.16876	1.67557			0.964794	-1.63699			0.408508	-0.7992			1.34798	1.65628			0.449988	0.857079	TIYITQPTWGNHPK	AT5G11520.1	AT5G11520.1	ASP3, YLS4 | aspartate aminotransferase 3	0	1	14	1654.85	0.00017262	67.997	43315000	6	6	1	3	2	20.1614	21.2773	22.8788	22.927	23.0418	23.2595	20.4297	21.0936	22.6783
	+	1.34271	1.14331			0.603379	0.567676			1.68532	0.575639			1.43253	0.859477			0.002866	-0.00398		+	1.41795	0.855495	LGGPGSIVHWHLEYEK	AT1G70830.4;AT1G70830.1	AT1G70830.4	MLP28 | MLP-like protein 28	0	1	16	1820.92	1.41e-41	179.02	1704700000	35	9	3	3	3	27.8643	28.0139	28.0158	27.432	27.619	27.116	26.5185	26.3408	27.6048
	+	2.01219	1.0968			0.976079	0.611571			0.908163	0.485231			1.53377	0.791016			0.053816	0.06317		+	1.85335	0.854186	EPTYSAEGFELSVATNHLGHFLLAR	AT4G27440.2;AT4G27440.1	AT4G27440.2	PORB | protochlorophyllide oxidoreductase B	1	0	25	2758.37	3.89e-34	144.77	845270000	19	9	3	3	3	26.8627	27.1648	26.7403	26.1507	26.3029	26.8585	26.0511	25.999	25.4273
	+	1.58371	1.60226			0.028667	0.104495			0.499886	1.49776			0.943946	1.55001			0.291975	-0.69663			0.380754	0.853376	EHGNSPGYYDGR	AT1G67090.1	AT1G67090.1	RBCS1A | ribulose bisphosphate carboxylase small chain 1A	1	0	12	1350.56	2.73e-49	209.85	2446300000	123	9	3	3	3	28.289	29.4828	27.9596	28.7473	27.798	24.6928	26.9593	26.9119	27.0534
	+	1.32575	0.883735			1.17522	0.820841			0.0693	0.062894			0.614631	0.473315			0.444619	0.378973		+	1.8931	0.852288	YYCTVIDAPGHR	AT5G60390.2;AT5G60390.3;AT5G60390.1;AT1G07940.2;AT1G07940.1;AT1G07930.1;AT1G07920.1;AT1G07930.2	AT5G60390.2	GTP binding Elongation factor Tu family protein	1	0	12	1450.67	1.06e-17	145.91	1344100000	39	9	3	3	3	26.9842	27.7077	27.4603	27.6073	27.5026	26.8536	26.0437	26.7075	26.7498
	+	1.51338	1.41254			0.352057	0.291315			1.00567	1.12122		+	1.98544	1.26688			0.302547	-0.41495			0.860914	0.851925	LLTNAHCVEHDTQVK	AT2G47940.2;AT2G47940.1	AT2G47940.2	DEGP2 | DEGP protease 2	0	1	15	1763.86	0.0013944	59.607	19711000	7	5	3	1	1	22.9275	21.6961	21.6798	20.9651	21.5427	20.4319	20.874	20.7382	20.4535
		0.988923	0.781162		+	1.69347	0.9217			0.138303	-0.14054			0.342417	0.320312			0.7078	0.531119		+	1.76929	0.851431	DAVTYTEHAR	AT1G07660.2;AT5G59970.1;AT5G59690.1;AT3G53730.1;AT3G46320.1;AT3G45930.1;AT2G28740.1;AT1G07820.2;AT1G07820.1;AT1G07660.1	AT1G07660.2	Histone superfamily protein	1	0	10	1161.54	1.57e-06	110.87	32034000	14	9	3	3	3	21.4574	22.5296	21.6536	22.3746	21.7851	21.9026	21.1693	20.7777	21.3501
		0.651797	0.43724		+	1.45809	1.26542			0.980212	-0.82818			0.147113	-0.19547			1.80787	1.0468			1.14292	0.851331	HVVFGQVIEGMEVVK	AT5G13120.2;AT5G13120.1	AT5G13120.2	CYP20-2 | cyclophilin 20-2	0	1	15	1669.89	8.91e-10	110.66	132850000	14	9	3	3	3	23.7059	23.1222	23.7797	23.6912	24.7329	24.6682	23.302	22.6574	23.3366
		1.09356	1.07923			0.927428	0.622701			0.377392	0.456525			1.00094	0.767876			0.059473	0.083088		+	1.2189	0.850964	GHYLNATAGTCEEMIK	ATCG00490.1;ATMG00280.1	ATCG00490.1	RBCL | ribulose-bisphosphate carboxylases	0	1	16	1793.81	8.46e-102	254.4	12187000000	139	9	3	3	3	29.9266	31.4226	30.7605	30.7003	30.2587	29.7811	29.4625	29.4509	29.9586
		0.109309	-0.223567			0.820034	1.92046			1.10112	-2.14403			0.580773	-1.1838			1.53234	2.03225			0.363317	0.848447	HLPDDPLFQLVSK	AT2G44350.1;AT2G44350.2;AT3G60100.1	AT2G44350.1	ATCS, CSY4 | Citrate synthase family protein	0	1	13	1507.8	9.76e-07	95.417	25055000	5	3	0	3	0	20.1983	21.1001	20.0755	20.896	23.317	23.593	19.3585	21.2209	21.4652
	+	2.92188	1.10345		+	1.96476	0.590471			1.52014	0.512977			2.06427	0.808212			0.035588	0.038747		+	2.38588	0.846959	HYFQNTQGLIFVVDSNDR	AT3G62290.3;AT3G62290.2;AT3G62290.1;AT2G47170.1;AT1G70490.3;AT1G70490.2;AT1G70490.1;AT1G23490.1;AT1G10630.1;AT5G14670.1	AT3G62290.3	ARFA1E | ADP-ribosylation factor A1E	1	0	18	2152.03	4.94e-83	227.42	422110000	28	9	3	3	3	25.9419	26.1413	25.7533	25.2182	25.5116	25.5678	24.7471	24.9881	24.791
		0.0513298	0.0391401		+	2.15251	1.65079		+ in EH1.2	2.91938	-1.61165			0.66151	-0.78625		+	3.90929	1.63122			0.741909	0.844964	IVFKNNAGYPHNVVFDEDEIPSGVDVAK	AT1G20340.1	AT1G20340.1	DRT112, PETE2 | Cupredoxin superfamily protein	0	2	28	3072.52	1.4e-102	222.46	2124100000	36	9	3	3	3	27.0989	27.048	26.9875	28.7935	28.902	28.2739	26.5199	27.4099	27.0872
	+	2.26673	1.22252			0.67633	0.465914			1.42549	0.756607		+	2.17022	0.989564			0.120623	-0.14535		+	1.44576	0.844218	TPHSGYHFDGTPR	AT4G32770.1	AT4G32770.1	VTE1, ATSDX1 | tocopherol cyclase, chloroplast / vitamin E deficient 1 (VTE1) / sucrose export defective 1 (SXD1)	1	0	13	1470.66	0.00022683	70.963	58735000	17	9	3	3	3	23.2248	23.0345	23.3059	22.8195	22.4635	22.0124	21.8656	21.666	22.3661
		0.147711	0.150281		+	2.67098	1.5291		+ in EH1.2	1.81959	-1.37882			0.507849	-0.61427		+	3.08221	1.45396			0.825389	0.839692	VVAAYLLAVLSGK	AT2G27710.4;AT2G27710.3;AT2G27710.2;AT2G27710.1	AT2G27710.4	60S acidic ribosomal protein family	0	1	13	1302.79	1.31e-06	103.22	11548000	4	3	0	3	0	19.8423	20.8376	20.7932	22.0496	21.8345	21.7255	20.5641	20.5057	19.9525
		1.01584	1.01614			0.609858	0.653308			0.361968	0.362835			0.829511	0.689489			0.109229	0.145236			1.1749	0.834725	FVATHESYAHPIYK	AT5G64250.1;AT5G64250.2	AT5G64250.1	Aldolase-type TIM barrel family protein	0	1	14	1661.82	0.00011455	72.089	59523000	13	9	3	3	3	23.5343	22.5612	22.8759	23.2095	22.1814	22.492	21.243	22.4564	22.2236
		0.522854	1.21783			0.274466	0.445164			0.258611	0.772662			0.596185	0.995245			0.06655	-0.16375			0.458842	0.831496	HHGLNNFWVADR	AT3G16290.1	AT3G16290.1	EMB2083 | AAA-type ATPase family protein	1	0	12	1464.7	0.00052506	67.385	17956000	4	4	2	2	0	22.303	19.5455	22.7875	21.2937	21.5026	19.5218	20.6188	20.0318	20.332
		0.969988	0.959415			0.516376	0.703313			0.271529	0.256102			0.652576	0.607758			0.174368	0.223606			1.11695	0.831364	TPLPDVVIIHSPK	AT3G53870.1	AT3G53870.1	Ribosomal protein S3 family protein	0	1	13	1414.82	0.0038966	53.377	8298000	3	3	1	2	0	21.3616	21.3431	21.3184	20.9809	21.7849	20.489	20.4911	19.5302	21.1235
		0.0810795	-0.172978			0.718371	1.82876			0.687286	-2.00174			0.463806	-1.08736			1.16529	1.91525			0.32097	0.827894	HGVVVIPGCASGSPGYLR	AT1G80360.1	AT1G80360.1	Pyridoxal phosphate (PLP)-dependent transferases superfamily protein	1	0	18	1824.93	0.064244	29.687	18421000	2	2	0	2	0	19.0064	21.3393	19.6439	23.3316	19.7562	22.9071	20.0263	20.7251	19.7571
		0.557981	1.12829			0.370764	0.526972			0.267363	0.601315			0.621871	0.864801			0.016962	-0.03717			0.58179	0.827629	HIIILQNK	AT4G18330.1;AT1G04170.1;AT4G18330.2	AT4G18330.1	Translation elongation factor EF1A/initiation factor IF2gamma family protein	0	1	8	977.602	0.0014974	99.919	10031000	2	3	2	1	0	19.668	22.1285	21.9579	20.0839	21.4788	20.3877	20.1686	19.3776	20.8233
	+	1.71399	1.65078			0.003342	0.002266			1.61226	1.64851		+	2.93243	1.64965			0.64002	-0.82312			0.644114	0.826523	VSHVYYPGLPSHPEHELAK	AT3G01120.1	AT3G01120.1	MTO1, CGS, ATCYS1, CGS1 | Pyridoxal phosphate (PLP)-dependent transferases superfamily protein	0	1	19	2159.08	8.6e-16	114.23	504800000	22	9	3	3	3	26.2092	27.3659	26.0023	25.2728	24.6701	24.689	24.6908	25.0345	24.8998
	+	1.40902	1.04587			1.33026	0.606038			0.522627	0.439831			1.26168	0.742851			0.070052	0.083103		+	1.59268	0.825954	HGLVQEVAK	AT1G69740.2;AT1G69740.1	AT1G69740.2	HEMB1 | Aldolase superfamily protein	0	1	9	979.545	3.99e-06	120.15	107900000	11	9	3	3	3	24.1303	24.326	23.2687	23.8219	23.2726	23.3111	22.692	22.8044	23.091
	+	2.528	1.30533			1.34527	0.346477		+ in EH1.1	2.07803	0.958853		+	3.36025	1.13209			0.28532	-0.30619		+	1.32143	0.825903	HYNKDFGIECR	AT5G28840.2;AT5G28840.1	AT5G28840.2	GME | GDP-D-mannose 3,5-epimerase	1	1	11	1437.65	8.9e-05	90.614	62799000	16	9	3	3	3	23.1586	23.7249	23.2089	22.3615	22.2942	22.5602	22.0024	21.9387	22.2354
	+	2.58647	1.11965			0.557234	0.53197			0.610383	0.587677			1.40054	0.853662			0.020375	-0.02785		+	1.30478	0.825809	IAAAASDHHEHIKDE	AT4G27320.1	AT4G27320.1	ATPHOS34, PHOS34 | Adenine nucleotide alpha hydrolases-like superfamily protein	0	1	15	1642.77	7.75e-09	100.45	246090000	26	9	3	3	3	25.362	25.2044	24.9082	25.2657	23.8434	24.6025	24.2122	23.861	24.0425
		0.445645	1.03857			0.493704	0.61173			0.169446	0.426843			0.468809	0.732708			0.042219	0.092443			0.556756	0.825151	HLSEMVVSK	AT5G64760.2;AT5G64760.1;AT5G09900.2;AT5G09900.1	AT5G64760.2	RPN5B | regulatory particle non-ATPase subunit 5B	0	1	9	1028.53	0.02912	62.546	19333000	5	4	2	1	1	22.497	22.671	19.8909	21.8355	20.7666	21.1764	20.0627	21.5133	20.3673
	+	1.78535	1.00577			1.31642	0.644059			1.24174	0.361709			1.40257	0.683738			0.145983	0.141175		+	2.27387	0.824913	QHHTTGSGFINVVK	AT4G37300.1	AT4G37300.1	MEE59 | maternal effect embryo arrest 59	0	1	14	1523.78	2.78e-06	89.507	501600000	23	9	3	3	3	25.875	26.21	26.2685	25.6361	25.8314	25.8008	24.6958	25.1918	25.4485
		0.820693	1.47796			0.068811	0.170281			1.3639	1.30768			1.283	1.39282			0.317103	-0.5687			0.526944	0.824121	KVSPWHDIPLTLGDGVFNFIVEIPK	AT5G09650.1	AT5G09650.1	AtPPa6, PPa6 | pyrophosphorylase 6	0	2	25	2820.52	3.88e-14	110.31	28072000	5	5	3	1	1	22.8062	21.9654	22.7594	21.2817	20.5517	21.7746	22.5057	20.7815	19.8099
	+	1.20775	2.60113			0.984911	-0.95411		+ in EH1.1	1.71826	3.55525		+	2.36947	3.07819			1.11794	-2.25468			0.252309	0.823508	FLQGLDPR	AT5G66740.1	AT5G66740.1	Protein of unknown function (DUF620)	1	0	8	944.508	0.019149	65.263	43941000	2	2	2	0	0	24.2628	21.6308	24.5052	19.6782	20.2425	19.8123	21.2997	20.0232	21.2724
	+	2.20018	1.07576			0.697277	0.564055			0.662222	0.511705			1.40585	0.793733			0.020635	0.026175		+	1.51155	0.819908	YQGGGGHGGHGGGGYQGGGGR	AT2G05380.1	AT2G05380.1	GRP3S | glycine-rich protein 3 short isoform	1	0	21	1828.77	1.16e-11	108.49	940010000	42	9	3	3	3	26.8406	27.2473	27.1145	26.3844	26.0912	27.1916	26.2827	25.9861	25.7063
		0.219421	1.06083			0.101841	0.575238			0.101568	0.48559			0.202961	0.773209			0.009791	0.044824			0.217226	0.818033	HLANIISLLAEPVEGEGDESLVFSMEAFEHLR	AT3G57890.1;AT3G57890.2	AT3G57890.1	Tubulin binding cofactor C domain-containing protein	1	0	32	3551.76	2.96e-20	116.57	93805000	10	6	2	2	2	24.3229	20.8617	23.9018	23.8371	23.9043	19.8883	24.2659	22.5843	19.0537
	+	1.7696	1.62462			0.003045	0.010785			0.650016	1.61383			1.13244	1.61923			0.376477	-0.80152			0.386742	0.817703	GPFENLLQHLSDPWHNTIVQTFN	AT3G47470.1	AT3G47470.1	LHCA4, CAB4 | light-harvesting chlorophyll-protein complex I subunit A4	0	0	23	2706.32	2.28e-96	226.51	474650000	32	9	3	3	3	26.7073	25.9786	26.2769	26.4123	25.0646	22.6443	24.6114	24.1295	25.348
	+	1.33056	2.32492			0.341407	-0.69009		+ in EH1.1	1.94173	3.01501		+	2.28999	2.66996			0.99034	-1.85255			0.295043	0.817412	LWNSDHGHVIEACK	AT2G21250.2;AT2G21250.1	AT2G21250.2	NAD(P)-linked oxidoreductase superfamily protein	0	1	14	1664.77	0.001257	59.898	27887000	8	4	3	1	0	21.9905	23.3606	23.4103	19.0596	19.8759	20.7808	21.3438	19.2536	21.1893
		0.981726	0.7165		+	1.58444	0.914119			0.185188	-0.19762			0.264758	0.25944			0.774768	0.555869		+	1.62962	0.81531	THFGGLKDEDR	AT5G08530.1	AT5G08530.1	CI51 | 51 kDa subunit of complex I	1	1	11	1273.61	0.00039292	78.692	10317000	11	9	3	3	3	20.3759	20.6676	19.5767	20.8802	20.0734	20.2595	19.2977	19.5214	19.6517
	+	1.25828	2.5623			0.161964	-0.94041			0.823033	3.50271			1.11297	3.0325			0.652838	-2.22156			0.172816	0.810941	GHGFVHRPETPEDDRDAEEAFALMR	AT1G35420.1;AT1G35420.2	AT1G35420.1	alpha/beta-Hydrolases superfamily protein	3	0	25	2881.32	9.85e-05	62.064	241930000	6	6	3	1	2	25.2847	25.7364	25.6651	25.8297	19.2034	21.1451	23.9241	23.9661	21.1092
		1.05374	0.693924		+	1.70642	0.927837			0.375648	-0.23391			0.252826	0.230005			0.964815	0.580875		+	1.99422	0.810881	GTMTTTHSYTGDQR	AT1G12900.4;AT1G12900.3;AT1G12900.1;AT3G26650.1;AT1G12900.2;AT1G42970.1	AT1G12900.4	GAPA-2 | glyceraldehyde 3-phosphate dehydrogenase A subunit 2	1	0	14	1554.67	2.41e-22	153.81	690490000	46	9	3	3	3	26.261	26.6694	25.8824	26.7622	26.3693	26.3831	25.9792	25.4809	25.271
	+	2.49378	1.88022			0.286855	-0.25874		+ in EH1.1	2.63489	2.13896		+	3.79955	2.00959			0.935662	-1.19885			0.50334	0.810743	LIYDGEFNLLLSDWWHQSIHAQELALSSR	AT5G21100.1	AT5G21100.1	Plant L-ascorbate oxidase	1	0	29	3440.72	6.99e-06	66.012	10170000	2	2	2	0	0	21.8343	22.1545	22.3915	19.8648	20.4955	19.6032	20.606	20.3676	19.7661
		0.949247	1.23179			0.360394	0.379194			0.929516	0.852595			1.38161	1.04219			0.161674	-0.2367			0.846626	0.805492	DHHSYEELVQSMGK	AT3G48090.2;AT3G48090.1	AT3G48090.2	EDS1, ATEDS1 | alpha/beta-Hydrolases superfamily protein	0	1	14	1658.74	0.0025614	56.569	16764000	6	6	3	3	0	21.0771	22.5062	21.4942	20.7194	20.8808	20.9195	19.9213	21.3202	20.1406
	+	2.60433	1.75763			0.084027	-0.14678			1.39245	1.90441		+	2.41905	1.83102			0.707994	-1.0256			0.491697	0.805423	HSLGYLYFLEVLTCGPVSK	AT5G14250.2;AT5G14250.1	AT5G14250.2	COP13, CSN3, FUS11 | Proteasome component (PCI) domain protein	0	1	19	2182.11	1.41e-08	95.094	22458000	4	4	3	1	0	22.598	22.2278	22.9694	21.0509	21.5093	19.5218	20.7822	20.6205	21.1196
		0.615871	1.42189			0.100986	0.187272			0.560908	1.23462			0.951376	1.32825			0.249051	-0.52367			0.436463	0.804581	HITNINELPPHR	AT4G01480.1	AT4G01480.1	AtPPa5, PPa5 | pyrophosphorylase 5	1	0	12	1439.76	0.0038681	56.225	14624000	3	3	3	0	0	20.8139	20.6636	23.4067	20.8262	19.5912	20.7629	19.2551	20.2709	21.0926
		0.97409	2.12898			0.745633	-0.52021			1.22847	2.64919		+	1.93777	2.38909			0.828542	-1.5847			0.309942	0.804383	AMMHPPQPPQGSYHHPQTLEEVR	AT5G19350.2;AT5G19350.1	AT5G19350.2	RNA-binding (RRM/RBD/RNP motifs) family protein	1	0	23	2666.25	0.00058658	48.229	31774000	2	2	2	0	0	23.5636	24.2078	20.9593	20.47	19.8612	20.4519	20.617	20.4541	21.2726
		1.05751	0.641059			0.576391	0.966703			0.172431	-0.32564			0.098818	0.157707			0.569405	0.646174			0.803136	0.803881	SISLPTHHQEK	AT5G18230.1;AT5G18230.2	AT5G18230.1	transcription regulator NOT2/NOT3/NOT5 family protein	0	1	11	1275.66	0.0091266	48.741	4281400	5	5	3	1	1	19.8063	20.2564	20.0746	20.9076	18.9783	21.2284	19.5754	19.732	18.9067
	(+ in GFP)	1.25741	-0.832902	+	+	3.18542	2.44014	+ in EH1.2	+ in EH1.2	4.19465	-3.27304			1.38065	-2.05297		+	4.1671	2.85659			0.314037	0.803619	GGSLVPLVGIDVWEHAYYLQYK	AT3G10920.2;AT3G10920.1	AT3G10920.2	MSD1 | manganese superoxide dismutase 1	0	1	22	2506.29	7.87e-17	116.98	31226000	3	3	0	3	0	19.8075	19.9032	20.401	23.2426	23.3769	23.3113	21.313	20.4453	20.8521
		0.446232	0.801204			0.423104	0.804859			0.002495	-0.00365			0.265958	0.398775			0.270553	0.404257			0.704731	0.803031	HVSDGHRPTFR	AT1G14000.1	AT1G14000.1	VIK | VH1-interacting kinase	2	0	11	1307.65	0.083773	33.088	2200500	3	3	1	0	2	20.3944	20.5039	19.5902	20.1836	20.8193	19.4966	20.7908	18.728	18.566
		0.11483	0.38705			0.484946	1.21612			0.286158	-0.82907			0.079031	-0.22101			0.504379	1.02259			0.360258	0.801584	GSYLFGHFSMHIK	AT2G06850.1;AT5G13870.1	AT2G06850.1	EXGT-A1, EXT, XTH4 | xyloglucan endotransglucosylase/hydrolase 4	0	1	13	1522.74	0.00030894	69.714	27940000	4	4	1	2	1	22.9947	20.0396	20.5221	22.9739	22.4822	20.5873	19.7061	22.3871	20.302
		0.583195	0.588789			0.903645	1.01077			0.255888	-0.42198			0.053593	0.083403			0.74539	0.716378			0.89731	0.799781	DHPLLLESHDNHLK	AT2G19570.1	AT2G19570.1	CDA1, AT-CDA1, DESZ | cytidine deaminase 1	0	1	14	1666.84	0.018328	41.996	6819200	2	2	0	2	0	20.2956	21.625	20.4175	21.8412	20.2167	21.546	20.4856	20.0973	19.9888
	+	1.7729	1.71952			0.050457	-0.12016			1.02874	1.83968		+	1.7413	1.7796			0.578005	-0.97992			0.431472	0.799682	CTHGGCTISPSNYIAHEGK	AT1G10200.1	AT1G10200.1	WLIM1 | GATA type zinc finger transcription factor family protein	0	1	19	2087.92	0.00084423	59.512	45321000	7	6	3	2	1	22.9522	23.9512	22.9337	22.4167	19.9212	21.9802	21.6273	22.0023	21.049
	+	1.8429	2.34392			0.115857	-0.74605			0.606232	3.08998			0.905705	2.71695			0.521529	-1.91802			0.169328	0.798934	SENHVFADAIGHHIQNVVVHEGEHDSHGSIR	AT4G23670.1	AT4G23670.1	Polyketide cyclase/dehydrase and lipid transport superfamily protein	1	0	31	3426.62	2.04e-92	213.52	901620000	13	8	3	2	3	27.5064	27.142	27.7493	26.6655	19.8204	26.6418	24.2771	24.968	26.1207
	+	1.19633	0.965096			0.577304	0.632459			0.221253	0.332637			0.724703	0.648867			0.110525	0.149911			1.03705	0.798778	FGMHAQVGTVR	AT5G45930.1;AT4G18480.1	AT5G45930.1	CHLI2, CHL I2, CHLI-2 | magnesium chelatase i2	1	0	11	1201.6	0.002522	62.408	10959000	6	6	2	2	2	20.418	21.5263	21.4209	21.5712	20.8435	19.9526	20.1111	20.4152	19.9436
	+	1.70517	0.782361			1.08294	0.812306			0.025711	-0.02994			0.45977	0.376208			0.540696	0.421125		+	1.72691	0.797334	FDAEQAHGANSGIHIALR	AT1G07890.6;AT1G07890.8;AT1G07890.7;AT1G07890.5;AT1G07890.4;AT1G07890.3;AT1G07890.2;AT1G07890.1	AT1G07890.6	APX1, MEE6, CS1, ATAPX1, ATAPX01 | ascorbate peroxidase 1	1	0	18	1905.94	2.2e-70	212.9	1319500000	39	9	3	3	3	26.9618	27.6151	27.2877	27.9886	26.8691	27.0967	26.3593	26.6618	26.4964
	+	1.17671	1.14806			0.667941	0.43941			0.675051	0.708651			1.41292	0.928356			0.098481	-0.13462			1.03174	0.793736	HSLPDGLMR	AT3G23810.1;AT4G13940.1;AT4G13940.3;AT4G13940.4;AT4G13940.2	AT4G13940.1	HOG1, EMB1395, SAHH1, MEE58, ATSAHH1 | S-adenosyl-L-homocysteine hydrolase	1	0	9	1024.51	1.12e-05	113.71	511010000	47	9	3	3	3	25.3971	26.5933	26.6992	25.9321	25.4951	25.1365	24.7672	25.0545	25.4237
		0.891366	-0.508622		+	1.27439	2.09321			1.50207	-2.60183			0.937518	-1.55523		+	2.41135	2.34752			0.341667	0.792295	NNAGFPHNVVFDEDEIPSGVDASK	AT1G76100.1	AT1G76100.1	PETE1 | plastocyanin 1	0	1	24	2557.17	5.67e-06	69.133	19535000	3	2	0	2	0	19.6871	20.3152	19.5102	22.7934	23.5482	20.9764	20.2102	20.2747	20.5535
		0.596226	0.847191			0.20255	0.734491			0.028946	0.1127			0.197852	0.479945			0.119741	0.310896			0.370971	0.790841	SHLMDLLHAQR	AT3G58510.3;AT3G58510.2;AT3G58510.1;AT2G42520.1;AT3G58570.1	AT3G58510.3	DEA(D/H)-box RNA helicase family protein	1	0	11	1319.68	9.18e-07	108.35	26503000	3	3	2	1	0	21.8567	21.1955	22.1547	24.1044	19.8528	20.9116	19.7775	21.2314	21.6563
	+	1.22004	1.0809			0.516607	0.494183			0.565349	0.58672			1.1814	0.833811			0.032343	-0.04627			1.05823	0.787543	GFHFDTEEGNR	AT5G55220.1	AT5G55220.1	trigger factor type chaperone family protein	1	0	11	1307.55	0.00051465	74.841	17855000	10	9	3	3	3	20.902	21.9728	21.1492	21.1938	20.9576	20.1125	19.7371	20.513	20.5312
	+	1.11294	1.1445			0.343086	0.428792			1.5525	0.715704			1.39639	0.9301			0.104812	-0.14346			1.00131	0.786644	SKGGDVSWHIHDER	AT1G11860.3;AT1G11860.2;AT1G11860.1	AT1G11860.3	Glycine cleavage T-protein family	1	1	14	1621.76	2.37e-12	126.77	365330000	70	9	3	3	3	25.7137	25.6773	25.918	25.3744	24.6902	25.0972	23.8748	24.4879	25.5127
	+	2.30384	1.0286			0.629737	0.542315			0.628979	0.48629			1.34464	0.757447			0.02272	0.028012		+	1.45535	0.78546	ALSDHHVLLEGTLLKPNMVTPGSESAK	AT2G36460.1;AT2G36460.2	AT2G36460.1	Aldolase superfamily protein	0	2	27	2843.49	6.11e-37	145.63	236360000	12	9	3	3	3	25.0263	25.1509	24.9974	25.2167	24.0372	24.4618	23.6791	24.1586	24.2511
	+	1.7744	0.500852		+	2.37817	1.06928			1.23324	-0.56843			0.030899	-0.03379			2.14966	0.818855		+	1.9068	0.785066	HYLLVHDNQDATTER	AT5G16280.2;AT5G16280.1	AT5G16280.2	Tetratricopeptide repeat (TPR)-like superfamily protein	1	0	15	1810.86	0.0095273	46.3	7967900	3	3	1	2	0	20.8009	20.8845	21.2019	21.8259	21.558	21.2086	20.5067	20.3951	20.4829
	+	1.48652	1.0091			0.589757	0.560153			0.396575	0.44895			1.02368	0.729027			0.041657	0.055601			1.17813	0.784628	HLIYQHQHNK	AT3G60820.3;AT3G60820.2;AT3G60820.1	AT3G60820.3	PBF1 | N-terminal nucleophile aminohydrolases (Ntn hydrolases) superfamily protein	0	1	10	1316.67	0.0008072	76.827	9817200	4	4	2	2	0	21.9828	21.1559	21.1786	20.6601	20.5359	21.7743	20.4654	20.6841	20.1405
+	+	4.47158	2.16042			0.888526	-0.59251		+ in EH1.1	3.08536	2.75293		+	4.26154	2.45667			1.24057	-1.67272			0.372089	0.783956	IHVQGGHEGIQYVK	AT1G33790.1;AT1G33790.2	AT1G33790.1	jacalin lectin family protein	0	1	14	1563.82	0.001429	59.227	20497000	4	4	3	0	1	22.4875	22.5827	22.6901	20.0111	20.2381	19.2523	20.2754	20.58	20.4237
	+	1.34113	0.845869		+	2.00667	0.707942			0.192963	0.137927			0.819129	0.491898			0.365373	0.285008		+	2.17277	0.776906	HIEFQVLADK	AT5G35360.2;AT5G35360.1;AT5G35360.3	AT5G35360.2	CAC2 | acetyl Co-enzyme a carboxylase biotin carboxylase subunit	0	1	10	1198.63	6.67e-13	145.89	158530000	14	9	3	3	3	24.4367	24.7241	23.8306	24.2816	24.2545	24.0414	23.3331	23.3712	23.7495
		0.514927	1.76616			0.03341	-0.21299			0.570099	1.97915			0.645122	1.87266			0.30507	-1.09607			0.19918	0.776588	DVEHHMEALNEHGIGTFDVVVVNLYPFYEK	AT2G35040.2;AT2G35040.1	AT2G35040.2	AICARFT/IMPCHase bienzyme family protein	0	1	30	3500.67	1.17e-09	92.238	317500000	8	7	3	2	2	25.4987	25.7572	25.5909	24.8689	20.5721	25.4683	25.256	25.446	20.8463
		0.861781	2.05782			0.624274	-0.50597			1.10738	2.56379		+	1.73073	2.31081			0.772732	-1.53488			0.292261	0.775926	KHFPDHPDYLFTDWYDDK	AT3G44310.3;AT3G44310.1;AT3G44310.2	AT3G44310.3	NIT1, ATNIT1, NITI | nitrilase 1	0	2	18	2338.03	2.64e-07	92.307	31611000	1	2	2	0	0	24.218	20.7224	23.5281	20.3096	19.8789	20.5886	21.3434	20.3339	20.6178
	+	1.40723	1.29731			0.215205	0.253223			0.953741	1.04408			1.72994	1.1707			0.294407	-0.39543			0.768686	0.775266	SGHPGLPMGCAPMAHILYDEVMR	AT3G60750.1;AT3G60750.2	AT3G60750.1	Transketolase	1	0	23	2538.16	3.56e-13	106.49	2007700000	41	9	3	3	3	28.6368	28.6945	27.6321	28.0349	26.8956	26.9006	26.9125	27.5122	26.6466
	+	1.12801	1.44665			0.041885	0.102033			0.589938	1.34461			1.12096	1.39563			0.324967	-0.62129			0.436782	0.77434	HLPMYDEMSQK	AT3G09820.1	AT3G09820.1	ADK1, ATADK1 | adenosine kinase 1	0	1	11	1377.61	0.00020269	93.111	217070000	34	9	3	3	3	24.6855	26.2213	24.2559	24.7644	22.0835	24.2811	23.749	23.4438	23.63
		0.99513	1.3138			0.134371	0.234809			1.15131	1.07899			1.42477	1.1964			0.28009	-0.42209			0.649227	0.774305	SLAEVNAGGIATAIQHHGK	AT2G35040.2;AT2G35040.1	AT2G35040.2	AICARFT/IMPCHase bienzyme family protein	0	1	19	1872.98	5.25e-16	117.67	152090000	9	9	3	3	3	24.9687	24.0399	24.7968	23.9971	23.6977	22.8736	22.2035	23.6758	23.9847
		0.210598	0.502137			1.21786	1.04075			0.209667	-0.53861			0.008334	-0.01824			0.55148	0.789683			0.532849	0.771444	TEITCAACDGHLGHVFK	AT4G04830.2;AT4G04830.1	AT4G04830.2	MSRB5 | methionine sulfoxide reductase B5	0	1	17	1914.87	0.00016833	67.605	35368000	8	7	2	3	2	22.1515	20.0106	23.1148	23.0619	22.0052	21.8257	21.0395	21.4106	21.3204
	+	1.31688	0.886289			1.26995	0.651884			0.255586	0.234405			0.881047	0.560347			0.220227	0.20874		+	1.66816	0.769087	GAPIVAEYLGGAVNCDAHHMTDPR	AT5G46290.2;AT5G46290.1;AT5G46290.3	AT5G46290.2	KASI, KAS1 | 3-ketoacyl-acyl carrier protein synthase I	1	0	24	2550.17	2.6e-10	95.122	953890000	18	9	3	3	3	27.2897	27.1992	26.3626	26.9749	26.8818	26.2917	26.0634	26.2563	25.8731
		0.0922083	0.172585			0.606205	1.36193			0.56013	-1.18934			0.249445	-0.50838			0.935384	1.27564			0.426551	0.767257	VTDEHIYLVVNAGCR	AT1G11860.3;AT1G11860.2;AT1G11860.1	AT1G11860.3	Glycine cleavage T-protein family	1	0	15	1744.86	0.0356	42.568	21860000	1	3	0	2	1	20.3716	21.7431	20.9032	20.64	23.5811	22.3648	20.218	21.8987	20.3834
	+	1.80539	1.03186			0.834445	0.501996			1.83587	0.529867			1.79519	0.780865			0.012269	-0.01394		+	1.71506	0.76693	KKHPELVEDGAIHIEIIK	AT5G08280.1	AT5G08280.1	HEMC | hydroxymethylbilane synthase	0	3	18	2068.17	9.76e-29	157.98	619450000	26	9	3	3	3	26.4275	26.4473	26.5708	25.9261	25.7575	26.1724	25.3197	25.0941	25.9362
	+	2.20924	1.021			1.57782	0.500748			1.02671	0.520256			1.93765	0.77063			0.008922	-0.00975		+	1.87207	0.760876	SGGHHTSEDYAVR	AT2G45640.2;AT2G45640.1	AT2G45640.2	SAP18 | SIN3 associated polypeptide P18	1	0	13	1414.62	1.99e-10	122.42	79879000	17	9	3	3	3	23.1769	23.8361	23.5456	23.2038	22.7258	23.0681	22.5206	22.5398	22.4351
		0.160239	-0.242496			0.817587	1.76374			0.960664	-2.00623			0.594046	-1.12436			1.50208	1.88498			0.343326	0.76062	LEVVGPGGPPDGHGDDHH	AT1G80230.1	AT1G80230.1	Rubredoxin-like superfamily protein	0	0	18	1790.8	0.015819	44.294	17823000	2	2	0	2	0	19.4521	20.3603	20.7102	20.3828	22.9274	23.2312	19.7239	20.3313	21.1949
	+	1.79473	0.843107			1.58421	0.678071			0.645718	0.165036			1.0078	0.504072			0.359702	0.256518		+	2.78447	0.760589	HASHPETEYPK	AT3G48990.1	AT3G48990.1	AMP-dependent synthetase and ligase family protein	0	1	11	1294.59	2.3e-22	159.94	745280000	53	9	3	3	3	26.6518	26.7135	26.3953	26.3536	26.3664	26.5455	26.037	25.7967	25.3975
	+	2.01209	1.37245			0.168427	0.147875		+ in EH1.1	2.01547	1.22458		+	2.96117	1.29851			0.487829	-0.53835			0.831602	0.760163	WNVQAEIVHCR	AT3G61470.1	AT3G61470.1	LHCA2 | photosystem I light harvesting complex gene 2	1	0	11	1410.68	5.14e-29	175.73	469450000	32	9	3	3	3	26.2191	26.6391	26.1483	25.0626	25.5035	24.7665	24.6366	24.7915	25.461
	+	1.8181	1.17116			0.749163	0.343505			1.22219	0.827659		+	2.30028	0.999411			0.220839	-0.24208			1.17349	0.757334	VVNPFFALLDAEFAHK	AT5G23300.1	AT5G23300.1	PYRD | pyrimidine d	0	1	16	1816.95	7.78e-08	94.487	8751200	3	3	3	0	0	21.5087	20.9373	21.8421	20.6365	20.2788	20.8898	20.4856	20.1457	20.1432
	+	1.45126	1.2771			0.168801	0.227645			1.16	1.04945			1.79657	1.16327			0.317849	-0.4109			0.757708	0.75237	LLNHGFADAIAK	AT5G46110.2;AT5G46110.3;AT5G46110.1;AT5G46110.4	AT5G46110.2	APE2, TPT | Glucose-6-phosphate/phosphate translocator-related	0	1	12	1268.69	2.4e-05	90.731	23109000	8	8	3	3	2	21.7346	22.45	21.9665	21.5882	21.0959	20.3186	20.1134	20.8996	21.3068
		0.345585	0.756138			0.360954	0.738413			0.005052	0.017726			0.185961	0.386932			0.171006	0.360344			0.428874	0.747276	TFVIASNCHPQTIDVCK	AT4G33010.1;AT4G33010.2;AT2G26080.1	AT4G33010.1	AtGLDP1, GLDP1 | glycine decarboxylase P-protein 1	0	1	17	1988.94	0.00046385	63.134	38043000	6	6	2	2	2	20.4287	22.8181	23.0687	22.9505	22.788	20.5238	21.1068	22.017	20.9233
	+	1.52651	2.12096			0.222694	-0.62673			1.33753	2.74769		+	1.80874	2.43432			0.854434	-1.68721			0.266629	0.747113	SAAHASLHQYAEALSDAK	AT1G12270.1	AT1G12270.1	Hop1 | stress-inducible protein, putative	0	1	18	1868.9	2.05e-27	146.78	96133000	6	6	3	1	2	23.9098	24.5779	24.7364	20.7765	23.5138	20.6908	22.8453	21.109	22.9069
	+	1.69922	1.47133			0.011692	0.020298			1.09823	1.45103		+	1.93373	1.46118			0.515551	-0.71537			0.54796	0.745814	SAGHHGNTIELEK	AT2G01890.2;AT2G01890.1;AT1G14700.2;AT1G14700.1	AT2G01890.2	PAP8, ATPAP8 | purple acid phosphatase 8	0	1	13	1391.68	0.0029258	56.286	25770000	6	6	3	1	2	22.33	22.9666	21.8425	21.9197	20.7549	20.1114	21.0341	20.481	21.21
	+	1.94232	0.899251			0.796666	0.590843			0.385009	0.308408			1.03634	0.603829			0.141643	0.141217		+	1.605	0.745047	HLVPHLVDDYR	AT4G37470.1	AT4G37470.1	alpha/beta-Hydrolases superfamily protein	1	0	11	1362.7	2.79e-13	133.81	95201000	12	9	3	3	3	23.9325	23.5512	23.4975	23.6169	23.7013	22.7377	22.5058	22.7529	23.0247
	+	2.16066	1.14332			1.2923	0.340089			1.53408	0.803235		+	2.77455	0.973279			0.230534	-0.23157		+	1.32291	0.741707	IMGLDLPSGGHLTHGYYTSGGK	AT4G13930.1	AT4G13930.1	SHM4 | serine hydroxymethyltransferase 4	0	1	22	2260.09	1.45e-16	111.83	442920000	18	9	3	3	3	26.2419	26.3838	25.6774	25.4534	25.0886	25.3513	24.8412	25.0229	25.009
	+	1.97191	1.8991			0.13428	-0.41836			0.895041	2.31746			1.45832	2.10828			0.662515	-1.36791			0.282174	0.74037	FEGCYHGHANAFLVK	AT5G63570.1	AT5G63570.1	GSA1 | glutamate-1-semialdehyde-2,1-aminomutase	0	1	15	1748.81	0.00010978	71.548	98261000	11	8	3	2	3	24.6552	24.6503	23.4608	23.1037	23.0522	19.6581	22.1024	22.3944	22.5722
	+	1.56498	1.04996			0.979644	0.430588			0.92328	0.619368			1.78894	0.834662			0.083654	-0.09439		+	1.35242	0.740272	HQLITATVNGGK	AT1G06680.2;AT1G06680.1;AT2G30790.1	AT1G06680.2	PSBP-1, OEE2, PSII-P | photosystem II subunit P-1	0	1	12	1237.68	3.03e-75	241.03	324600000	45	9	3	3	3	25.7035	25.9552	25.0342	25.2463	24.7987	24.7899	24.237	24.6146	24.6915
	+	1.51923	1.50095			0.007825	-0.02223			0.784634	1.52319			1.31137	1.51207			0.434244	-0.77271			0.408643	0.739361	EHVIKPVIPAK	AT2G36880.2;AT2G36880.1	AT2G36880.2	MAT3 | methionine adenosyltransferase 3	0	2	11	1229.75	0.0055338	58.699	15374000	7	4	3	1	0	21.5986	22.3952	21.6129	18.7802	21.7285	20.5285	19.754	21.0415	20.3084
	+	2.06891	0.776068			1.55312	0.697671			0.169843	0.078397			0.799123	0.427232			0.487417	0.309637		+	2.79496	0.736869	LHHFDSDYFNIK	AT2G46280.2;AT2G46280.1	AT2G46280.2	TRIP-1, TIF3I1 | TGF-beta receptor interacting protein 1	0	1	12	1534.72	4.44e-14	135.99	114610000	11	9	3	3	3	23.9786	23.8366	23.6934	24.0612	23.6494	23.5628	22.8101	23.2881	23.0821
		0.131234	-0.233409			0.857981	1.7024			0.948344	-1.93581			0.586539	-1.08461			1.47508	1.8191			0.340008	0.734494	MAEYAEELWELLKK	AT5G66190.1;AT5G66190.2	AT5G66190.1	ATLFNR1, FNR1 | ferredoxin-NADP(+)-oxidoreductase 1	0	2	14	1751.88	6.72e-07	86.114	20093000	3	2	0	2	0	19.9026	21.4875	20.1315	23.2347	20.8091	23.2853	21.4428	20.8132	19.9658
	+	1.70321	1.84787			0.792309	-0.38271		+ in EH1.1	2.0237	2.23058		+	3.14448	2.03923			0.998212	-1.30664			0.406976	0.732583	VALVLHLIPLPFHDNAFVASR	AT1G20225.1	AT1G20225.1	Thioredoxin superfamily protein	1	0	21	2328.31	1.88e-23	136.58	236300000	12	9	3	3	3	25.8972	24.6559	26.1322	23.2667	23.1397	23.5871	23.8659	23.9185	23.3573
	+	1.34665	0.761712			1.26656	0.690332			0.088357	0.07138			0.648875	0.416546			0.420867	0.309476		+	1.90661	0.726022	NHTFIQFEPAPR	AT3G58500.1;AT2G42500.1;AT2G42500.2	AT3G58500.1	PP2A-4 | protein phosphatase 2A-4	1	0	12	1455.73	2.82e-23	164.48	112140000	13	9	3	3	3	24.1932	23.5101	23.6478	23.9882	23.8189	23.3299	22.7719	23.3272	22.9669
		0.768326	1.28347			0.089677	0.165109			0.55876	1.11836			1.01739	1.20092			0.262927	-0.47663			0.456785	0.724291	VIPGYGHGVLR	AT2G44350.1;AT2G44350.2	AT2G44350.1	ATCS, CSY4 | Citrate synthase family protein	1	0	11	1166.66	0.0018355	72.485	11405000	2	2	2	0	0	20.4004	22.6751	22.1667	21.2166	19.5109	21.1595	20.7901	19.7819	20.8197
		1.01299	0.796104			0.794166	0.652259			0.150037	0.143845			0.622787	0.469974			0.268102	0.254207		+	1.33625	0.724181	TIATSATHYNGVR	AT1G68560.1	AT1G68560.1	ATXYL1, XYL1, TRG1 | alpha-xylosidase 1	1	0	13	1389.7	0.00017133	73.466	29485000	14	9	3	3	3	22.0891	22.1466	21.3851	22.169	21.7522	21.268	20.5267	21.3807	21.325
	+	1.19568	1.60381			0.09336	-0.15755			1.15074	1.76136		+	1.82155	1.68259			0.625926	-0.95945			0.415705	0.723133	IDYAPGGLNPPHTHPR	AT3G62020.2;AT1G09560.1;AT1G02335.1;AT3G62020.1	AT3G62020.2	GLP10 | germin-like protein 10	1	0	16	1740.87	0.0034038	53.995	17942000	5	4	3	1	0	21.1575	22.1751	22.9745	21.324	19.8692	19.8299	19.9346	20.4275	21.1337
+	+	1.75509	2.69501			1.0233	-1.25867		+ in EH1.1	2.47485	3.95368	+	+	2.84067	3.32435			1.42414	-2.60617			0.206542	0.718174	YDFYQFIFDFLEGKPHGR	AT3G51420.1	AT3G51420.1	SSL4, ATSSL4 | strictosidine synthase-like 4	1	1	18	2278.08	2.07e-07	92.307	44736000	5	4	3	0	1	22.5401	24.2984	23.7876	19.9874	18.8742	19.9033	21.7493	20.3214	20.4702
		0.388614	0.459428			0.625731	0.976763			0.247974	-0.51734			0.015437	-0.02895			0.632398	0.74705			0.595385	0.718095	HPAESTSATNESVLK	AT3G52990.1;AT2G36580.1;AT3G52990.2	AT3G52990.1	Pyruvate kinase family protein	0	1	15	1569.76	0.003343	52.527	10731000	3	3	0	2	1	20.5687	21.8191	20.3036	22.4608	20.1367	21.6459	20.6769	20.5344	20.1018
	+	1.29646	0.993741			0.457552	0.436837			0.720215	0.556904			1.27532	0.775323			0.047636	-0.06003			1.08723	0.715289	GHSLESIK	AT1G32060.1	AT1G32060.1	PRK | phosphoribulokinase	0	1	8	869.461	2.1e-32	198.87	308440000	35	9	3	3	3	25.3537	25.8368	25.1424	25.4284	24.7874	24.4464	24.5145	23.9112	24.9259
		0.594091	1.49647			0.049328	-0.07339			0.684503	1.56986			1.09714	1.53317			0.409997	-0.82163			0.338157	0.711537	QYLWLFEEHNVLEYLILAGDHLYR	AT5G48300.1	AT5G48300.1	ADG1, APS1 | ADP glucose pyrophosphorylase 1	1	0	24	3033.54	2.64e-18	117.31	13617000	2	2	2	0	0	19.6304	22.8218	22.5645	19.805	20.4842	20.0179	19.9364	19.5092	21.0816
	+	1.50009	0.949805			0.711075	0.472696			0.986278	0.477109			1.4751	0.713457			0.001936	-0.00221		+	1.46487	0.711251	DHANYYSPR	AT1G68560.1	AT1G68560.1	ATXYL1, XYL1, TRG1 | alpha-xylosidase 1	1	0	9	1121.49	3.99e-06	120.15	66312000	26	9	3	3	3	23.0097	23.5062	23.1239	23.0747	22.5401	22.5936	22.3689	21.7846	22.6368
	+	1.82695	1.04888			1.41921	0.373386			1.12762	0.675496		+	2.22181	0.862189			0.148702	-0.15106		+	1.36569	0.711134	HHFPHIESMDR	AT5G13030.1	AT5G13030.1	unknown protein;FUNCTIONS IN: molecular_function unknown;INVOLVED IN: biological_process unknown;LOCATED IN: chloroplast;EXPRESSED IN: 23 plant structures;EXPRESSED DURING: 13 growth stages;CONTAINS InterPro DOMAIN/s: Uncharacterised prot	1	0	11	1404.64	1.7e-05	94.465	324220000	17	9	3	3	3	25.5528	26.0431	25.162	25.1027	24.6899	24.9389	24.5151	24.5859	24.5103
		1.09297	0.943049			0.995715	0.474553			0.520558	0.468496			1.19102	0.705772			0.00243	0.003029			1.20124	0.708801	HIETTLTR	AT5G49910.1;AT4G24280.1	AT5G49910.1	CPHSC70-2EAT SHOCK PROTEIN 70-2, HSC70-7, cpHsc70-2 | chloroplast heat shock protein 70-2	1	0	8	969.524	6.57e-16	160.54	228040000	39	9	3	3	3	24.8511	25.6474	24.3869	24.7759	24.3005	24.4035	23.7184	24.0286	24.3092
		1.01171	1.18272			0.254352	0.227636			0.893428	0.955082			1.5493	1.0689			0.280413	-0.36372			0.709371	0.705177	SLVSHEWWVPR	AT5G15400.1	AT5G15400.1	U-box domain-containing protein	1	0	11	1394.71	0.00030451	77.744	18361000	5	5	2	3	0	21.1047	22.5743	22.3722	21.0021	20.7634	21.4205	20.2407	21.0675	21.1949
	+	2.2198	1.19183			0.29433	0.217482			1.37888	0.974352		+	2.54448	1.08309			0.365145	-0.37844			0.933246	0.704658	GLDGHVMEHLKVFDIIYEFIPK	AT4G23670.1	AT4G23670.1	Polyketide cyclase/dehydrase and lipid transport superfamily protein	0	2	22	2599.35	0.0020563	55.588	10118000	3	3	3	0	0	21.9946	21.6393	21.3502	20.7088	20.2052	21.1471	20.2537	20.469	20.6859
	+	1.56862	1.31658			0.028815	0.091557			0.491699	1.22503			0.905306	1.2708			0.28057	-0.56673			0.371995	0.704069	EHNVPFHTDAAQAIGK	AT5G65720.1;AT5G65720.2	AT5G65720.1	ATNIFS1, NIFS1, NFS1, ATNFS1 | nitrogen fixation S (NIFS)-like 1	0	1	16	1733.85	5.02e-32	159.22	118010000	10	9	3	3	3	23.5543	24.5077	24.4326	24.3987	23.4989	20.922	22.3848	23.0107	23.1493
	+	1.23128	2.03016			0.334798	-0.62217		+ in EH1.1	2.72743	2.65233		+	2.34613	2.34125			1.0186	-1.63725			0.291126	0.703998	SEFLAGDSFTLADLHHLPAIHYLLGTDSK	AT2G47730.1	AT2G47730.1	ATGSTF8, ATGSTF5, GST6, GSTF8 | glutathione S-transferase phi 8	0	1	29	3167.59	2.12e-38	154.49	1909700000	27	9	3	3	3	28.6626	29.1033	28.1741	25.8595	25.6538	26.4697	27.9755	26.382	25.4919
		0.260972	-0.961731			0.722713	2.3695		+ in EH1.2	3.00516	-3.33123			0.881948	-2.14648			1.54425	2.85036			0.189109	0.703883	KAQVEEFYVITWNSPKEQIFEMPTGGAAIMR	AT1G03130.1;AT4G02770.1	AT1G03130.1	PSAD-2 | photosystem I subunit D-2	1	2	31	3569.77	1.15e-13	96.634	59918000	4	4	0	3	1	20.4836	20.4336	19.9616	23.0567	23.5589	24.2569	20.0068	19.5939	24.1633
		0.858679	1.06781			0.233475	0.338838			0.420313	0.728975			0.893414	0.898394			0.11859	-0.19507			0.601075	0.703325	HAIQDHLPIVVVINK	AT5G25230.1;AT1G06220.2;AT1G06220.1	AT5G25230.1	Ribosomal protein S5/Elongation factor G/III/V family protein	0	1	15	1694.98	0.0032223	52.966	18018000	4	4	2	2	0	22.6389	22.1751	20.8772	20.1441	21.5417	21.8185	20.3726	20.9464	21.1688
	+	3.60379	1.31351			0.02475	0.092628			0.41425	1.22088			0.776617	1.2672			0.250067	-0.56413			0.33082	0.70307	HFDGSEDNSLAATLSEKPSQTHMVVPSQR	AT1G78570.1	AT1G78570.1	RHM1, ROL1, ATRHM1 | rhamnose biosynthesis 1	1	1	29	3167.49	1.88e-13	101.59	133250000	8	8	3	2	3	24.2159	24.4989	24.3142	20.6204	24.3629	24.3831	22.9071	23.1377	23.0437
	+	1.63394	1.17757			0.38754	0.219481			1.55936	0.958085		+	2.52417	1.06783			0.359123	-0.3693			0.938554	0.698523	MGVEVYHHLK	AT2G36530.1	AT2G36530.1	LOS2, ENO2 | Enolase	0	1	10	1211.61	2.3e-09	138.1	516610000	57	9	3	3	3	26.4086	26.7758	25.892	25.6151	25.2023	25.3848	24.8655	25.1084	25.5698
	+	3.16352	1.54488			0.078216	-0.15111			1.15094	1.69599		+	2.01988	1.62043			0.663385	-0.92355			0.438525	0.696883	HINEEHILGAISIDK	AT3G12290.1	AT3G12290.1	Amino acid dehydrogenase family protein	0	1	15	1687.89	5.9e-09	97.579	62201000	8	8	3	2	3	23.5364	23.8125	23.3031	22.9542	21.9896	20.6201	22.0902	21.8685	22.0586
		0.852784	-0.659911			0.76733	2.04223			1.00804	-2.70214			0.799598	-1.68103			1.55568	2.37218			0.231698	0.691159	SLLTAHTDTYDYLPYFYSR	AT1G63940.3;AT1G63940.4;AT1G63940.1;AT1G63940.2	AT1G63940.3	MDAR6 | monodehydroascorbate reductase 6	1	0	19	2325.1	4.49e-05	73.928	40078000	2	2	0	2	0	20.9293	19.8158	20.2463	24.4427	24.0422	20.6131	21.0176	21.2451	20.7085
		1.11936	0.936504			0.833305	0.444391			0.596224	0.492114			1.25826	0.714309			0.019817	-0.02386			1.17508	0.690447	HLTGEFEK	AT5G55190.1;AT5G20020.1;AT5G20010.1	AT5G55190.1	RAN3, ATRAN3 | RAN GTPase 3	0	1	8	959.471	3.48e-16	166.96	100630000	32	9	3	3	3	23.6652	24.4321	23.2782	23.5841	23.2156	23.0996	22.5671	22.7604	23.2387
		0.224729	1.03962			0.063414	0.331405			0.472592	0.708218			0.301066	0.87392			0.052427	-0.18841			0.222404	0.685514	LAMLAFLGFVVQHNVTGK	AT3G47470.1	AT3G47470.1	LHCA4, CAB4 | light-harvesting chlorophyll-protein complex I subunit A4	0	1	18	1944.07	9.42e-21	127.78	85139000	8	7	3	3	1	23.4425	23.2637	22.0399	21.4363	22.1057	23.0795	25.3626	19.8119	20.4527
	+	1.45173	0.683936			1.23231	0.684149			0.000313	-0.00021			0.551536	0.341861			0.552301	0.342182		+	2.07791	0.684043	YHAEGHGLQDAK	AT5G06600.3;AT5G06600.2;AT5G06600.1	AT5G06600.3	UBP12 | ubiquitin-specific protease 12	0	1	12	1324.62	2.58e-07	109.24	78913000	19	9	3	3	3	23.3688	22.997	23.3519	23.6116	23.0771	23.0296	22.7896	22.6798	22.1965
		0.237859	0.5871			0.657562	0.777707			0.067231	-0.19061			0.099755	0.198246			0.284246	0.484158			0.448336	0.682404	GLHHLVYEILDNAIDEAQAGYASK	AT5G04130.2;AT5G04130.1	AT5G04130.2	DNA GYRASE B2	0	1	24	2626.3	2.21e-09	91.729	13369000	3	3	1	2	0	22.7768	20.4587	19.7926	21.9817	20.6568	20.9614	21.0964	20.2791	19.8912
		0.416295	-0.179485		+	2.11854	1.53955		+ in EH1.2	2.4563	-1.71904			0.900453	-0.94926		+	3.84521	1.62929			0.530239	0.680033	IVFKNNAGFPHNVVFDEDEIPSGVDASK	AT1G76100.1	AT1G76100.1	PETE1 | plastocyanin 1	0	2	28	3044.49	2.33e-29	140.8	431340000	17	9	3	3	3	24.5167	24.563	24.8013	26.4908	26.7137	25.8337	24.5614	25.1098	24.7484
		1.00238	1.08589			0.458596	0.269203			0.836173	0.816685			1.53657	0.951287			0.226724	-0.27374			0.799254	0.677545	HAQLPEEAR	AT3G48870.2;AT3G48870.1	AT3G48870.2	HSP93-III | Clp ATPase	1	0	9	1049.53	0.00015154	83.206	21387000	12	7	3	2	2	21.0985	22.6458	21.9147	20.9975	21.2193	20.9921	20.5587	20.5581	21.2845
	+	1.11511	1.22935			0.075905	0.123047			0.663371	1.10631			1.27886	1.16783			0.329281	-0.49163			0.509482	0.676201	LHQLGLDAATPDHGPIRR	AT5G53850.1;AT5G53850.3;AT5G53850.2	AT5G53850.1	haloacid dehalogenase-like hydrolase family protein	2	0	18	1966.05	0.00018481	67.605	10810000	2	3	2	1	0	21.0219	20.9028	22.4813	19.5356	21.4301	20.1213	20.1354	20.1312	20.4513
	+	2.32477	1.30413			0.046308	0.04624		+ in EH1.1	1.96406	1.25789		+	3.06497	1.28101			0.598889	-0.60583			0.708851	0.675187	YVFYSIHNCDKHPEVPLMEIK	AT4G35250.1	AT4G35250.1	NAD(P)-binding Rossmann-fold superfamily protein	0	2	21	2618.27	4.38e-10	100.21	499510000	15	9	3	3	3	26.2762	26.4265	26.569	25.6244	24.7004	25.1731	24.6937	25.3526	25.3131
	+	1.46634	1.33037			0.010681	0.01523			1.11568	1.31514		+	1.94256	1.32275			0.519532	-0.64996			0.546477	0.6728	KFTSEFPHVER	AT1G09640.2;AT1G09640.1	AT1G09640.2	Translation elongation factor EF1B, gamma chain	1	1	11	1375.69	1.01e-05	85.288	10077000	4	3	2	1	0	22.1523	20.8995	21.6189	19.6989	19.9605	21.066	20.6497	20.06	19.97
	+	1.2983	0.832048		+	2.22254	0.512746			0.481627	0.319302			1.20815	0.575675			0.106711	0.096722		+	1.70403	0.672397	LEHGVHVVSGTPGR	AT3G19760.1	AT3G19760.1	EIF4A-III | eukaryotic initiation factor 4A-III	1	0	14	1443.76	0.021031	45.115	8691900	5	4	2	1	1	21.6885	20.7239	21.0066	20.85	20.756	20.8551	20.3269	20.1417	20.4543
		0.463483	0.742791			0.42752	0.599001			0.056123	0.14379			0.30232	0.44329			0.13572	0.227606			0.531875	0.670896	TPLPDVVIIHAPK	AT2G31610.1	AT2G31610.1	Ribosomal protein S3 family protein	0	1	13	1398.82	0.0017656	60.157	13407000	5	4	2	2	0	21.7406	19.7748	21.8397	21.3205	21.7514	19.8518	20.2144	20.2037	20.7087
		0.861328	0.959158			0.270865	0.374664			0.894206	0.584494			1.02946	0.771826			0.077225	-0.10492			0.796697	0.666911	QFHEVIGHFVEITK	AT2G32080.2;AT2G32080.1	AT2G32080.2	PUR ALPHA-1 | purin-rich alpha 1	0	1	14	1682.88	1.9e-15	128.73	273140000	25	9	3	3	3	24.9541	25.5208	25.2864	24.7244	24.1998	25.0835	24.3189	23.4322	25.1327
		0.888234	0.818532			0.312056	0.504834			0.242254	0.313698			0.580043	0.566115			0.067086	0.095568			0.73962	0.661683	EAYPGDVFYLHSR	ATCG00120.1	ATCG00120.1	ATPA | ATP synthase subunit alpha	1	0	13	1552.73	1.98e-10	122.46	629540000	20	9	3	3	3	26.2182	26.4394	26.2725	26.8507	26.0409	25.0974	24.6973	26.1474	25.6298
+	+	2.34124	2.2266			1.20715	-0.90524		+ in EH1.1	3.61936	3.13184		+	3.55424	2.67922			1.4495	-2.01854			0.257426	0.660681	HVAETLSIDLEDLYVNIGWPLYR	AT2G40290.3;AT2G40290.2;AT2G40290.1	AT2G40290.3	Eukaryotic translation initiation factor 2 subunit 1	1	0	23	2715.39	1.24e-33	145.88	26009000	3	3	3	0	0	22.8492	22.7611	23.4354	19.9059	19.6367	20.1077	20.5439	21.4324	20.3897
+	+	1.81615	3.0494			0.984202	-1.73038	+ in EH1.1	+ in EH1.1	3.71062	4.77978	+	+	2.80075	3.91459			1.61686	-3.25508			0.153473	0.659512	HGSAHTDCIVTEDHEVAELFLR	AT2G39800.2;AT2G39800.3;AT2G39800.4;AT2G39800.1	AT2G39800.2	P5CS1, ATP5CS | delta1-pyrroline-5-carboxylate synthase 1	1	0	22	2535.18	3.11e-41	160.13	90879000	5	4	3	0	1	24.5232	24.8181	24.7482	19.2506	20.0462	20.4534	23.1029	20.6473	21.1911
	+	1.5504	0.924604			0.975625	0.382056			0.89316	0.542548			1.75777	0.733576			0.080083	-0.08025		+	1.34461	0.65333	LVQHQPTQHPTSEELSIGK	AT4G02080.1;AT3G62560.1;AT1G56330.1;AT1G09180.1	AT4G02080.1	ASAR1, ATSARA1C, ATSAR2, SAR2 | secretion-associated RAS super family 2	0	1	19	2128.09	5.88e-16	118.24	502120000	32	9	3	3	3	25.7074	26.562	26.1707	25.8661	25.3948	25.5515	25.0888	25.4622	25.1153
		0.755363	1.39776			0.046802	-0.09204			0.826082	1.4898			1.24381	1.44378			0.461745	-0.79092			0.355363	0.652859	EIILSTNSGQIGVLANHAPIATAVDIGILK	ATCG00470.1	ATCG00470.1	ATPE | ATP synthase epsilon chain	0	1	30	3027.7	6.77e-14	102.05	15621000	2	2	2	0	0	21.0854	23.4659	21.9441	20.5593	19.9382	21.5284	21.3805	21.1203	19.8013
	+	2.86708	1.57431			0.240361	-0.26874		+ in EH1.1	1.85848	1.84305		+	3.00655	1.70868			0.918715	-1.05589			0.436919	0.652788	GVSQAGVQFYHDLIDELIK	AT3G09260.1	AT3G09260.1	PYK10, PSR3.1, BGLU23, LEB | Glycosyl hydrolase superfamily protein	0	1	19	2131.09	3.12e-97	240.63	2045400000	46	9	3	3	3	28.4668	28.9013	28.5014	27.1047	27.2844	25.9513	27.1265	27.2444	26.7757
	+	1.62109	1.34708			0.090897	-0.04365			1.56169	1.39073		+	2.83078	1.36891			0.681519	-0.71719			0.588042	0.651712	HRFETDDHEAFIEYK	AT1G21770.1	AT1G21770.1	Acyl-CoA N-acyltransferases (NAT) superfamily protein	1	1	15	1935.88	1.32e-16	127.75	773790000	31	9	3	3	3	26.3238	27.5645	27.29	25.381	25.6822	25.9429	25.6992	25.8116	25.6263
		0.766359	1.27119			0.020057	0.027788			0.793021	1.2434			1.30038	1.2573			0.400131	-0.60781			0.438354	0.64949	NTPLHYAAGYGR	AT2G17390.1;AT4G35450.4;AT4G35450.3;AT4G35450.2;AT4G35450.1;AT4G35450.5	AT2G17390.1	AKR2B | ankyrin repeat-containing 2B	1	0	12	1318.64	0.00060384	65.232	92476000	18	9	3	3	3	22.9514	25.1025	23.2828	23.0862	22.1984	22.3217	22.0996	23.2432	22.1801
	+	2.11834	1.01366			0.437694	0.283206			1.22553	0.730457		+	2.21253	0.87206			0.233199	-0.22363			1.10412	0.648434	HAYVDPNDPTR	AT5G11680.1	AT5G11680.1	FUNCTIONS IN: molecular_function unknown;INVOLVED IN: biological_process unknown;LOCATED IN: cytosol, plasma membrane;EXPRESSED IN: 26 plant structures;EXPRESSED DURING: 15 growth stages;CONTAINS InterPro DOMAIN/s: WW-domain-binding protei	1	0	11	1283.59	0.00042811	80.239	7767400	6	6	2	2	2	20.68	21.0674	20.5898	20.4067	19.5964	20.1428	19.8942	19.9192	19.4828
	+	2.15373	1.71995			0.323874	-0.42452		+ in EH1.1	1.73472	2.14447		+	2.6311	1.93221			0.986358	-1.2845			0.349871	0.647716	HVLHEEHELELTR	AT1G60420.1	AT1G60420.1	DC1 domain-containing protein	1	0	13	1640.83	1.56e-21	151.44	212180000	44	9	3	3	3	24.9097	25.7974	25.4959	23.2085	22.4268	24.1343	23.3724	23.5766	24.0942
	+	1.42225	1.21663			0.07427	0.067871			1.88936	1.14876		+	2.50476	1.1827			0.527212	-0.54044			0.68494	0.642251	NTPLDAGHAHVWHER	AT3G55760.3;AT3G55760.2;AT3G55760.1	AT3G55760.3	unknown protein;EXPRESSED IN: 16 plant structures;EXPRESSED DURING: 10 growth stages;BEST Arabidopsis thaliana protein match is: unknown protein (TAIR:AT1G42430.2).	1	0	15	1738.83	0.083416	23.138	6428000	3	3	3	0	0	20.6021	20.8922	21.4627	19.9578	19.6583	19.8947	20.1236	19.1563	20.0272
	+	2.03997	1.06597			0.086169	0.218248			0.388982	0.847726			0.796899	0.95685			0.176881	-0.31474			0.43632	0.642111	HENIIIDAK	AT2G19940.2;AT2G19940.1	AT2G19940.2	oxidoreductases, acting on the aldehyde or oxo group of donors, NAD or NADP as acceptor;copper ion binding	0	1	9	1051.57	7.27e-06	114.5	20787000	11	7	3	1	3	21.5806	22.014	21.2949	22.5583	19.7082	20.0798	20.4736	20.4853	20.7326
		0.316276	0.758589			0.654182	0.524515			0.082288	0.234074			0.303349	0.496331			0.073089	0.145221			0.426709	0.641552	DYFGAHTYER	AT3G02360.2;AT3G02360.1	AT3G02360.2	6-phosphogluconate dehydrogenase family protein	1	0	10	1257.54	0.00080563	80.239	15195000	4	5	2	2	1	19.3094	22.5429	21.5998	21.1188	21.3043	20.3268	20.6439	19.9875	20.545
		0.323888	0.385132			1.16581	0.895988			0.419001	-0.51086			0.046808	-0.06286			0.939479	0.703422			0.799547	0.64056	YIGSLVGDFHR	AT3G54050.2;AT3G54050.1	AT3G54050.2	HCEF1 | high cyclic electron flow 1	1	0	11	1262.64	8.75e-05	87.298	20585000	7	7	1	3	3	22.0543	20.7116	20.7937	21.6044	22.2302	21.2575	20.4288	21.199	20.7764
	+	1.1863	1.36305			0.080321	-0.10067			1.69173	1.46372		+	2.17111	1.41338			0.658449	-0.78219			0.478697	0.631191	VASPQQAQEVHVAVR	AT2G21170.2;AT2G21170.1	AT2G21170.2	TIM, PDTPI | triosephosphate isomerase	1	0	15	1617.86	0.004444	48.527	4902500	2	2	2	0	0	20.5243	21.6947	21.4236	19.7236	19.4696	20.0582	20.6447	19.2881	19.6207
	+	2.40525	1.46497			0.087369	-0.2035			0.949332	1.66847			1.5883	1.56672			0.617645	-0.93598			0.353327	0.630732	NDNFQYTHFAHK	AT5G59420.1	AT5G59420.1	ORP3C | OSBP(oxysterol binding protein)-related protein 3C	0	1	12	1520.68	0.00022098	75.695	49059000	11	8	3	2	3	22.872	23.4319	23.151	22.7108	19.9636	21.775	21.4869	22.0545	21.5185
		0.856362	1.06264			0.142588	0.196713			1.20239	0.865924			1.3498	0.964281			0.265828	-0.33461			0.633338	0.629675	VVFYDGLGHVLHR	AT2G01890.2;AT2G01890.1	AT2G01890.2	PAP8, ATPAP8 | purple acid phosphatase 8	1	0	13	1510.8	2.1e-05	85.845	6279400	2	2	2	0	0	21.7241	21.4248	20.6982	20.47	20.6411	20.1382	21.1288	20.081	19.4493
	+	2.00535	0.667765			1.16343	0.590247			0.136649	0.077518			0.738923	0.372642			0.423784	0.256365		+	2.2003	0.629006	SFECPVCTQYFELEVVGPGGPPDGHGDEDDEHHH	AT3G15640.2;AT3G15640.1	AT3G15640.2	Rubredoxin-like superfamily protein	0	0	34	3848.57	1.89e-38	150.95	517980000	13	9	3	3	3	25.9118	25.9312	26.1085	26.1514	25.5103	26.0573	25.291	25.5532	25.1041
		0.883804	0.839057			0.920125	0.415677			0.407107	0.423379			0.996244	0.631218			0.003147	-0.00385			0.985196	0.627367	HYNDEDVIR	AT1G35720.1	AT1G35720.1	ANNAT1, OXY5, ATOXY5 | annexin 1	1	0	9	1159.53	8.83e-05	101.64	59447000	16	9	3	3	3	23.0067	23.68	22.2406	22.7614	22.6287	22.2672	21.8387	22.2466	22.325
	+	2.15427	0.740285			1.30293	0.510379			0.522788	0.229906			1.20978	0.485096			0.199293	0.140237		+	2.24187	0.625332	SGYEAYLVTHNLLISHAEAVEAYR	AT3G09260.1	AT3G09260.1	PYK10, PSR3.1, BGLU23, LEB | Glycosyl hydrolase superfamily protein	1	0	24	2705.34	9.21e-230	335.2	32238000000	181	9	3	3	3	31.9256	32.2399	31.8892	31.5846	31.681	32.0994	31.2337	31.4572	31.143
		0.429027	0.649839			0.179121	0.594664			0.013578	0.055176			0.145994	0.352508			0.107906	0.269744			0.289276	0.622252	VHFSQHGIPLPEFMEISDIEGAR	AT2G37690.1	AT2G37690.1	phosphoribosylaminoimidazole carboxylase, putative / AIR carboxylase, putative	1	0	23	2608.27	7.74e-06	67.364	8777200	2	2	0	2	0	20.3449	22.0251	20.3298	22.0591	22.0715	18.4037	19.6089	20.5663	20.5751
	+	2.22341	0.869834			0.669077	0.372963			0.779781	0.496871			1.68394	0.683352			0.064218	-0.06195		+	1.35509	0.621398	GHAYVDHQTADEIK	AT1G25350.1;AT1G25350.2	AT1G25350.1	OVA9 | glutamine-tRNA ligase, putative / glutaminyl-tRNA synthetase, putative / GlnRS, putative	0	1	14	1582.74	1.71e-07	96.745	30867000	13	9	3	3	3	21.8759	22.401	22.0209	22.0484	21.1891	21.5697	21.1752	21.1915	21.3217
	+	1.65984	1.0044			0.217704	0.237762			0.892528	0.766635			1.61793	0.885516			0.243747	-0.26444			0.808096	0.62108	LGLCHGHQVIPWGDLDSLAMLQR	AT3G47810.3;AT3G47810.2;AT3G47810.1	AT3G47810.3	MAG1 | Calcineurin-like metallo-phosphoesterase superfamily protein	1	0	23	2615.31	0.0031148	45.784	5424900	2	2	2	0	0	21.3812	20.871	21.361	20.9727	19.7426	20.5981	20.6386	19.9931	19.9683
		0.358155	1.07072			0.062849	0.17108			0.398234	0.899644			0.545858	0.985184			0.15287	-0.36428			0.291099	0.620902	NILSLHVLLDYFGTK	AT5G55730.2;AT5G55730.1	AT5G55730.2	FLA1 | FASCICLIN-like arabinogalactan 1	0	1	15	1731.96	6.59e-07	86.39	24657000	5	5	2	2	1	21.7232	20.2802	23.3467	20.169	21.1941	21.288	22.4087	19.4886	20.2406
		0.789146	0.855272			0.128983	0.383348			0.169824	0.471924			0.39265	0.663598			0.019164	-0.04429			0.357917	0.61931	GVNWTSIRPVYIYGPLNYNPVEEWFFHR	AT1G09340.1	AT1G09340.1	CRB, CSP41B, HIP1.3 | chloroplast RNA binding	2	0	28	3452.71	5.75e-49	173.07	982110000	29	9	3	3	3	26.3113	27.2358	27.0713	27.4208	27.4021	24.3798	25.9813	25.324	26.7474
		0.195839	0.31793			0.472	0.910904			0.277547	-0.59297			0.071445	-0.13752			0.561722	0.751939			0.420947	0.614417	HNYLVMDVEDIPR	AT3G48560.1	AT3G48560.1	CSR1, ALS, AHAS, TZP5, IMR1 | chlorsulfuron/imidazolinone resistant 1	1	0	13	1599.77	0.029733	44.457	9704500	0	2	0	2	0	21.1876	19.9556	21.4558	20.1464	21.5878	22.6436	20.362	21.3491	19.934
		1.08611	1.23263			0.001454	-0.00856			0.248011	1.2412			0.427896	1.23691			0.180273	-0.62488			0.175919	0.612037	DISDAHYK	AT5G35630.3;AT5G35630.2;AT5G35630.1	AT5G35630.3	GS2, GLN2, ATGSL1 | glutamine synthetase 2	0	1	8	947.435	0.0081255	66.682	222210000	20	8	3	2	3	24.4544	25.6931	23.9815	25.9441	19.702	24.7594	23.7883	23.3112	23.3317
	+	1.62179	1.89808			0.249197	-0.6996			1.13955	2.59769			1.60329	2.24789			0.866185	-1.64865			0.21124	0.59924	GLGMHVITHDPYAPADR	AT3G19480.1	AT3G19480.1	D-3-phosphoglycerate dehydrogenase	1	0	17	1848.89	0.0019592	59.513	97678000	12	8	3	2	3	24.5246	23.6887	24.7177	19.6744	22.5506	22.9129	21.801	22.1884	23.2473
		0.669513	1.10392			0.055728	0.091564			0.651618	1.01236			1.03321	1.05814			0.298469	-0.4604			0.421889	0.597743	HIIVATGSDVK	AT1G48030.2;AT1G48030.1;AT3G17240.3;AT3G17240.1	AT1G48030.2	mtLPD1 | mitochondrial lipoamide dehydrogenase 1	0	1	11	1138.63	4.04e-06	105.52	282950000	10	9	3	3	3	24.937	26.5106	24.5261	24.9262	24.3227	23.6876	23.6263	23.9552	25.0804
	+	1.19463	0.892805			0.396273	0.29123			1.41816	0.601575			1.66363	0.74719			0.1601	-0.15517			1.02159	0.592017	HPGQEVFSGSTCK	AT2G18960.1;AT4G30190.1;AT4G30190.2	AT2G18960.1	AHA1, PMA, OST2, HA1 | H(+)-ATPase 1	0	1	13	1432.64	0.00022067	71.241	9633800	5	6	2	3	1	21.0259	21.5159	20.9295	20.4118	20.6787	20.576	20.3095	19.7223	20.7611
	+	1.62062	0.990961			0.42212	0.193042			1.5621	0.797919		+	2.51699	0.89444			0.348184	-0.30244			0.957043	0.592002	FNFSHGSHEYHQETLDNLR	AT5G63680.1;AT5G08570.1	AT5G63680.1	Pyruvate kinase family protein	1	0	19	2330.05	3.74e-28	146.58	483830000	20	9	3	3	3	25.9752	26.6231	25.9606	25.5377	25.2372	25.3902	25.1683	24.9072	25.5105
		0.751003	0.733287			0.409173	0.441975			0.17821	0.291312			0.552343	0.512299			0.055907	0.075331			0.680954	0.587631	HFILDECDK	AT5G11170.2;AT5G11200.1;AT5G11170.1;AT5G11200.3;AT5G11200.2	AT5G11170.2	DEAD/DEAH box RNA helicase family protein	0	1	9	1175.53	1.63e-08	138.1	146310000	15	9	3	3	3	23.3936	24.8945	24.2123	23.9938	24.5791	23.0536	23.206	23.5429	23.5517
	+	1.69329	1.61557			0.109333	-0.44909			0.614662	2.06466			0.952652	1.84012			0.518154	-1.25688			0.191311	0.583242	HVIGEKDEFIGK	AT2G21170.2;AT2G21170.1	AT2G21170.2	TIM, PDTPI | triosephosphate isomerase	0	2	12	1370.72	8.5e-14	134.98	167740000	23	8	3	2	3	24.4232	25.5115	24.4529	25.1363	22.9782	20.0791	22.706	23.3215	23.5134
		0.00650424	0.0336355			1.14742	1.13234			0.267562	-1.09871			0.177934	-0.53254			0.455917	1.11553			0.198098	0.58299	HGAPDTWTLIK	AT1G09780.1	AT1G09780.1	Phosphoglycerate mutase, 2,3-bisphosphoglycerate-independent	0	1	11	1237.65	8.39e-30	187.64	272030000	7	8	2	3	3	20.7588	25.9277	25.3639	25.3115	24.8786	25.1564	23.5123	23.5615	24.8757
		0.110708	-0.190578		+	1.70965	1.35615			1.12777	-1.54673			0.676797	-0.86865			1.83069	1.45144			0.380006	0.582787	VSFDSELHHHSETNPK	AT4G34260.1	AT4G34260.1	FUC95A | 1,2-alpha-L-fucosidases	0	1	16	1862.85	0.0011872	60.918	18646000	5	5	1	3	1	19.565	20.4137	21.57	22.4672	21.5253	22.1963	20.9925	20.2627	20.8652
	+	1.12334	1.3683			0.147616	-0.20924			1.1722	1.57754		+	1.78404	1.47292			0.68047	-0.89339			0.364924	0.57953	EIAIVTHSGFLFHTLNALQNECHPDVK	AT5G64460.8;AT5G64460.6;AT5G64460.4;AT5G64460.3;AT5G64460.2;AT5G64460.1;AT5G64460.5;AT5G64460.7	AT5G64460.8	Phosphoglycerate mutase family protein	0	1	27	3089.54	0.00010498	58.477	13417000	2	2	2	0	0	22.7631	22.5868	21.2596	20.6326	19.8971	21.3471	21.4714	20.4463	20.5868
	+	2.26905	1.20891			0.064917	-0.05597		+ in EH1.1	2.23107	1.26487		+	3.28058	1.23689			0.740908	-0.66042			0.598793	0.57647	ESPYLTHPIFNMYHTEHELLR	AT4G33010.1;AT4G33010.2;AT2G26080.1	AT4G33010.1	AtGLDP1, GLDP1 | glycine decarboxylase P-protein 1	1	0	21	2626.26	3.07e-62	193.85	8012000000	56	9	3	3	3	30.3261	30.3265	30.5802	29.585	28.888	28.9651	29.3996	28.795	29.4114
	+	1.38083	1.0578			0.317417	0.092255			1.20452	0.965546		+	2.32404	1.01167			0.470387	-0.43665			0.710849	0.575028	LVYSAAANASHNK	ATCG00810.1	ATCG00810.1	RPL22 | ribosomal protein L22	0	1	13	1344.68	0.00098919	62.088	5858000	3	3	2	0	1	20.656	21.4855	21.867	20.5508	20.1461	20.4149	20.2884	20.2761	20.2705
	+	2.75834	0.66881			1.10579	0.477788			0.369612	0.191022			1.08365	0.429916			0.221203	0.143383		+	2.09424	0.573299	KHPELVEDGAIHIEIIK	AT5G08280.1	AT5G08280.1	HEMC | hydroxymethylbilane synthase	0	2	17	1940.07	9.73e-16	122.31	757300000	33	9	3	3	3	26.5344	26.7332	26.4566	26.0278	26.4038	26.7196	25.9029	25.9699	25.8451
		0.468416	0.379676			0.619954	0.764922			0.255782	-0.38525			0.001939	-0.00279			0.652699	0.575084			0.647793	0.572299	SAAHASLNHYDEALSDAK	AT1G62740.1	AT1G62740.1	Hop2 | stress-inducible protein, putative	0	1	18	1898.88	0.026195	43.454	8772600	1	2	0	2	0	20.6351	21.6556	21.1838	20.5063	22.1485	21.9755	21.1434	20.6888	20.5032
		0.503838	-0.471231		+	1.60288	1.58051		+ in EH1.2	3.02583	-2.05174			1.1349	-1.26149		+	2.9734	1.81613			0.322424	0.554641	YGHMIDNVVLIVTGTLHER	AT3G28715.2;AT3G28715.1;AT3G28710.1	AT3G28715.2	ATPase, V0/A0 complex, subunit C/D	1	0	19	2166.13	1.05e-21	135.29	510250000	27	9	3	3	3	24.7042	24.6664	24.4016	26.4501	26.4067	27.0706	25.5509	25.361	24.274
		0.618292	0.545296			0.266604	0.561911			0.00677	-0.01662			0.17249	0.26434			0.191854	0.289263			0.439238	0.553603	TAHEIDDPHVIK	AT1G24020.2;AT1G24020.1	AT1G24020.2	MLP423 | MLP-like protein 423	0	1	12	1373.69	0.0038681	56.225	28162000	10	7	3	2	2	21.6416	22.1048	21.3509	23.034	20.3503	21.7629	20.8365	20.8114	21.8135
		0.212146	0.327479			0.621339	0.769704			0.643596	-0.44222			0.042096	-0.05737			0.718458	0.605964			0.614878	0.548591	HTLAIVEWK	AT3G02510.1;AT5G16040.1	AT3G02510.1	Regulator of chromosome condensation (RCC1) family protein	0	1	9	1095.61	0.00011483	82.452	5582800	3	2	0	2	0	20.4148	21.3461	20.9022	21.1462	21.2062	21.6374	20.2961	19.7942	21.5904
	+	1.21945	1.37772			0.598899	-0.28167			1.53364	1.65939		+	2.3851	1.51856			0.875214	-0.97053			0.37179	0.548024	GPLNNWATHLSDPLHTTIIDTFSSS	AT5G01530.1;AT3G08940.2	AT3G08940.2	LHCB4.2 | light harvesting complex photosystem II	0	0	25	2723.32	2.08e-147	281.79	2179700000	46	9	3	3	3	29.127	29.0076	27.5911	26.7787	26.9251	27.0436	27.0449	26.961	27.5866
		0.913318	1.21123			0.054609	-0.11782			0.963167	1.32906			1.29269	1.27014			0.501266	-0.72344			0.341301	0.546703	LFLSILHTIPLVVVETR	AT1G62020.1	AT1G62020.1	Coatomer, alpha subunit	1	0	17	1949.17	4.39e-16	123.97	8365000	2	2	2	0	0	22.2811	21.6402	21.0632	20.961	19.2532	20.7831	19.4976	20.613	21.2402
		0.309085	0.970918			0.086076	0.116892			0.271004	0.854026			0.487587	0.912472			0.154745	-0.36857			0.246204	0.543905	NVGEDLVVLLYHLQHACK	AT5G64380.1	AT5G64380.1	Inositol monophosphatase family protein	0	1	18	2107.09	0.00011431	76.85	11442000	1	2	2	0	0	22.2938	22.587	18.7729	20.1356	19.992	20.964	20.6729	20.5677	19.5003
		0.636311	0.522757			1.1715	0.564674			0.038572	-0.04192			0.319012	0.24042			0.435489	0.303295			1.10488	0.543715	DHTVSATHGDMDQNTR	AT3G13920.3;AT3G13920.4;AT1G54270.2;AT3G13920.1;AT1G54270.1;AT1G72730.1;AT3G13920.2	AT3G13920.3	EIF4A1, RH4, TIF4A1 | eukaryotic translation initiation factor 4A1	1	0	16	1783.75	5.25e-24	150.76	493250000	36	9	3	3	3	25.204	26.3539	25.864	25.8457	25.5765	26.1255	25.6078	25.1036	25.1423
+	+	2.30182	2.10461		(+ in GFP)	1.6906	-1.02142		+ in EH1.1	2.59512	3.12602		+	3.17137	2.61531			1.54728	-2.07372			0.202381	0.541596	HSSHLLLEEPIR	AT3G52990.1;AT2G36580.1	AT3G52990.1	Pyruvate kinase family protein	1	0	12	1429.77	5.88e-05	83.314	25035000	2	3	3	0	0	22.3533	23.6136	22.7059	20.3057	19.5676	19.4215	20.7602	20.8201	20.7787
	+	2.10256	0.952931			0.20994	0.124402			1.91318	0.828529		+	2.92664	0.89073			0.454146	-0.35206			0.875016	0.538667	HLNLDFQLIKDPETGKK	AT1G33140.1;AT1G33120.1	AT1G33140.1	PGY2 | Ribosomal protein L6 family	0	3	17	1995.08	9.94e-16	121.27	271790000	15	9	3	3	3	25.2217	25.3063	25.5633	24.2213	24.752	24.6324	24.1076	24.6704	24.4545
	+	1.51914	1.16785			0.06997	-0.09059			1.20277	1.25844		+	1.97085	1.21314			0.629798	-0.67451			0.452927	0.538628	GHISFYFPGAR	AT1G06130.2;AT1G06130.1	AT1G06130.2	GLX2-4 | glyoxalase 2-4	1	0	11	1250.62	6.95e-05	89.047	5541100	2	2	2	0	0	21.5494	21.8012	20.8474	19.8361	19.6519	20.9348	19.8964	20.1757	20.6223
	+	2.87243	1.83601			0.165804	-0.75962			0.688887	2.59563			1.01161	2.21582			0.635047	-1.67762			0.145725	0.538198	IPHSEDAIQVTQHAANHLVSEAR	AT1G78680.2;AT1G78680.1	AT1G78680.2	GGH2 | gamma-glutamyl hydrolase 2	1	0	23	2522.26	1.34e-69	202.47	515780000	18	8	3	2	3	26.6528	26.7596	26.4731	26.0394	20.625	25.4343	24.4911	24.6787	25.2078
	+	1.48142	0.820442			0.281376	0.254069			0.824847	0.566373			1.4516	0.693407			0.164333	-0.15615			0.883854	0.537255	APGVQTPVIVR	AT4G35090.1;AT4G35090.2;AT1G20620.1;AT1G20620.2;AT1G20620.5	AT4G35090.1	CAT2 | catalase 2	1	0	11	1135.67	0.0032277	65.305	7722600	4	4	1	3	0	20.9664	21.4107	21.0929	21.1332	20.4927	20.1449	20.489	20.6171	19.9025
	+	2.33052	0.961708			0.131007	0.111881			1.13308	0.849827		+	2.20373	0.905768			0.423778	-0.36897			0.739959	0.536794	CIVFHEVQHSR	AT3G56150.2;AT3G56150.1	AT3G56150.2	EIF3C | eukaryotic translation initiation factor 3C	1	0	11	1410.68	0.00086657	69.979	17411000	10	9	3	3	3	21.6242	21.4828	21.0748	20.972	19.937	20.7233	20.3898	20.4028	20.504
		0.513662	1.14951			0.032071	-0.07757			0.435409	1.22708			0.726957	1.18829			0.3096	-0.65233			0.241738	0.535967	FLGHNGEINTIQGNLNWMQSR	AT5G04140.1;AT5G04140.2	AT5G04140.1	GLU1, GLS1, GLUS, FD-GOGAT | glutamate synthase 1	1	0	21	2428.17	5.59e-05	66.636	22634000	3	3	2	1	0	22.6233	23.3578	20.2532	20.1837	19.9988	22.3706	20.3545	21.3099	21.1213
		1.07118	1.27493			0.153137	-0.20321			1.55198	1.47814		+	1.93257	1.37654			0.721837	-0.84067			0.374576	0.535863	HGIICTEDLIHEILTVGPHFK	AT2G01250.1	AT2G01250.1	Ribosomal protein L30/L7 family protein	0	1	21	2428.26	1.66e-76	219.55	892040000	23	9	3	3	3	27.11	27.9056	26.6748	25.5118	25.4919	26.2522	25.3107	25.7898	26.7651
	+	1.53633	2.13429			0.754202	-1.06376		+ in EH1.1	3.06848	3.19805		+	2.63865	2.66617			1.42486	-2.1309			0.184991	0.535262	SGYSITFHFTSNPFFEDAK	AT1G74560.1;AT1G74560.2;AT1G74560.3	AT1G74560.1	NRP1 | NAP1-related protein 1	0	1	19	2194	2.73e-97	242.19	199600000	16	9	3	3	3	25.8835	25.051	25.5621	21.8891	22.7856	22.2278	23.8461	22.1849	24.0627
		0.17382	0.694262			0.70105	0.367499			0.07523	0.326763			0.20193	0.510513			0.006686	0.020368			0.211657	0.530881	HIANLAGNPK	AT2G36530.1	AT2G36530.1	LOS2, ENO2 | Enolase	0	1	10	1033.57	2.29e-27	178.99	193310000	28	8	2	3	3	25.4853	25.9188	21.1869	24.2686	23.5059	23.8362	23.3359	23.5209	23.6515
		1.09402	0.661041			0.643338	0.398862			0.467251	0.262178			0.957555	0.46161			0.081151	0.068342			1.2461	0.529951	AMHAVIDR	ATCG00490.1	ATCG00490.1	RBCL | ribulose-bisphosphate carboxylases	1	0	8	911.465	9.1e-07	135.84	1337300000	33	9	3	3	3	27.3514	27.7314	27.1321	27.1927	27.406	26.8297	27.1745	26.6344	26.423
		0.113135	0.227629			0.854278	0.831444			0.440434	-0.60382			0.128499	-0.18809			0.734065	0.71763			0.464648	0.529537	NHGMHFR	ATCG00490.1	ATCG00490.1	RBCL | ribulose-bisphosphate carboxylases	1	0	7	897.403	1.65e-15	170.43	2596600000	76	9	3	3	3	26.6815	28.2899	28.531	28.4842	28.2547	28.575	27.038	27.3043	28.4773
		0.46326	1.10427			0.025691	-0.04564			0.507693	1.14992			0.795839	1.12709			0.318022	-0.59778			0.272297	0.529317	NIANMVPPFDK	AT3G01500.1;AT3G01500.2;AT3G01500.3;AT5G14740.2;AT5G14740.1;AT5G14740.4;AT5G14740.3;AT5G14740.5	AT3G01500.1	CA1, ATBCA1, SABP3, ATSABP3 | carbonic anhydrase 1	0	1	11	1244.62	0.00016901	91.584	17726000	9	3	2	0	1	22.6931	22.8877	20.0376	21.456	20.2512	20.4616	21.6025	20.708	19.9951
	+	3.12787	1.30766			0.079838	-0.25516			0.623804	1.56282			1.01949	1.43524			0.490352	-0.90899			0.238664	0.52625	HLVFPIFEFLQER	AT3G57290.1	AT3G57290.1	EIF3E, TIF3E1, ATEIF3E-1, INT-6, ATINT6, INT6 | eukaryotic translation initiation factor 3E	1	0	13	1673.89	1.37e-28	169.65	482110000	37	9	3	3	3	26.123	26.4115	26.4079	25.9544	25.7921	22.5075	24.9785	25.1976	24.8434
		0.793293	-1.55259		+	1.35239	2.59138	+ in EH1.2	+ in EH1.2	5.36214	-4.14397			1.54764	-2.84828		+	2.45714	3.36768			0.133162	0.519397	IFQHEYDHLEGVLFFDR	AT5G14660.2;AT5G14660.1	AT5G14660.2	PDF1B, DEF2, ATDEF2 | peptide deformylase 1B	1	0	17	2164.04	2.6e-16	125.18	113740000	8	5	0	3	2	20.9108	20.5219	20.851	24.8943	24.9154	24.9059	23.0101	20.5363	23.3951
		0.471686	0.210293		+	1.80115	0.827617			1.11853	-0.61732			0.259891	-0.20352			2.17042	0.72247			1.02242	0.518955	HKQEFDEER	AT5G55220.1	AT5G55220.1	trigger factor type chaperone family protein	1	1	9	1216.55	0.0061907	70.552	16875000	6	5	1	3	1	21.5637	21.1919	20.957	21.9376	21.4919	22.135	20.8751	21.1353	21.0712
	+	1.96226	1.89051			0.56522	-0.85441		+ in EH1.1	2.08833	2.74492		+	2.48773	2.31772			1.29316	-1.79967			0.206184	0.518053	EQHNNVAHFLESR	AT3G15980.1;AT3G15980.4;AT3G15980.3;AT3G15980.2;AT3G15980.5	AT3G15980.1	Coatomer, beta subunit	1	0	13	1579.75	3.98e-10	117.92	20250000	3	3	3	0	0	22.39	22.7452	22.8808	19.5418	20.9992	19.2402	20.0116	21.0144	21.3184
	+	1.57166	0.616711			1.65077	0.412354			0.571627	0.204357			1.22555	0.410534			0.171755	0.103998		+	2.09934	0.514532	HGETVDVEEEEHHDVLHER	AT2G44710.1	AT2G44710.1	RNA-binding (RRM/RBD/RNP motifs) family protein	1	0	19	2295.02	8.48e-12	110.22	58847000	9	9	3	3	3	22.6358	22.8611	23.1532	22.7582	22.7016	22.5771	22.0897	22.2722	22.4379
		0.0732691	-0.110221			0.784716	1.12956			1.2123	-1.23978			0.544818	-0.675			1.4613	1.18467			0.367768	0.50967	AVYECLR	ATCG00490.1;ATMG00280.1;AT2G07732.1	ATCG00490.1	RBCL | ribulose-bisphosphate carboxylases	1	0	7	909.438	5.67e-06	129.96	131810000	24	9	3	3	3	23.0911	23.4638	22.8261	24.7081	24.9051	23.487	22.3981	24.1092	23.2044
		0.0301635	0.157491			0.214521	0.85402			0.150396	-0.69653			0.070478	-0.26952			0.234261	0.775275			0.141402	0.505756	DVATILHWK	AT3G01500.1;AT3G01500.2	AT3G01500.1	CA1, ATBCA1, SABP3, ATSABP3 | carbonic anhydrase 1	0	1	9	1081.59	0.00098864	84.498	52721000	0	4	1	2	1	20.1433	24.2415	20.2034	23.3541	20.0894	23.2343	20.7121	19.852	23.5517
	+	2.04412	1.01101			0.00304	-0.00357			1.32911	1.01458		+	2.21055	1.0128			0.573621	-0.50907			0.564654	0.503724	CVHPNDHVNR	AT2G47510.2;AT2G47510.1	AT2G47510.2	FUM1 | fumarase 1	1	0	10	1246.56	0.00070755	77.379	18951000	7	7	3	2	2	21.549	21.9442	21.7581	21.3576	20.1929	20.6571	20.9797	20.8518	20.3868
	+	1.28153	0.910472			0.098414	0.089839			1.33487	0.820633			1.93359	0.865553			0.418258	-0.3654			0.661426	0.500156	HMDHENIVAIR	AT2G43790.1	AT2G43790.1	ATMPK6, MPK6, MAPK6, ATMAPK6 | MAP kinase 6	1	0	11	1333.66	2.97e-05	93.442	128730000	24	9	3	3	3	24.3107	24.5788	23.865	23.8276	23.2233	23.2416	23.1301	23.0346	23.8583
	+	1.70592	0.792278			0.44254	0.20612			1.79968	0.586159		+	2.38419	0.689219			0.262557	-0.19002			1.09805	0.499199	AHGTAVGLPSEDDMGNSEVGHNALGAGR	AT1G09780.1;AT3G08590.2;AT3G08590.1	AT1G09780.1	Phosphoglycerate mutase, 2,3-bisphosphoglycerate-independent	1	0	28	2718.24	5.05e-14	96.052	319420000	18	9	3	3	3	25.3483	25.406	25.7124	24.764	25.0772	24.8671	24.3507	24.8005	24.9387
		1.0596	1.13706			0.106577	-0.14316			1.33025	1.28021			1.77096	1.20863			0.646738	-0.71168			0.38563	0.49695	QTGHNFLWVVR	AT2G31750.1	AT2G31750.1	UGT74D1 | UDP-glucosyl transferase 74D1	1	0	11	1355.71	0.0021319	62.303	13032000	3	3	2	1	0	22.5612	22.0367	21.4079	20.6537	20.2345	21.2769	21.4889	20.9236	20.1822
	+	1.39241	2.02247			0.649957	-1.03453		+ in EH1.1	2.35861	3.057		+	2.34081	2.53973			1.34473	-2.04577			0.17111	0.493966	EHHNSVAHFLESR	AT1G79990.5;AT1G79990.3;AT1G79990.1	AT1G79990.5	structural molecules	1	0	13	1561.74	0.0002627	69.345	38640000	3	5	3	0	2	22.6929	23.834	23.1868	20.7373	20.4243	19.3811	20.0709	21.5296	22.0458
		0.346786	0.500449			0.13444	0.468171			0.008668	0.032279			0.11296	0.266364			0.090477	0.217946			0.226386	0.48431	HADYTCLCGYK	AT5G48490.1	AT5G48490.1	Bifunctional inhibitor/lipid-transfer protein/seed storage 2S albumin superfamily protein	0	1	11	1386.57	0.0033428	64.711	13147000	3	3	0	2	1	21.5162	21.4711	20.5205	22.4987	22.1276	18.7846	19.6827	21.3309	20.9929
		0.0826957	0.10206			0.997202	0.865241			1.0266	-0.76318			0.332968	-0.33056			1.40655	0.814211			0.564843	0.483651	ILVKEGHQVTLFTR	AT1G09340.1	AT1G09340.1	CRB, CSP41B, HIP1.3 | chloroplast RNA binding	1	1	14	1639.94	1.28e-28	160.27	635620000	29	9	3	3	3	25.5922	26.2766	25.3784	26.4568	26.9182	26.1618	24.9852	25.8261	26.1297
		0.133553	-1.0303			0.465527	1.99028			0.611258	-3.02059			0.466545	-2.02545			0.638356	2.50544			0.082313	0.479989	HFSVEGQLEFK	AT5G56030.1;AT5G56030.2;AT5G56010.1;AT5G56000.1;AT5G52640.1	AT5G56030.1	HSP81-2, ERD8, HSP90.2, AtHsp90.2 | heat shock protein 81-2	0	1	11	1319.65	1.68e-48	208.6	411990000	8	6	1	3	2	20.551	27.0506	20.4259	26.4149	25.2814	25.3929	20.1059	25.1248	25.8877
		0.524571	0.702986			0.141062	0.249628			0.332083	0.453358			0.556962	0.578172			0.06821	-0.10186			0.422364	0.476307	DSPAAAAAPDGATATKPKPPPIGPK	AT4G28750.1	AT4G28750.1	PSAE-1 | Photosystem I reaction centre subunit IV / PsaE protein	0	3	25	2325.23	0.01091	44.632	8926200	3	3	2	0	1	20.5763	21.4081	21.7236	21.6415	20.1412	20.5653	19.6924	21.3541	20.5526
		0.195806	-0.597431			1.05563	1.54163			0.91256	-2.13906			0.712515	-1.36825			1.20544	1.84035			0.172633	0.4721	STLAGHTGYVSTVAVSPDGSLCASGGK	AT1G18080.1	AT1G18080.1	ATARCA, RACK1A_AT, RACK1A | Transducin/WD40 repeat-like superfamily protein	0	1	27	2578.23	4.45e-05	62.1	55998000	5	6	1	3	2	21.1097	19.5733	23.1131	23.5317	23.9965	22.6851	22.342	22.5167	20.7297
	+	1.70253	0.931478			0.006994	0.005732			1.44531	0.925746		+	2.42251	0.928612			0.585671	-0.46001			0.602285	0.468605	HPELVEDGAIHIEIIK	AT5G08280.1	AT5G08280.1	HEMC | hydroxymethylbilane synthase	0	1	16	1811.98	7.65e-53	204.43	118940000	14	9	3	3	3	23.792	24.4352	24.3121	22.808	23.469	23.4851	22.9488	23.3724	23.4237
	+	1.33406	1.03443			0.105919	-0.09741			1.65966	1.13184		+	2.2827	1.08313			0.702649	-0.61462			0.468121	0.468511	HVPGFVSK	AT3G52960.1	AT3G52960.1	Thioredoxin superfamily protein	0	1	8	869.476	0.00048472	109.01	668640000	27	9	3	3	3	27.0936	26.8346	26.2703	25.9262	25.6198	25.2569	25.3542	25.5115	26.2294
		0.221093	1.23497			0.044927	-0.30696			0.278299	1.54194			0.330793	1.38845			0.199259	-0.92445			0.090822	0.464004	EVETVFHEFGHALQHMLTK	AT5G10540.1;AT5G65620.1	AT5G10540.1	Zincin-like metalloproteases family protein	0	1	19	2252.1	2.96e-08	94.856	272820000	7	6	2	2	2	26.3359	21.714	25.7963	25.3331	24.1043	19.783	24.4991	25.4496	20.1926
		0.143822	-1.11267			0.337588	2.0403			0.655956	-3.15297			0.454378	-2.13282			0.605337	2.59664			0.073488	0.463818	KAEHSFYLDWAVHSFR	AT3G03780.3;AT3G03780.2;AT3G03780.1	AT3G03780.3	ATMS2, MS2 | methionine synthase 2	1	1	16	1991.96	4.27e-11	111.01	1158400000	10	7	2	3	2	25.4994	26.1244	20.3299	24.8444	27.9125	28.6556	27.1939	20.6849	27.4128
		0.754447	1.71514			0.891202	-0.78968			1.10859	2.50482			1.55916	2.10998			0.946578	-1.64725			0.165265	0.462727	SHGIEPHVTLYHYDLPQSLEDEYGGWINHK	AT3G62750.1	AT3G62750.1	BGLU8 | beta glucosidase 8	0	1	30	3533.66	2.44e-11	95.366	23990000	2	2	2	0	0	24.1384	20.6314	22.3971	20.189	20.2239	19.2396	20.318	20.5278	21.1758
		0.682908	0.478095			0.698182	0.446199			0.031969	0.031896			0.385046	0.254995			0.293268	0.207151			0.954369	0.462147	HMDTLPQK	AT3G57610.1	AT3G57610.1	ADSS | adenylosuccinate synthase	0	1	8	968.475	0.0077737	81.635	39764000	11	9	3	3	3	22.2459	22.6074	21.7299	22.4451	21.7293	22.3132	22.0861	21.6147	21.4481
		1.27052	0.487943			1.37343	0.429696			0.093033	0.058247			0.648893	0.273095			0.373252	0.185725		+	1.73267	0.45882	SVAYNEHRPR	AT1G09130.2;AT1G09130.1;AT1G09130.3	AT1G09130.2	ATP-dependent caseinolytic (Clp) protease/crotonase family protein	2	0	10	1227.61	1.63e-05	100.48	38966000	10	9	3	3	3	21.958	22.5384	22.0998	22.1597	22.3715	21.8903	21.771	21.7366	21.6248
	+	2.40317	1.07228			0.068892	-0.16447			0.672245	1.23676			1.11816	1.15452			0.494761	-0.70061			0.2767	0.453906	GHGVFDTALIINGYLYELDQHLDR	AT5G57850.1	AT5G57850.1	D-aminoacid aminotransferase-like PLP-dependent enzymes superfamily protein	1	0	24	2758.37	1.55e-111	238.87	584440000	38	9	3	3	3	26.6978	26.5782	26.263	26.2358	25.9586	23.6342	25.1933	25.5841	25.5447
		1.02495	1.6151			0.439472	-0.70884		+ in EH1.1	1.81563	2.32394		+	1.91732	1.96952			1.07356	-1.51639			0.192687	0.453128	SHQINTEYHLDLCK	AT4G36195.2;AT4G36190.1;AT4G36195.3;AT4G36195.1	AT4G36195.2	Serine carboxypeptidase S28 family protein	0	1	14	1756.82	0.00022787	64.104	24790000	3	4	2	0	2	23.0617	21.7865	23.1725	21.0149	19.7815	20.2523	19.8785	21.7158	21.581
		0.277809	0.739428			0.099171	0.163121			0.199737	0.576307			0.377763	0.657868			0.0947	-0.20659			0.233239	0.451275	SYLSAPHHAELVEK	AT5G63190.2;AT5G63190.1	AT5G63190.2	MA3 domain-containing protein	0	1	14	1579.8	0.0001214	71.607	22481000	6	6	2	2	2	19.5286	22.3158	22.7422	20.0167	21.4322	21.4088	20.9211	20.1121	21.3352
	+	1.43408	1.95755		(+ in GFP)	1.42118	-1.05689		+ in EH1.1	1.93118	3.01445		+	2.45398	2.486			1.43702	-2.03567			0.160115	0.450329	TWIHEDWLSCLLHIPK	AT1G11720.1;AT1G11720.2	AT1G11720.1	ATSS3, SS3 | starch synthase 3	0	1	16	2047.04	1.43e-12	115.1	21289000	3	3	3	0	0	23.0347	23.2648	21.3196	20.1201	19.3493	19.1064	20.2903	20.6036	20.8525
	+	1.99241	1.22538			0.305121	-0.32864			1.4286	1.55402		+	2.26398	1.3897			0.942195	-0.94133			0.314147	0.448369	HNLSPDFR	AT2G30110.1	AT2G30110.1	ATUBA1, MOS5, UBA1 | ubiquitin-activating enzyme 1	1	0	8	984.478	7.29e-16	159.04	57636000	16	8	3	2	3	23.29	23.8597	22.9701	21.0045	21.9666	22.4865	22.0351	22.1584	22.2501
		0.150583	-0.344119		+	2.08719	1.23259			0.863231	-1.57671			0.67565	-0.96041			1.33705	1.40465			0.235644	0.444234	SPLLLQMNPIHK	AT1G78380.1;AT1G78320.1	AT1G78380.1	ATGSTU19, GST8, GSTU19 | glutathione S-transferase TAU 19	0	1	12	1389.78	1.48e-06	101.93	41513000	6	6	1	3	2	23.0581	20.582	20.5437	23.0435	23.2269	22.6435	21.4735	22.0947	21.6479
	+	1.19131	0.887295			0.002488	-0.00292			0.809966	0.890212			1.47759	0.888753			0.457936	-0.44656			0.451651	0.442189	TTVPYGAWFHK	AT5G42240.1	AT5G42240.1	scpl42 | serine carboxypeptidase-like 42	0	1	11	1305.65	0.0026215	61.353	12303000	4	4	3	1	0	21.1977	22.204	21.1572	21.3794	20.2072	20.3018	20.7223	20.6873	20.4875
		1.23495	0.698894			0.118511	0.17935			0.458657	0.519544			0.850374	0.609219			0.152828	-0.1701			0.509866	0.439122	HYLPIDVIK	AT3G55260.1	AT3G55260.1	HEXO1, ATHEX2 | beta-hexosaminidase 1	0	1	9	1096.63	5.98e-06	116.73	126520000	12	9	3	3	3	23.9546	24.1401	24.0732	24.3979	22.7163	23.4951	22.9344	23.3055	23.8313
	+	1.44837	0.76608			0.17284	0.095183			1.03602	0.670897			1.97864	0.718489			0.393889	-0.28786			0.710068	0.430632	TTYHLVNK	AT1G68010.1;AT1G68010.2	AT1G68010.1	HPR, ATHPR1 | hydroxypyruvate reductase	0	1	8	974.519	3.48e-07	138.9	55968000	15	9	3	3	3	22.9468	23.3996	22.5913	22.6725	22.0084	22.2441	22.2317	22.0744	22.3334
		0.26097	0.571608			0.125118	0.286996			0.13489	0.284612			0.263688	0.42811			0.000576	0.001192			0.264607	0.429302	HDLFTNDIIYTEVVFDIGSLK	AT3G19170.2;AT3G19170.1	AT3G19170.2	PREP1 | presequence protease 1	0	1	21	2438.24	2.37e-07	90.367	16927000	4	4	2	1	1	20.3335	21.5175	22.3143	22.0376	20.2266	21.0473	22.0706	19.8529	20.527
		0.256054	0.331772			0.447691	0.525951			0.592848	-0.19418			0.064434	0.068797			0.45888	0.360065			0.591829	0.428862	HVVEEPSKDEK	AT3G05900.1	AT3G05900.1	neurofilament protein-related	0	2	11	1295.64	0.0015197	69.346	16485000	7	7	3	3	1	20.9185	21.19	21.3474	21.448	21.1981	21.3923	20.4408	20.2094	21.8104
		0.673678	1.1555			0.229291	-0.30663			0.722951	1.46213			1.14223	1.30882			0.58883	-0.88438			0.22102	0.424438	TIEKPVEDPSELPK	AT5G35630.3;AT5G35630.2;AT5G35630.1	AT5G35630.3	GS2, GLN2, ATGSL1 | glutamine synthetase 2	0	2	14	1580.83	0.031867	41.644	17304000	4	4	2	1	1	22.2347	22.8833	20.3159	19.923	19.7557	21.3688	20.5679	20.5237	20.8757
		0.689076	0.482649			0.478847	0.356982			0.111493	0.125667			0.451901	0.304158			0.135754	0.115657			0.732326	0.419815	INHPEHYDTPLK	AT1G70820.1	AT1G70820.1	phosphoglucomutase, putative / glucose phosphomutase, putative	0	1	12	1462.72	9.9e-14	127.71	77069000	14	9	3	3	3	22.7098	23.1129	23.6949	23.5516	23.0469	22.5422	22.4367	22.709	22.924
	+	1.96624	1.89856		(+ in GFP)	1.41579	-1.06896		+ in EH1.1	2.37413	2.96752		+	2.77917	2.43304			1.6001	-2.01824			0.15524	0.414797	DQHFFASVEK	AT1G09340.1	AT1G09340.1	CRB, CSP41B, HIP1.3 | chloroplast RNA binding	0	1	10	1206.57	4.65e-07	118.28	152330000	14	9	3	3	3	25.0532	25.7032	24.3389	22.3193	22.4409	21.4326	23.0873	22.8986	23.4138
	+	2.90361	1.77153			0.273648	-0.94288			0.924593	2.7144			1.286	2.24296			0.875524	-1.82864			0.12279	0.414326	ILDFFSHHPESLNMFTFLFDDIGIPQDYR	AT4G35090.1;AT4G35090.2	AT4G35090.1	CAT2 | catalase 2	1	0	29	3513.67	3.15e-48	159.7	189260000	16	8	3	2	3	25.3918	25.0527	25.2417	24.7742	22.7205	20.0481	23.6199	23.0694	23.6823
	+	1.30541	0.73661			0.081085	0.09176			0.968558	0.64485			1.44631	0.69073			0.332405	-0.27655			0.583795	0.414185	HSVSHSSAFITNPR	AT5G19290.1	AT5G19290.1	alpha/beta-Hydrolases superfamily protein	1	0	14	1538.76	0.0041459	48.625	14470000	9	6	3	3	0	21.4553	21.3571	21.5675	21.4126	20.6303	20.4025	20.8544	21.0888	20.2269
		1.02464	0.642718			0.077777	0.1757			0.230366	0.467018			0.469359	0.554868			0.092479	-0.14566			0.311375	0.409209	ILHHEYFLLK	AT1G20960.2;AT1G20960.1	AT1G20960.2	emb1507 | U5 small nuclear ribonucleoprotein helicase, putative	0	1	10	1311.73	0.0019831	70.1	8086700	3	3	0	2	1	21.6514	21.403	20.946	21.819	19.3479	21.4324	21.0992	20.5702	20.4028
	+	2.36549	1.06591			0.067684	-0.2523			0.429191	1.31821			0.677673	1.19206			0.371195	-0.78525			0.164254	0.406807	NDLISQEHTSHK	AT4G15390.1	AT4G15390.1	HXXXD-type acyl-transferase family protein	0	1	12	1407.67	0.0050313	53.448	27860000	7	7	3	2	2	21.9399	22.5139	22.0153	22.1692	18.2371	22.1082	21.0702	21.1521	21.0491
		1.04078	0.976307			0.179904	-0.16351			1.45246	1.13982		+	1.92409	1.05806			0.729852	-0.65166			0.367123	0.406398	EYDAHSIYGFSETIATHK	AT1G68560.1	AT1G68560.1	ATXYL1, XYL1, TRG1 | alpha-xylosidase 1	0	1	18	2067.95	1.29e-21	140.22	266990000	11	9	3	3	3	24.7941	25.9056	25.4344	24.0074	24.1361	24.5711	24.3374	24.9516	23.9162
		0.425694	0.786283			0.013905	0.023026			0.348924	0.763257			0.60929	0.77477			0.225893	-0.37012			0.252091	0.404654	SLKPFDLHTIGNSVK	AT1G30120.1	AT1G30120.1	PDH-E1 BETA | pyruvate dehydrogenase E1 beta	0	2	15	1654.9	0.0030233	58.079	18839000	3	3	2	1	0	22.3269	23.0607	20.5136	20.7671	22.2033	20.641	21.2284	20.7754	21.5384
		0.453948	1.55231			0.296054	-0.74754			0.998913	2.29985			1.02026	1.92608			0.685011	-1.52369			0.123417	0.402384	GNFFLTWEPGQPYWQPHNR	AT5G23120.1	AT5G23120.1	HCF136 | photosystem II stability/assembly factor, chloroplast (HCF136)	1	0	19	2373.11	3.84e-16	121.27	38574000	3	3	2	0	1	23.8938	23.7589	20.6185	20.749	20.3253	20.2974	19.5823	20.9642	23.0678
		0.7876	0.482791			0.670964	0.320086			0.339711	0.162705			0.748575	0.322748			0.12005	0.07869			1.09808	0.401438	APIETAVKPPHR	AT4G29840.1	AT4G29840.1	MTO2, TS | Pyridoxal-5-phosphate-dependent enzyme family protein	1	1	12	1314.74	0.0012812	63.624	6908200	5	5	3	2	0	20.2104	20.8214	20.3023	20.3734	20.2892	20.1834	19.6592	19.8627	20.3639
		0.637719	0.480856			0.19864	0.312804			0.108977	0.168052			0.32785	0.324454			0.058295	0.072376			0.429535	0.39683	SEHAFYLDWAVHSFR	AT5G17920.2;AT5G17920.1	AT5G17920.2	ATCIMS | Cobalamin-independent synthase family protein	1	0	15	1863.87	1.52e-123	284.15	9392600000	70	9	3	3	3	30.4112	29.8638	29.9334	29.0413	29.7944	30.8686	29.7493	29.0196	29.997
		0.0767789	0.140693			0.389293	0.648537			0.71186	-0.50784			0.136242	-0.18358			0.589818	0.578191			0.345191	0.394615	ALSHSFTVFAR	AT5G63890.1;AT5G63890.2	AT5G63890.1	ATHDH, HISN8, HDH | histidinol dehydrogenase	1	0	11	1234.65	0.013275	46.73	9093900	3	3	0	2	1	20.8711	20.5417	20.4876	21.3295	21.5461	20.5483	19.5463	21.6956	20.2364
		0.713862	0.63889			0.27115	0.149567			0.551684	0.489323			1.05016	0.564106			0.19178	-0.16988			0.579752	0.394229	HGNVLHLYER	AT1G03090.1;AT1G03090.2	AT1G03090.1	MCCA | methylcrotonyl-CoA carboxylase alpha chain, mitochondrial / 3-methylcrotonyl-CoA carboxylase 1 (MCCA)	1	0	10	1236.64	0.00031104	79.693	7589900	4	4	1	2	1	20.3477	20.7756	21.6054	20.6199	20.1661	20.4748	19.9362	20.3436	20.5322
		0.528024	-1.38053			0.918288	2.16817	+ in EH1.2	+ in EH1.2	3.1428	-3.5487			1.30638	-2.46462			1.84498	2.85843			0.105294	0.393818	DLALIIHGSK	AT1G65930.1	AT1G65930.1	cICDH | cytosolic NADP+-dependent isocitrate dehydrogenase	0	1	10	1065.62	1.45e-05	105.4	80990000	5	4	0	3	1	20.2582	21.4274	20.5176	24.5268	24.0725	24.25	24.1965	20.4858	21.6625
		0.60012	0.61428			0.109662	0.167268			0.321306	0.447012			0.593895	0.530646			0.111032	-0.13987			0.384324	0.390774	SKYKITYQFYR	AT1G03130.1;AT4G02770.1	AT1G03130.1	PSAD-2 | photosystem I subunit D-2	1	2	11	1495.78	5.34e-18	158.05	421300000	15	9	3	3	3	25.2842	26.3881	25.4804	25.5247	25.9062	24.3809	24.5008	25.3011	25.5081
	+	2.97176	1.35951			0.346701	-0.58057			1.27902	1.94008		+	1.86856	1.6498			1.03906	-1.26033			0.196437	0.38947	KVPHGFQCS	AT2G45180.1	AT2G45180.1	Bifunctional inhibitor/lipid-transfer protein/seed storage 2S albumin superfamily protein	0	1	9	1058.5	0.00079797	86.833	41225000	7	7	3	1	3	23.0027	23.3084	22.7629	20.9519	22.3469	19.955	21.6797	21.7075	21.6082
		0.569347	1.16227			0.241336	-0.384			0.643989	1.54627			0.979611	1.35427			0.564208	-0.96514			0.173523	0.389134	HHAHGDVTEQLLDK	AT2G46800.2;AT2G46800.1	AT2G46800.2	ZAT, ATMTP1, MTP1, ZAT1, ATCDF1 | zinc transporter of Arabidopsis thaliana	0	1	14	1598.78	0.0011283	60.401	11725000	3	2	2	0	0	22.6512	19.802	22.2928	20.3985	18.8445	20.8642	20.5595	20.1302	20.5695
		0.565885	0.739			0.015387	0.036627			0.31268	0.702373			0.546457	0.720686			0.198677	-0.33287			0.2391	0.387813	AHELGLVVLMDIVHSHASK	AT5G03650.1;AT2G36390.1	AT5G03650.1	SBE2.2 | starch branching enzyme 2.2	0	1	19	2055.09	2.05e-17	126.69	309950000	13	9	3	3	3	26.3003	24.7854	24.6575	23.8499	23.7402	26.046	24.7866	24.0281	24.7115
		1.03982	0.748013			0.030944	0.022745			1.29734	0.725267			1.83346	0.73664			0.482395	-0.35126			0.551835	0.385379	HNITADIELIK	AT4G39330.1	AT4G39330.1	ATCAD9, CAD9 | cinnamyl alcohol dehydrogenase 9	0	1	11	1265.7	1.17e-29	186.74	327250000	18	9	3	3	3	25.343	26.0209	25.2324	24.856	24.6343	24.93	24.3335	24.9197	25.0989
		0.67997	1.28884			0.313032	-0.52027			0.912426	1.8091			1.23299	1.54897			0.738822	-1.16468			0.168198	0.384286	HNDDSQYVWESK	AT4G24190.2;AT4G24190.1	AT4G24190.2	SHD, AtHsp90.7, AtHsp90-7 | Chaperone protein htpG family protein	0	1	12	1506.64	0.033084	43.512	10747000	3	2	2	0	0	20.3209	22.9227	21.4153	19.2287	19.1859	20.817	19.7467	19.9581	21.0876
	+	1.39481	0.962944			0.275316	-0.19605			1.64001	1.15899		+	2.35374	1.06097			0.867931	-0.67752			0.370524	0.383448	TGHYTPISAGHSPLK	AT3G57150.1	AT3G57150.1	NAP57, AtNAP57, CBF5, AtCBF5 | homologue of NAP57	0	1	15	1564.8	0.0023074	56.29	6585500	2	2	2	0	0	21.8674	20.999	21.396	19.8955	20.2947	20.5952	20.521	20.7711	20.0814
	+	1.6429	1.20149			0.197696	-0.43538			0.859482	1.63688			1.28924	1.41919			0.729653	-1.03613			0.190583	0.383057	NMSVIAHVDHGK	AT1G56070.1	AT1G56070.1	LOS1 | Ribosomal protein S5/Elongation factor G/III/V family protein	0	1	12	1306.65	2.1e-14	141.88	790620000	86	9	3	3	3	26.6828	27.6327	26.805	26.6192	23.8073	25.7834	25.6851	25.6931	26.1378
		0.0110788	0.0369676			1.51389	0.72857			0.254232	-0.6916			0.167796	-0.32732			0.44644	0.710086			0.201918	0.382769	DHPLRDDPAFYVLK	AT2G27860.1	AT2G27860.1	AXS1 | UDP-D-apiose/UDP-D-xylose synthase 1	1	1	14	1684.86	0.0028944	60.628	67237000	6	8	2	3	3	23.0875	23.8293	20.2856	23.0133	23.1906	23.0732	21.9705	22.4047	22.7163
		0.955955	2.16462			1.03646	-1.40334			1.39011	3.56796		+	1.7718	2.86629			1.27988	-2.48565			0.09936	0.380639	NVCIIPVSAHGTNPASAAMCGMK	AT4G33010.1;AT4G33010.2;AT2G26080.1	AT4G33010.1	AtGLDP1, GLDP1 | glycine decarboxylase P-protein 1	0	1	23	2385.11	3.2e-08	80.156	33501000	2	2	2	0	0	20.8868	24.0918	23.897	20.5852	18.8216	18.7649	20.9716	20.3611	21.049
[truncated: 991 more rows]
