# Supplementary material for: Distinct EH domains of the endocytic TPLATE complex confer lipid and protein binding
Source: Nat Commun. 2021 May 24;12:3050. doi: 10.1038/s41467-021-23314-6 (PMC8144573; doi:10.1038/s41467-021-23314-6)
Supplement: Supplementary file 7 — Supplementary Data 4 [file 41467_2021_23314_MOESM7_ESM.xlsx]

## Sheet: Supplementary Data 4
Supplementary Data 4: Full gels of lipid binding experiments
Fig. 2 a,b: EH1.1/EH1.2 - PC vs PIP2
		M	PC_eh11	PIP2_eh11	PC_eh11	PIP2_eh11	M		M	PC_eh12	PIP2_eh12	PC_eh12	PIP2_eh12	M		M	PC_eh11	PIP2_eh11	PC_eh12	PIP2_eh12	M
Supplementary Figure 3a,b: EH1.2 - PI3P vs PI4P vs PIP2
Supplementary Figure 3c: EH1.2 various calcium concentrations
Supplementary Figure 3g: PIP2 binding of EH1.2 vs EH1.2 R/K > E
Fig. 2d,e: EH1.1/EH1.2/EH1.2(R/K>E) - PA binding
			Gel 1							Gel 2
		M	PA_eh11	PS_eh11	PA_eh12	PS_eh12	M		M	PA_eh11	PS_eh11	PA_eh12	PS_eh12	M
			Gel 3							Gel 4
		M	PA_eh11	PA_eh11	PA_eh12				M	PA_eh11	PA_eh11	PA_eh12
					R/K>E							R/K>E
			Gel 5							Gel 6
		M	PA_eh11	PA_eh11	PA_eh12	M			M	PA_eh11	PA_eh11	PA_eh12	M
					R/K>E							R/K>E
