# Supplementary material for: Distinct EH domains of the endocytic TPLATE complex confer lipid and protein binding
Source: Nat Commun. 2021 May 24;12:3050. doi: 10.1038/s41467-021-23314-6 (PMC8144573; doi:10.1038/s41467-021-23314-6)
Supplement: Supplementary file 8 — Supplementary Data 5 [file 41467_2021_23314_MOESM8_ESM.zip]

Archive with 2 entries (2 files):
- Supplementary Data 5/EH_Pan1_sequence_alignment_final.fasta
- Supplementary Data 5/EH_Pan1_species_abbreviations.txt
