# Supplementary material for: Distinct EH domains of the endocytic TPLATE complex confer lipid and protein binding
Source: Nat Commun. 2021 May 24;12:3050. doi: 10.1038/s41467-021-23314-6 (PMC8144573; doi:10.1038/s41467-021-23314-6)
Supplement: Supplementary file 8 — Supplementary Data 5 [file 41467_2021_23314_MOESM8_ESM.zip › Supplementary Data 5/EH_Pan1_sequence_alignment_final.fasta]

>AthaEH1
-----------------------------------------------MAGQ---NPNMDQFEAYFKRADLDG
DGRISGAEAVGFFQGSGLSKQVLAQIWSLSDRSHSGFLDRQNFYNSLRLVTVAQ-SKRDLTPEIVNAALNTP
AAAKIPPPKIN-LSA-I---------PAPR---PNPA-----------------------------------
--------ATT----------------V------------------GP------------------------
--VS--------------------------------------------------------------------
---------------GFGG--PGA------------------------------------------------
---------------------------------------------------PNAIVNQ------------N-
----------YFP-----PQQ----------NQQMR-PN-------QGI---------------------SG
LTSL-------------------RPA----------------------------------------------
---------------------------------AGP------------------EYRP------------SA
LSGQF------------------------QPVPVGSVTHPP-QPVPTSV--------SGPG-SS---TFN--
LNSLYAGAGNTS--GY---SSG--------------FGGGS-LA--------------------APSPGLKQ
------------------------------------------------------------------------
------------------------------------------ESHID-------------------PKALVV
SGN--------------------------------GGDMFSS-FQQ----------------KQEPTL----
-------SN-------------------SSIS------S-AIVPTS-A------------------------
------------GIQP---------PTKPNALDSL-------------QSTFS------MLP-SGNQ-LQQ-
--------------PRPAASSQ----------PAVSSQGPSSG-LPPGSAVGSGHST---------------
---------------------------------------------PAGNNQPPWPKMKPSDVQKYTKVFM-E
VDSDKDGKITGEQARNLFLSWRLPREVLKHVWELSDQDNDTMLSLREFCISLYLMERYREGRPLPTALPSSI
MFDETL--------LS---------ISGAP--------------------SHGY--------------ANAG
WG-S-GQ------G----FVQQ----PG-----------------M---GA------RPIT---------PT
TGMRP---PVPAPG------P-Q--PG-----SGIPPNQPRNQ--APVL-------DAPFANHLGNGYSA--
SSNLPEAA-ADEE----------------------K------------------------------------
--------------VDEKQNAYMDSREKLDYYRTKMQDIVLYKSRCDNRLNEISERASADKRE------AET
LAKKYEEKYKQVAEIGSKLTIEEARFREIEGRKMELSQAIVNME--QGGSADG-LLQVRADRIQSDLEELMK
A-------------------------------------LTERCKKHGLEVNSKAL-----------------
--------------------------VDLPA-G---------------------------------------
-----WQPGIQEGAALWDEEWDKFEDEGFG--NEITFDKS------------KEQNSSGE------------
-----------------KENGTVDDGSG-PPD--------SPT--HVEDNY--------------------G
PF--S-ETS-DRHH-ESEYGTT-HSED---------------RSPRD-------------------------
-----------------SPVSR------NA-TEVPSPDYSQG---------------------------KNS
EF----------------------------------------------FDDS--------------------
----NWASAF-DTNDDVDS---------------VWGFDAS-------------------------------
--------KSQ-------DG--------------D-----Y-FGS--------GDDFGGNTARA--DS----
-----------------------------PSSR--------------------------------------S
FGA---Q----------------RKSQFAF-D----------------------------------------
------DSVP----------------STP-L-----------------------------------------
------------------------------------------------------------------------
----------------------------------------SRF---GNSPPRFSD-----------------
-------ASARD-NNFD---S-FSRFD------SFN-T-S-E--AG-AGF-SSQ---------PERLS----
--RFDS-I-NSS---KDFGG--AAF-------------------SR------FDS---INSSRDV-TG----
----------AEKFSRFDSIN---------------------------------------SSKDFG------
----------------G-PSLSR----FDSMNS-TKDF-----SGSHG------------------------
Y---------------------------------------SFD------D-ADP---FGSTG----------
--PFKV--SS-------DESPT--------------------------------------------------
-----------------------KRSDNW-------------------------------------------
------------------------------------------------------------------------
------------------------------------------------------------------------
--NSF-----------------------------------------
>AthaEH2
---------------------------------------------MAAPRP---TGGQDLFDTYFRRADLDG
DGHISGAEAVAFFQGSNLPKHVLAQVWSYADSKKAGYLGRAEFYNALKLVTVAQ-SRRELTAEIVKAAIYSP
ASANIPAPKIN-LAA-T---------PSPQ---PRGV-----------------------------------
--------L------------------P------------------ATQAQ-------------G-------
--VT-SM----------------------------------P-SVA-------A------------------
---------------GVRG--PHM------------------------------------------------
-------------------------------------------------GGTVSTSNQ------------Q-
----------VVP-----GQQ----------NQFTG-IP-------------------------------PS
-----------------------QTQ-----Q------NFQS------------------------------
-----------------------------PGMPAG-----------------------------------GT
---------------------------------------------------------NAPR-PA---NQP--
MPSDWL-SGRSV--GP---SGN-VNSQI--------------PS--SQSTYGLT--AP----NSTANHITKP
HITPA----------------------------------VTSSTTTRPQESAPVHNPQESSAT-F-------
------------------------------GSRVSNVPSNQ-LVPKD-------------------PKELAA
SGNGF-----------------TSDSLF--------GDVFSV-TST---------QP-----KQHPTG--S-
---ASTTGI-------------------SSVT------T-GTVAGP-E------------------------
------------ITQS---------VVRQSSIPQ--------------QGSLS------QHA-VGVQ-----
--------------TQLTGNSG----------QPYTSSGA-AS-GPPGSTVGVGISATSQLAQRP--PHPHS
QPQP----------------------------------------RPQGQSQPPWPKMTPADVQKYTKVFV-Q
VDTDRDGKITGNQARNLFLSWRLPRDALKQVWDLSDQDNDSMLSLREFCIAVYLMERYREGRPLPPVFPSSI
IHSESM--------FT---------SPGQS--------------------VAPH--------------GNAS
WG-H-PQ------G----FQQQ----PH-----------------PG--GL------RPP----------AG
PKGKP---PRPVPL------S-P--SD-----GMVQPTQPKRK--MPVL-------EKPLVDQLSKEEQDSL
NTKFEEAT-AVDK----------------------K--FS----------------FFAFSIRRYLLPLPYG
IYMK-YLWICVA-IVDELEKEIADSKQKIDFFRAKMQELVLYKSRCDNRYNEIAERVLGDKRE------LES
LAKKYEEKYKKSGNVGSKLTIEEATFRDIQEKKMELYQAIVKFE--EGKLDDS-IVK-RTEHIQSGLEELIK
N-------------------------------------LNERCKQYGVRGKPTSL-----------------
--------------------------VELPF-G---------------------------------------
-----WQPGIQEGAADWDEDWDKLEDEGFTFVKELTLDIQ------NVIAPPKEKSSAWR------------
-----------------KEVDV-SSKEG-EDV--------SFS--DADSKT--------------------G
KK--Q-SSG-EE-------DSE-QSEGKTS--------DVDARDKNG-------------------------
-------------------------------------SLDDSKVR------------------------KGI
EADSSPR----TKD---------TR-----S-ENGHDDGESTASAGKTVN----------------------
---------Y-DSHDETDS---------------VSSVNPD-------------------------------
--------NGK-------DKDHGK--------YDS--GFGFGFGF---------DDFSIKPIKT--GS----
-----------------------------TISN--------------------------------------D
-FL---P----------------PKLSI-FADSVPSPPANASD-----------------------VSPT--
KPSLFADSVP----------------STP-ATNN------ASYPGQKSFFDDSVPSTPAYPGNLFA------
------------------------------------EKKSFFDDSVPSTPAYPG------------------
--------------------NLFAEKKSY-FDDSVPSTPAYSTSDFGGKP-FASETPRSDNLFPGRSPFMFD
SVPSTPAAHD-D-FSNN---S-FSRFD------SFN-S-N-N--ND-A-F---------------SLS----
--RTDS-M-RST---SEPD----PFA------------------SR------FDS---FN------------
-------------YQRYDSFNA--------------------------------------QSYDSSSNN---
-NASETPK----------ASLTR----FDSIGS-TRDS-----DYSHG------------------------
F---------------------------------------GFD------D-HDP---FGSTG----------
--PFKT--TT------TTAETP--------------------------------------------------
-----------------------RSSDNW-------------------------------------------
------------------------------------------------------------------------
------------------------------------------------------------------------
--NAF-----------------------------------------
>MpolEH1
------------------------------------------------------MAHLRDFEDYFRRADLDK
DGRISGQEAVAFFQGANLPQVTLAKIWQFADQGQSGYLTKLQFYNALKLVTVAQ-TGRDLTSDIVRAALAGP
AAAQIPAPRIV-TPV-P---------PTPS------------------------------------------
--------------------------------------------YGAPSVA---------------------
-------------------------------------------SQA-------P------------------
---------------GYASQYPSA---------------------------AAA------------------
---------------------------------------------------PQSRWSS------------Q-
--------PSASP-----VNA----------AQVTS----------QAV---------------------P-
-----------------------RP-----------------------------------------------
----------------------------------------------------------------------GS
A--------------------------------------------------------SGVR-PG-------F
AQDTWP-SIKSS--GS---AAT---------------HLST-PQ------------------AQTSAAAPAQ
TFQVS----------------------------------------------------ANPSL----------
--------------------------------------PSQVPVRKDAFGGFGYEAGKLSNGGDA-SKIASN
TGGKP-----------------SLSDAF-------GGDPFAA-SN----------KTLSVSTQ------KP-
---SSATSTSQGFADFGDG-----GFRANPVA-----TA-ALVPTD-V------------------------
-------------------------ASRSVGRDSL------------------------PVP----------
-------------------------------TAPIPRPVMAAPPASGGQGFPTQPAP---------------
----------------------------------------------VVGMGIPWPRMTESDAQRYTRVFA-E
VDTDRDGKITGEQARDLFLSWGLPREVLKQVWDLSDQDGDSMLSLREFCTALYLMERFREGRPLPPVLPTGF
HYDDRQP--EAWSNVAASRIEQARATISQH--------------------SAGY--------------NVPS
WQ-Q-NP------G----ILQS----TGL--------------------GSASVS--RPGL-----------
----PTGLDRRMPV------QGA--GV-----EAGQPNVYKSK--APVL-------ELHLVNQLSRDEQETL
KTKHKAAE-EADK----------------------K------------------------------------
--------------TFELDKEIMDYREKAEFYRIKLQEIILFKSRCDNKLSEITERAAADKRE------MEA
LAKKYDERFKAAGEVNSRLQAEEAVFRDIQERKLELYNAIAKME--QGGDANG-LLQIKADRISMDLDELKK
A-------------------------------------LNERARRLGLRVKETAP-----------------
--------------------------TEQQF-G---------------------------------------
-----WQTGLQENAAEWDEDWDKFDDEGFVAVQDFMENSTG--------APPPVSTPVLS---LGW------
-----------------ESNSPFEVGV--DSV--------SSP--RSDRKDG--------------------
----------DQ---SEDSPPR------------------AAASELA-------------------------
-----------------SPRAESETSGRSG-LDSPT---TSSSLA-----------------------AGRI
SFDKSGS----ANK--------ASQRYANVA-ESN-DFGGDVFNNPTSFSSTTNS-FEQGPPSFNSVSDTFG
DGAASWSAAF-SHDEEVDSGMRA-----------SWGFQSYP------------------------------
-------SSTQA------SLDVTG--------NR----TSR-FGRTSTTSQGFADSLDY-------GS----
-----------------------------SGVASPGRVTDGLSSPAQSHRSNGN--------FNFRDSEDLD
-AFG--SPS----ASKDFD----RSPRF-FGGS---------------------------------------
------NTMR----------------GSS-------------------------------------------
------------------------------------------------------------------------
---------------------------------------------VFDSP-RAKF-----------------
------GAGN-E--------ARFTRFD------SFS-P-Q-N--NP-ASFSSPQN-------NPASFSSPQN
NPAFPG---SAY--GEDRHE----------------------------------------------------
------------------------------------------------------------NNHLHAGND---
------------------RTFNR----FDSFGS-VKSD----AGRGRSG----------------------V
F--------------------------------------TSFD------E-GDDL--FAGTG----------
--PFNA--GN------QEKKPS--------------------------------------------------
-------------------------DLGW-------------------------------------------
------------------------------------------------------------------------
------------------------------------------------------------------------
--SNF-----------------------------------------
>MpolEH2
------------------------------------------------------MANLQVFEDYFRRADLDK
DGKISGGEAVGFFQGANLPQQILAKIWQFADQGQTGFLSRLEFYNALKLITVAQ-TGRELTPEIVRAALAGP
AAAQIPAPRIV-TPG-A---------PPQP------------------------------------------
--------SGP----------------PG--------------GLGAAGAA-------------GR------
-----PTP----G----------------------------P-AQA--------------------------
-----------GAG-GFGD--PFA-----------------------ASAPGAA------------------
---------------------------------------------------PPSRWQS------------Q-
--------PSALP-----SQL----------PSQPSLPP-------QAA---------------------PA
-----------------------RP-----------------------------------------------
----------------------------------------------------------------------GS
A--------------------------------------------------------SGQR-PAGG-----H
PQDTWP-SIRSS--AS---ASS------------LQNYGQQ-AQ------------------AQAPASAPPP
SSVQSMQS---------------------------FLGG------------------PNAAAT---------
--------------------------------------PAQ--SAKDPFGSLGSGPDLFSSLSNTPNPKSAS
TGTIT-----------------SLTDAF-------GGDPFAA-NNN---------KSLALTSQPPVQNPGP-
---ANNVDAFSGLGDFGGG-----GFRAEPAA-----TM-ALVPTG--------------------------
-------------------------APAPAPKDPQ------------------------AAP----------
-------------------------------GSQLTRSLVPTSSAASGPGFSAPSPA---------------
---------------------------------------------GPGTGAAPWPRMTQVDVQRYTRVFY-D
VDTDKDGKITGGQARDLFLSWGLPREVLKQVWDLSDQDGDSELSLREFCTALYLMERFREGRPLPPVLPTGF
HFDEPP----QQTSVAASRIEQARSSMAQH--------------------TAGF--------------NVPS
WQ-Q-NP------G----MLQP----TGP--------------------GPAG----MPR----------GP
AGMQPTTMERSLPQ------QGS--VPGGGMPEPSQPGVYKSK--APVL-------EPHLLAQLSRDEQDTL
KSRHKDAQ-EADK----------------------K------------------------------------
--------------SHDLDKEIMDYKEKAEYYRTKLQEIILFKSRCDNRLAEIQERVSADKRE------MES
LAKRYDERFKAGGEVNSRLVAEEAAFRDIQEKKIELYNAIAKIE--QGGDANG-LLQSKADRIHHDLDELKK
A-------------------------------------LNERSKRLGLEVKASAP-----------------
--------------------------TEQSF-G---------------------------------------
-----WQPGVQDNTSEWDEDWDKFDDEGFVSVQDFMDDATGA----DFSAPPPPPKRAVAPVE---VAQVAE
ITA------------PKIESSPFTDGF--DFS--------SEH----DSKA---------------------
----------ESAV-EAPSVPT------------------FMASGPA-------------------------
-----------------SPRAE-SESGRSG-IDSPARDLSTSGSL----------------------IVDKS
SFDSPEK----TNN--------ASLRFDHAA-DSD-DFGGDVFNDPPAFSSKTNS-FDPDPSSFHSGSDAFG
GGGVSWSTAF-NHDDEADSGVRA-----------SWGMQSSA------------------------------
-------PSTQA------SLDVGG--------------KSR-FGKSDSST--FGDSFDF-------GS----
-----------------------------SHVTSPGRVTDEPNSPA-SHRGNG----------DFRNSEEYD
-TF---APM----GGATFD----RSASL-FGGK---------------------------------------
------DATM----------------GSS-------------------------------------------
------------------------------------------------------------------------
---------------------------------------------FFDSP-AHPK-----------------
-------AGN----------A-FARFD------SFS---------------SPS-----------------N
NPAFSG-V-AGH---DDRQD-NSTMG------------------SSY-----FDS-----------------
------------------------------------------------------------PVHPKAGND---
------------------ATFAR----FDSFSS-VKGGP--DAGHAKGG----------------------M
F--------------------------------------GSFD------D-GDD---AFTSS----------
--AFGA--GG------ESK-----------------------------------------------------
---------------------------KW-------------------------------------------
------------------------------------------------------------------------
------------------------------------------------------------------------
--SAF-----------------------------------------
>SmoeEH3
---------------------------------------------------------MDPFESFFRQADVDG
DGRISGMEAIAFFRGAGLPQIVLAKIWQLADQAQRGFLTKPEFFHALKLVTVAQ-SGRELTPEISRAALLGP
ASTQIPPPRII-PAQ-V---------PVSS---P--------------------------------------
--------SPP----------------P----------------AYRPPLQ---------------------
-------------------------------------------NQR-------V------------------
---------------SYTG--QQP------------------------------------------G-----
-----------------------------------------------LTPEPPARPFQ--------------
-------------------------------------PP-------PPA---------------------PV
ATTSA-----------------ATPD-----A----------------------------------------
---------------------------------------------------------------------FGA
PS--F-------------------------------------Q--------------AFPE-----------
------------------APKA-LVSQVS------T-SSIL---------------------GATPSSSTTP
TSV---------------------------------------------------------------------
--------------------------------------STA-PAVSSA------------------PTSFAA
DGFGGESFKASPSPR------PVLPDDF-------GGDSFFA-DSS---------QA-----IVPVATLGP-
----------------------------SPTVG---LGT-AIVPVT-AL-----------------------
------------APTP---------PPTPPPVQTF-------------------------------------
--------------GQPVEVPS----------------------------SPARPYA---------------
--------------------------------------------PPVQNIHHTWPKMTQGDIERYSQAFA-S
VDSDRDGKVRGDQARDVFLSWGLPRDVLKKIWDLSDQDGDSMLSLREFCIALYFMERYREGRPPPSVLPAGF
LPEN--------------------------------------------------------------------
---P-SP------S-----PQQ----------------------FVP--TPV-----RPPV--LP-----PQ
RSLGP---GVP------------------------------SR--APPL-------EPELVTQLNRDDQGNL
KSKYQEAE-ILDR----------------------K------------------------------------
--------------VFDLDKDIKHATEMIDFYRAKLQEIILFKTRTDNHLLEITERVASDKRE------VEA
LRKKYDQKFQQAGESNSRLLAEEAAFHDIQRRKMELYTTIAKID--QSAKKEG--LQERAEEISGDLNELKT
L-------------------------------------LNQRAKKLGLRARPSSA-----------------
--------------------------MELPF-G---------------------------------------
-----WQPGIQENAVDWD-DWDKFDDE---------------------------------------------
------------------------------------------------------------------------
------------------------------------------------------------------------
------------------------------------------------------------------------
------------------------------------------------------------------------
------------------------------------------------------------------------
------------------------------------------------------------------------
------------------------------------------------------------------------
------------------------------------------------------------------------
------------------------------------------------------------------------
------------------------------------------------------------------------
------------------------------------------------------------------------
------------------------------------------------------------------------
------------------------------------------------------------------------
------------------------------------------------------------------------
------------------------------------------------------------------------
------------------------------------------------------------------------
------------------------------------------------------------------------
------------------------------------------------------------------------
------------------------------------------------------------------------
------------------------------------------------------------------------
----------------------------------------------
>SmoeEH4
---------------------------------------------------------MDPFESFFRQADVDG
DGRISGMEAIAFFRGAGLPQIVLAKIWQLADQAQRGFLTKPEFFHALKLVTVAQ-SGRELTPEISRAALLGP
ASTQIPPPRII-PAQ-A---------PVSS---P--------------------------------------
--------SPP----------------P----------------AYRPPLQ---------------------
-------------------------------------------NQR-------V------------------
---------------SYTG--QQP------------------------------------------G-----
-----------------------------------------------LTPEPPARPFQ--------------
-------------------------------------PP-------PPV---------------------PV
ATTSA-----------------ATPD-----A----------------------------------------
---------------------------------------------------------------------FGA
PS--F-------------------------------------Q--------------AFPE-----------
------------------APKP-LVSQVS------T-SSIL---------------------GATPSSSTTP
TSV---------------------------------------------------------------------
--------------------------------------SSA-PAASST------------------PTSFAA
DGFGGESFKASPSPR------PVLPDDF-------GGDSFSA-DSS---------QA-----IVPVATLGP-
----------------------------SPTVG---LGT-AIVPVT-AL-----------------------
------------A-------------PTPPPVQTF-------------------------------------
--------------GQPVDVPS----------------------------SPARPYA---------------
--------------------------------------------PPVQNIHHTWPKMTQGDIERYSQAFA-S
VDSDRDGKVRGDQARDVFLSWGLPRDVLKKIWDLSDQDGDSMLSLREFCIALYFMERYREGRPPPSVLPAGF
LPEN--------------------------------------------------------------------
---P-SP------S-----PQQ----------------------FVP--TPV-----RPPV--LP-----PQ
RSLGP---GVPVI-------PQE--TDS---APPAQTIQYKSR--APPL-------EPELVTQLNRDDQGNL
KSKYQEAE-ILDR----------------------K------------------------------------
--------------VFDLDKDIKHATEMIDFYRAKLQEIILFKTRTDNHLLEITERVASDKRE------VEA
LRKKYDQKFQQAGESNSRLLAEEAAFHDIQRRKMELYTAIAKID--QSAKKEG--LQERAEEISGDLNELKT
L-------------------------------------LNQRAKKLGLRARPSSA-----------------
--------------------------MELPF-----------------------------------------
--------GIQENAVDWD-DWDKFDDE---------------------------------------------
------------------------------------------------------------------------
------------------------------------------------------------------------
------------------------------------------------------------------------
------------------------------------------------------------------------
------------------------------------------------------------------------
------------------------------------------------------------------------
------------------------------------------------------------------------
------------------------------------------------------------------------
------------------------------------------------------------------------
------------------------------------------------------------------------
------------------------------------------------------------------------
------------------------------------------------------------------------
------------------------------------------------------------------------
------------------------------------------------------------------------
------------------------------------------------------------------------
------------------------------------------------------------------------
------------------------------------------------------------------------
------------------------------------------------------------------------
------------------------------------------------------------------------
------------------------------------------------------------------------
----------------------------------------------
>PpatEH1
------------------------------------------------------MANAEVFDSYFRRADLDK
DGRISGQEAVGFFQGAGLPQMTLAKIWQFADQGRTGYLSRVEFYNALKLVTVAQ-TGREITPELVRAALTGP
AAAQIPPPRIN-TPA-GQHG-GPGGSPAPA---LSSQ-----------------------------------
--------GAP------------SVRAPGPAAAY----NGFDVQSRSLQGSN-----------GG-------
--LR-PV----------------------------------S-MQG--------------------------
--------------NGLSS--SQGVY-------------------------GAPVVQKFSPHTNSA------
---------------------------------------------------PSAPLPQGGFGAPARQLAPQT
NSLST--GGTGVP--QLMNQT----------SSLPRYPPSAA--QVQVP---------------------PA
GLAQQG---------------WARPP-----A----------------------------------------
---------------------------------SG-----------------------------------GA
P--------------------------------------------------------VRPS-LG---SLF-T
TNSAWP-SKDAN-------PEG-------------ANQGPG-STS----------------VSAGPTVLTTP
SAGQSR-----------------------------PLTPGSAALTPAG---------SNAGSGT--------
--------------------------------------TSK-SQTLD---------------------ATST
NGGGFNS----------------------------GIDLFSS-----------GFKA-----TSAVGT--P-
---GTSVGS-------------------SPASNMFPGGQ-ATKPASVTPP----------------------
------------AQQNKSASATPPAQNKPAPLD---------------ESMFS----APAVP----------
-----------------------------------SMQGPPQN-GLMGMGAGAGSRP---------------
--------------------------------------------HGVLTVGDSWPQMSASDVQRYTRVFT-K
VDTDKDGKITGNQARELFLSWNLPRGVLKQVWDLSDQDNDSMLSLREFCTALYFMERFREGRVLPSTLPSGI
HPDNLH--------VP---------VASIPQGPAVPRGPGVSEGSLVQQGSGAQ--------------SAPI
WR-H-IP------G----APQQ----AS-----------------VA-TGADPAGAPMPPV-------KASP
TLQMP---ERAVPA------PGE--VA-----PAAVQEPYKSK--VPAL-------EESLVGQLSRDEQEML
KTKHKAAE-EADK----------------------K------------------------------------
--------------VFELDKEIQDYKEKTELYRTKLQEIILFKSRCDNQLNEVKESVATEKRE------IDT
LSKKYDQKFKQAGEISSRLQAEEAAFRDIQEKKMELYTAIAKLD--KGGDDNE-TLENRANLISAHLDDLKK
T-------------------------------------LYERGKALGVKPKSAIP-----------------
--------------------------IEVST-G---------------------------------------
-----FE-GVPDNAMEWVEDWFNFTDEGFTNVRDIMDDMV------EVPSTTKSAYSAPWG-----------
-----------------NGESLFDDGF--DFS--------SEPT-ISDFKTGQ----------------D-E
EP--F-STS-NKVH---------------A----------DFRSAE--------------------------
-----------------STVFK------SDFDYDPEHDVSTSDIH-----------------------HKDN
AFGARLP----------------SARF-----DEG-EAGGSTFGGEATFDTVSESGFGQGRNSFNS-RDPFG
DSSGAWA----INDDDSNADFRA-----------SWVQARSS------------------------------
------APSTQT------SMDLSS--------SRG---QTR-FGRERGSIA---DSLDLDPLRI--SSPRGN
LFDGSIRIPSPGGFDSSRRES-----VSSPGAR----GFGGLSSPGWSFDRNGNGHDDYKSAFGAFDSPKSN
-AFG--SPRNAFDSPKNTFGSPKNSSSF-FGN----------------------------------------
------SSFD----------------ATPSF-----------------------------------------
------------------------------------------------------------------------
---------------------------------------------FGGSP-GGSK-----------------
-------RDN-P-YSGS---T-FSRFD------SFT-G-P-G--SP-A---APA------------------
---------RGSGGSDDH------------------------------------------------------
------------HMMGYDG-----------------------------------------------------
----------------E-KSIQR----FDS-NS-MKP------DRSRG------------------------
F--------------------------------------GSDD------E-SDPFGAFGDSG----------
--PFSA--GTA-------------------------------------------------------------
-----------------------KQTNVW-------------------------------------------
------------------------------------------------------------------------
------------------------------------------------------------------------
--SAF-----------------------------------------
>PpatEH2
------------------------------------------------------MVNAEVFDSFFRLADLDK
DGRISGKEAVGFFKGSGLPQITLAKIWQFADQGRTGYLSRVEFCNALKLVTVAQ-TGREITPELVRAALTDL
AAAQIPPPRIV-MPA-EQPG-VPDSAPAQV---PTSQG----------------------------------
--------VLP------------PVYSPAAQGVA----NRQEAQSRSVQVSS-----------GG-------
--VM-PA----------------------------------G-LQG--------------------------
--------------NGLAG--SQGMY-------------------------GAALFQKFSPHTNSA------
---------------------------------------------------PSAPLPQGGIGGPARRSGPQA
NSLST--GGAGLP--RPMSQT----------SSVSRFPS-AD--QVQVA---------------------PT
GFTQ-G---------------WGRPP-----A----------------------------------------
----------------------------------G-----------------------------------GA
P--------------------------------------------------------ARPS-LG---TLL-F
SNSSWP-LKEAN-------VPG-------------ASQGLV-STS----------------ESSSPSAMSAP
RSGQSR------------------------------------SLTPVS---------SNAGGSA--------
--------------------------------------TSA-MHASTVN-----------------SKNDDV
IGGGFDS----------------------------GIDLFGS-----------GFKA-----APPNGM--P-
---STTPGS------------------TSITADMFSRSQ-AAKPAPLAP-----------------------
------------PAQSESTSVTPAAQTKPSPLD---------------KSMFS----APVVP----------
--------------SVPVSSRAL--------GVAGVSQGLPQN-GSMGIGAGAGPRS---------------
--------------------------------------------PGIPVMEGSWPQMSVNDVQRYTRVFV-K
VDIDEDGKITGNQARELFLSWQLPRGVLKQVWDLSDQDNDSMLSLREFCTALYFMERFREGRTLPPTLPPGI
HPDNLQ--------VP---------AELVP------------------EGSTGQ--------------TTPI
WR-H-IP------G----APQP----AV-----------------SA-AGANVVGDPQPPI-------EASN
VQRMP---ERAVPA------PGE--AG-----PSAVQEPYKSK--VPAL-------VENLVNQLSRDEQEML
KTKHKAAE-EADK----------------------K------------------------------------
--------------VFELDKEIQDYQEKIELYRTKLQEIILFKSRCDIELNEVKERVATERRE------IDT
LGKKYDQKFKQAGEVSSRLQAEEAAFRDIQEKKMELYTAIAKLD--KGGDANE-SLENRASLISAHLDDLKK
V-------------------------------------LYERSRALGVKPKSAVP-----------------
--------------------------IEVST-G---------------------------------------
-----F-GGIPDNAMEWVEDWDNFTDEGFTNVRDIMDDMG------VVPSTTKSAYSAPWG-----------
-----------------NGESLFDDGF--DFS--------SEPT-VPDFKAGQ----------------D-E
KS--A-STS-EKAH---------------A----------DFRSAEG-------------------------
-----------------NDVFK------SAFDDGPERDVSLSDSP-----------------------HKYN
AFGASLP----------------SARF-----DEG-ETGGSVFGGEATFDTISESGFGLERSTFDS-KDPFG
DSHGAWA--F---NDDSNADSRA-----------SWGQSSSI------------------------------
------VPSTQT------SMDLTS--------SRG---QTR-FGREPGSIV---DTLDLDPLSV--SSPTGI
LFDGSIRVSSSSGFDSPRRES-----VSSPGAK----GFGGLSSPGWSFDRNGNGHDDYKSAFGAFDSPKSN
-SFG--SPRNTFGSPKNTFGSPKDSSSF-FGN----------------------------------------
------SSFD----------------ATPSF-----------------------------------------
------------------------------------------------------------------------
---------------------------------------------FRGSP-GVSK-----------------
-------RED-P-YGGN---S-FLLFD------SFR-G-P-G--SP-A---APA------------------
---------SASEGNDDH------------------------------------------------------
------------SILRHDG-----------------------------------------------------
----------------E-KSMQR----LDSSNS-MKP------DRKHG------------------------
F--------------------------------------GSDN------G-SDPFGAFGGSG----------
--PFSA--GIA-------------------------------------------------------------
-----------------------KQTNVW-------------------------------------------
------------------------------------------------------------------------
------------------------------------------------------------------------
--SAF-----------------------------------------
>SfalEH1
------------------------------------------------------MANMELFDSYFRRADLDK
DGRISGAEAVAFFQGAGLPQVTLAKIWQSADQGRTGFLSRPEFYNALKLVTVAQ-AGRDITPEMVRAALTGP
AAAQIPPPRIN-TPV-----------PAAA---TGLG-----------------------------------
--------QPP----------------P----------------ASGPQPGFT----------GGQ------
-PTP-PP----------------------------------S-SQGG---GGQVH-----------------
-------QPPSSYG-GFGGGQPVP------P----------------PGSAGAV-----------------G
TQATGPSGSRGGFAGGQ--Q-------------------------------TPSPSPQ-GVGG----QTPQV
PGSR----SFGAPPARQLTSQ----------NSLSRYPPSAG--QLQVA---------------------PT
GFSQ-------------------TPG----------------------------------------------
-----------------------------YGPPAP-----------------------------------GG
Q-----------------------------------------Q--------------SRPS-LG---SLF-T
TNSSYL------------APKT---------------STLA-PAR---------------LWSSSPGVSSVP
NSLPT-----------------------------------STAISTPS---------TGAATTM--------
--------------------------------------PKQ-PQT---------------------LPSTAF
QGPGFQA---GKDVSAGFNSNPSSNSSFTKTESATTGDLLSVAQPS---------KPS---LITPSNKLQPS
--AGLLEASMSQLN------------SHEPLS----RVS-AILPTS--------------------------
------------GANM-------------------------------------------GKP----------
--------------PAVTASQA----------ATNMSRTSSVV-QGPGA-----------------------
----------------------------------------------QPFIGAPWPKMTQNDIQRYTRVFS-K
EDTDKDGKITGEQARELFLSWKLPRGVLKQVWDLSDHDNDGMLSQWEFCTALYLMERHREGRPMPAVLPPGI
PLDNWQAVGKSGSQIS---------IGAQP------------------------------------------
---P-AP-GV---G----AVLQ----------------------SVP--APQMPLQ-SPPT---------VP
EAVAP---------------------------EATSPAPYKSR--APAL-------EAHLLNQLGPDEQEML
KTKLKAAE-EADK----------------------K------------------------------------
--------------VYELDLEILDYKEKTEMYRTKLQEVILFKSRCDNRLNEVIERAAADKRE------VDA
LAKKYDRKFKTTGEVTSQFQAEESAFRDIQEKKMQIYHTIAKLD--KGGDAK--VLQTHIDSISQHLDDLRK
L-------------------------------------LNDRARRFGVRPKAPVP-----------------
--------------------------TDVPF-G---------------------------------------
-----WQGSGQENAEDWDEDWDKFDDEGFSTVQGIMDETTGG-------SLPKGVLSAPWG-----------
-----------------DGESLFDDGF--DFS--------SNP-----------------------------
------TLG-DGLF-KDEVEDT-HAVPE------------RSRSNSP-------------------------
-----------------SPDDS------DG-VESPEHHFSRSSSQ--------PGG------------VSEL
TINTSKP----------------SGRYVDIV-DPQ-EFGHDVLNNSTSFSSPTGS-VDQGRMSFNS-ADPFG
DGGVSWA--F--HDDDKTVSPRA-----------SWGLQSSN------------------------------
-------LSTQT------SLDIRS--------SQG---LSR-FGKEGSGLM--GDSLDMGP-RI--SS----
-----------------------------PRSE----GYDGTDH-IWGFERAGNGHED-------------D
YSF----------SPSKEL----KESSF-FGD----------------------------------------
------NSAF--------------NAAEGSL-----------------------------------------
----------------------------------------------------------------F-------
---------------------------------------------SGGSP-GLSK-----------------
--------ED-H-YQGG---S-FLRFD------SFA-P-H----SP-S---APP------------------
--------------------------------------------PR--------------------------
------------------------------------------------------------------------
------------------------------------------------------------------------
---------------------------------------ALDD------E-ADL---FASSG----------
--PFGS----------GDQTP---------------------------------------------------
-----------------------KHADRW-------------------------------------------
------------------------------------------------------------------------
------------------------------------------------------------------------
--RTI-----------------------------------------
>AcomEH1
------------------------------------------------------MANLEVFEAYFKRADLDQ
DGRISGAEAVSFLQGSNLPKHILAQIWMYADQNRSGFLGRHEFYNLLKLVTVAQ-SGRELSPEMVKSALYGP
AASKIPAPQIN-AVP-S---------SAAQ---MNSA-----------------------------------
--------AAPTTQKN-------SLPPP------------------SNQMG-------------A-------
-----SA----------------------------------P-PQN-------L------------------
---------------GYRA--PQA------------------------------------------------
-------------------------------------------------PYSNLGVNQ------------Q-
----------VL------SSN----------TAFMR-PP-------QAA---------------------PS
PSMQ---------------------------QM-----PGVN------------------------------
-----------------------------RGLT-G-----------------------------------GG
V--------------------------------------------------------AGPT-LPGSNTMG--
LATDWF-GNKSA--GG---SVG-STTQPP------L-RGIT-PSQ-RPEGFGLA--LS----SAT-AMTPRP
PTQSI----------------------------------TPSVLPTKP---------LDPMLP---------
--------------------------------------TIG-QAANG-------------------SKPLVV
SENSF-----------------SSASGL-------GGNLIST-SS----------QA-----MPIAST--L-
---AFSANS-------------------MPNS------S-SLPSVS-S------------------------
------------NSQN-----------VLAQLDPI-------------QSTTR------IPP-GGTQ-LQQ-
--------------TKSGVNNI---------------QSTPVL-PTSNVSAGLASSS---------------
----------------------------------------------SGQSQVQWPKIAQSDIQKYTKVFV-E
VDKDRDGKITGEQARNLFLSWRLPREVLKQVWDLSDQDNDSMLSLREFCIALYLMERYREGCPLPAMLPDSL
KYDETL--------LR---------ATGLP--------------------ATTY--------------GGPT
WQ-P-NA------G----FP------QG-----------------IP--GA------RPVV---------AP
AGIRP---PIQTYM------PSQ--ID-----AAVQPGQQKPR--MPGL-------DNYVVDQISKDKQSTE
RPEHQEAT-DSGK----------------------K------------------------------------
--------------VQEMEKQILDSKEKIEFYRNKMQDLVLYKSRCDNRLNEIAERASADKRE------VEL
LGKKYEEKYKQVGEIASQLAVQEVTFRDVQERKLELHNAIVKME--QGGSADG-LLQVRADRIQNDLEELEK
A-------------------------------------LGERCKQFGLHVKPATS-----------------
--------------------------IELPF-G---------------------------------------
-----WQPGAQEGAVDWDEDWDKFEDEGFVLVKGLNEEVQ------NALFGS--------------------
-----------------------MDEFS-PSA--------SSS--NGHLKN--------------------E
KH--Y-NAG-ERAT-ETEATYE-HSEEE-------------ARSSGS-------------------------
-------------------SGR------SP--------FHSSQFG---------------------------
VHDNSPR----TKD---------SY-----S-DHD--GAESRTSGNK-YDEP--------------------
----SW--TF----EDTDS---------------VWGSNAM-------------------------------
--------HTT-------EDDHQG--------GTR---NSF-SGS---------GDFGLNPLRV--DS----
-----------------------------PSAA--------------------------------------S
-VF---GKG--------------KRSPF-F-E----------------------------------------
------DSVP----------------SSP-A-----------------------------------------
------------------------------------------------------------------------
----------------------------------------FNS-GFGFSP-KFNE-----------------
-------SRD-D-NSFG-----YGRFD------SFK-T-Q-D--SG-F-F-P-Q---------DKSFA----
--RSDS-M-SST---KD-------------------------------------------------------
------------------------------------------------------------------------
------------------DRFSR----FDSISS-SRNF-----GHSRG------------------------
F--------------------------------------ESFD------E-ADP---FGSTG----------
--PFKS--SG------SH------------------------------------------------------
------------------------------------------------------------------------
------------------------------------------------------------------------
------------------------------------------------------------------------
----------------------------------------------
>AtriEH
---------------------------------------------MAVRAP---APGMEVFDAYFRRADLDQ
DGRISGAEAVGFFQGSNLPKHILAQIWMHADQNRSGFLGRPEFYNALRLVTVAQ-SGRELTPDIVKAALFSP
AASKIPAPQIN-FVPGA---------PIPQ---VNP------------------------------------
--------GAP----------------P------------------QPQIN-------------S-------
--MA-PS----------------------------------G-PQN-------V------------------
---------------GFRG--PQA------------------------------------------------
-------------------------------------------------M-PNMGATQ------------Q-
----------FGA-----ASN----------TQFMR-PS-------TT----------------------PV
GS---------------------SPP-----M------PVAN------------------------------
-----------------------------PGLP-G-----------------------------------AS
V--------------------------------------------------------AGAR-PP---NPN--
MSTEWL-GGRIG--AS---LVG-PGPPGP------TKASVG-LTS-TQDGFGQA--PS----SSTTTLPPKP
------------------------------------------------------------------------
------------------------------------------SMAND-------------------SKGSTV
TGNGF-----------------ASDSIF-------GGDVFSA-VSS---------QPVSSQLKQDGFV-SP-
---TFSASS-------------------AASS------N-AIVPVESS------------------------
------------TSQS---------SVKQSQVDAL-------------QGPLA------LQP-SGGG-LQR-
--------------APSLPKPGAPL-GTTPRASTLSTTGVSAV-PASGFSVGAMSSA---------------
---------------------------------------------PTNQSQLPWPRITQSDIQKYNAVFV-E
VDTDRDGKITGEQARNLFLSWRLPREVLKQVWDLSDQDNDSMLSLKEFCTALYLMERYREGRPLPAVLPSSI
KFDEAL--------LHT--------AGGQQ--------------------PAGF--------------GGAP
WR-P-SQ------G----LPPQ-----A-----------------MP--GI------RPAM---------PV
PGVRA---SNQFQT------P-Q--PDG---VGATQPVQQKSR--VPIL-------EKHLVNQLSREEQNAL
NSKFQEAT-ESEK----------------------K------------------------------------
--------------VEALEKEIMDSKEKIEFYRTKMQELVLYRSRCDNRLNEITERASADKRE------VES
LGKKYEEKYKQVGELSTKLTSEEASFRDIQERKMELYNAIVSME--KGGTADG-ILQVRADRIQTDLEELVK
G-------------------------------------LNQRCKQYGLRVKPTAL-----------------
--------------------------VELPF-G---------------------------------------
-----WQPGIQEGAAEWDDDWDKFEDEGFMAVQEFTKEGD------VVSGTNKTLPPLVW------------
-----------------DEKRT-FDEVA-SVG--------PTT--NGDSKM--------------------D
SP--L-SINHQRAV-ETTSSYA-HSDDG------------SIKSAPG-------------------------
-----------------SPFGR------SG-LGSPSQELPASHFG------------------------KSS
SADTSSV----AKE---------IQ-----S-DHG--GAASTHSGDK-FDEP--------------------
----SWGATFTDPSDDVDS---------------LWGFNAG-------------------------------
--------TSK-------DSVQDH--------QRK---DPF-F-----------DDMGLNPIRT--DS----
-----------------------------LHAD--------------------------------------S
-LF---G----------------KKTAFPF-G----------------------------------------
------DSVP----------------GTP-L-----------------------------------------
------------------------------------------------------------------------
----------------------------------------FNS---GNSP-RFSE-----------------
-------ASD-D-HAFN---A-FARFD------SFN-P-G----GG-----------------RESLA----
--RFDS-I-RST---RDS------------------------------------------------------
------------------------------------------------------------------------
-------------------------------------------DQSRSG-----------------------
F--------------------------------------MSFD------D-HDP---FAATG----------
--PFKF----------DPHTPRG-------------------------------------------------
----------------------GASSDKW-------------------------------------------
------------------------------------------------------------------------
------------------------------------------------------------------------
--SSF-----------------------------------------
>SpolEH1
--------------------------------------------MAAGSVP---SPNMETFDAYFRRADLDS
DGRISGAEAVNFFQGSNLPKHVLAQIWMYSDSRKSGFLDRQEFYNALKLVTVAQ-RGRELTPEIVKAALGGP
TAARIPAPQIN-IVA-T---------PAPG----NQM-----------------------------------
--------AFS-----------------------------------RPPVH---------------------
------------------------------------------------------------------------
---------------SMMG--PQ-------------------------------------------------
--------------------------------------------------------NH------------Q-
----------FFP-----PAN----------GQHLR-PT-------QAL-----------------------
----------------------------------------VG------------------------------
-----------------------------QGIPGG-----------------------------------GV
V--------------------------------------------------------AAPH-QA---VQA--
LSV--------------------VSSAVP------A-KPVD-PLS---------------------------
------------------------------------------------------------------------
--------------------------------------ALQ-AFAKD-------------------SKEAAT
SANGF-----------------SSDSIF-------GGDIFSV-TS----------QS-----KGTSSA----
---GFAASS-------------------VPIA------S---------------------------------
------------------------------------------------------------------------
--------------------------------------------------VGAIGPA---------------
----------------------------------------------SRPSDRPWPKFSQSDILKYSKVFV-E
VDKDRDGKITGEEARTLFLSWKLPREVLKQVWDLSDQDNDSMLSHREFVTALYLMERFREGYTLPSVLPNSV
KFDETL--------LQ---------ATGQP--------------------SIPY--------------GGPA
WQ-P-RP-----AG----FPQP-----R-----------------MP--GP------QPVI---------PT
SGLKP---QSRAQE------PQK--ID-----DLKQPVPQKKS--VPVL-------EKHLVYQLSKEEQDAL
NSKFQEAT-DADK----------------------K------------------------------------
--------------VQELEKEILDSKEKIEFYRTKMQELVLYKSRCDNRLNEITEKASADKRE------VDL
LAKKYEEKYKNVGDVASKLTIEEATFREIQERKLELYNAIIRME--EGGSADG-LLQVRAEHIQSDLDELVK
S-------------------------------------LNERCKKYGLRVKPTSL-----------------
--------------------------IELPF-G---------------------------------------
-----WQPRIQEGVADWDEDWDKYDDEGKTL-----------------------------------------
------------------------------------------------------------------------
------------------------------------------------------------------------
------------------------------------------------------------------------
------------------------------------------------------------------------
------------------------------------------------------------------------
------------------------------------------------------------------------
------------------------------------------------------------------------
------------------------------------------------------------------------
------------------------------------------------------------------------
------------------------------------------------------------------------
------------------------------------------------------------------------
------------------------------------------------------------------------
------------------------------------------------------------------------
------------------------------------------------------------------------
------------------------------------------------------------------------
------------------------------------------------------------------------
------------------------------------------------------------------------
------------------------------------------------------------------------
------------------------------------------------------------------------
------------------------------------------------------------------------
----------------------------------------------
>AcoeEH
---------------------------------------------MAAQNP---ASNTDLFDFYFRRADLNQ
DGKISGAEAVSFFQGANLPKHVLAQIWDRADQNRAGFLGRAEFYNALKLITVAQ-SKRELTPDIVKAALFGP
AAAKIPAPQIN-LAA-T---------PAPQ---ANSL-----------------------------------
--------AAP----------------P------------------VPQMA-------------P-------
-----------------------------------------T-AHN-------A------------------
---------------AFRG--PQV------------------------------------------------
-------------------------------------------------P-PNTSTSQ------------Q-
----------YFP-----PQG----------NQFMR-PP-------QSM---------------------AG
GVGS-------------------VPT-----Q------SVAG------------------------------
-----------------------------QGLSRG-----------------------------------ST
M--------------------------------------------------------GPSR-PS---IPN--
VSTDWH-GARAP--GV-------SNSQVP------S-RGVT-PSM-ALDGFALG--SS----GTSSSLPPRP
QSTPG----------------------------------ITPSVAPKP---------QDQSLP---------
--------------------------------------SSQ-VIAKD-------------------SKALVV
SGNGF-----------------ASDSIF-------GGDVFSA-LSN---------QP-----KQETSA--P-
---TFSANS-------------------LPTS------S-AIVPVT-T------------------------
------------MPQT---------SSNQRSLDSL-------------QSTFS------MQP-SGGQ-VQR-
--------------PQPQVKQN----------QQMPTQSTSRF--ASGILPGAGNT----------------
----------------------------------------------SNQSQPAWPRMTQADIQKYTKTFV-A
VDTDRDGKITGEQARNLFLSWKLPREVLKQVWDLSDQDNDSMLSLREFCTALYLMERFREGHPLPAALPSSI
MFDETL--------LP---------TTRQP--------------------ANAY--------------GNAA
WG-S-TP------G----MQQH----HG-----------------MP--GV------QRMP---------PT
AGGRP---PIQALT------P-Q--AD------ETQSTQQKPR--VPVL-------EKHLVNQLSKDEQNSL
NLKFQEAT-EADK----------------------K------------------------------------
--------------VEELEKEILDSKEKIEFYRTKMQELVLYKSRCDNRLNEITERAIADKRE------AES
LAKKYEEKYKQVGDIASKLTIEEATFRDIQERKMELYNAIVKIE--QGGSADG-ILQVRADRIQSDLEELVK
A-------------------------------------LNERCKKYGLKMKPAVL-----------------
--------------------------VELPF-G---------------------------------------
-----WQPGVQEGAADWDEDWDKFEDEGFTFVKELTVDVQ------NVVAPPKDKSKPVR------------
-----------------KEKAS-VDEDI------------ASS--VAEDKE--------------------E
KP--Y-NTS-EQVH-EAGSTYT-HSEDE------------SARSAPG-------------------------
-----------------SPAGR------ST-LESPSNDFRDNHFA------------------------KSV
DSDTLFH----TKE---------NH-----SDDHG--AAESTISGEKSFDEP--------------------
----TWG-TF-DTNDDTDS---------------VWGFNPI-------------------------------
--------STK-------EADHDR--------DRD---NSF-FGS---------NDFGLDPIRT--DS----
-----------------------------PQAD--------------------------------------S
-FY---G----------------KKSPFSF-A----------------------------------------
------DSVP----------------GTP-L-----------------------------------------
------------------------------------------------------------------------
----------------------------------------FNS----NSPRRYSE-----------------
-------GSE-E-HSFD---N-FSRFD------SFN-M-S-D--SG-F-L-P-Q---------RETLT----
--RFDS-I-RST---N--------------------------------------------------------
------------------------------------------------------------------------
-------------------------------------------SEFHT------------------------
F--------------------------------------PSFD------D-ADP---FGSSG----------
--PFKT--SS------ENQTPR--------------------------------------------------
-----------------------RGSDSW-------------------------------------------
------------------------------------------------------------------------
------------------------------------------------------------------------
--SAF-----------------------------------------
>VvinEH2
--------------------------------------------MAAAQNQ---APNVDLFDAYFRRADLDR
DGRISGSEAVAFFQTTNLPKHVLAQIWTYADHNRIGFLGRAEFYNALKLVTVAQ-SKRELTPDIVKAALYGP
AAAKIPAPQIN-LAA-A---------PTQM----NTA-----------------------------------
--------APA----------------P------------------APAPA-------------S-------
--VA-PM-----------------------------------------------------------------
------------------------------------------------------------------------
--------------------------------------------------------GS------------Q-
----------YFP-----PQG----------NQLMR-PT-------QTL---------------------P-
------------------------------------------------------------------------
------------------------------------------------------------------------
------------------------------------------------------------------------
---------------------------VP------I-RGVS-PSM-SQDGFGVS--PS----GLTASVPSKP
QVSSG----------------------------------IT-------------------------------
--------------------------------------SLE-PAAKN-------------------SKAMDV
TGNGF-----------------ASESIF-------GGDVFSA-SPS---------QL-----KQDSSV--H-
---TSSSGN-------------------APIS------S-SIAP----------------------------
------------------------------------------------------------------------
------------------------------------------------------NTA---------------
----------------------------------------------SSQSQLPWPRITQSDIQKYTKVFV-A
VDTDRDGKITGEQARNLFLSWRLPREVLKQVWDLSDQDNDSMLSLREFCTALYLMERYRDGRPLPAVLPSSI
FAD-----------FP---------TTVQP--------------------MAGY--------------GSAA
WR-P-PS------G----LQQQ----QG-----------------MPVSGA------RHVT---------PA
MGGRP---PLP---------H-R--AD-----EGKQTNQQKSK--VPVL-------EKHFVNQLSKEEQDML
NTKFREAA-DANK----------------------K------------------------------------
--------------VEELEKEILDSKEKIEFCRTKMQELVLYKSRCDNRLNEIIERVAADKRE------AEA
LAKKYEEKYKQSGDVASKLTIEEATFRDIQERKMELYQAILKME--ENGSADE-SIQVRADRIQSDLDELVK
A-------------------------------------LNERCKKYGLYVKPTTL-----------------
--------------------------VELPF-G---------------------------------------
-----WQLGIQEGAADWDEDWDKFEEEGYVFVKELTLDVQ------NAIAPPKPKSMPVD------------
-----------------KEKAS-TAETP-TA---------ASS--SVDVKS--------------------E
DP----------------------------------------------------------------------
----------------------------------PSMEFLDSHFF------------------------KPF
SEDASPH----AKD---------TQ-----S-DYG--GADSFLSGDKSFDEP--------------------
----TWG-KF-DTNDDMES---------------IWGMNSIG------------------------------
--------ATS-------KMDHER--------HTE---NYF-FG----------DEFDLKPIRT--ES----
-----------------------------SQAS--------------------------------------G
-SF---P----------------KKSTFTF-D----------------------------------------
------DSVP----------------STP-L-----------------------------------------
------------------------------------------------------------------------
----------------------------------------YSI---SNSPSRFNE-----------------
-------GSE---HSFD---P-FSRFD------SFK-S-H-D--SG-F-F-Q-P---------RETLA----
--RFDS-M-RST---ADY------------------------------------------------------
------------------------------------------------------------------------
-------------------------------------------DHGHG------------------------
F--------------------------------------PSSD------D-SDP---FG-TG----------
--PFKT--SL------DSQTPR--------------------------------------------------
-----------------------RGSDNW-------------------------------------------
------------------------------------------------------------------------
------------------------------------------------------------------------
--SAF-----------------------------------------
>FvesEH2
MVVGHLMGRPISPSGIFAVSPQKQWAFEFLLGIRSLRCSAARVNYPEHRNQ---AANVDLFDAYFRRADLDR
DGRISGAEAVAFFQASGLPKPVLAQIWAHADRRQTGFLGREEFYNALRLVTVAQ-SKRDLTPEIVKAALYGP
AASKIPAPQIN-LNA-T---------AAPA---PQLS-----------------------------------
---------------------------S------------------APAVS----------STPGI------
-AVN-PT----------------------------------S-SQN-------L------------------
---------------GLRG--PQV------------------------------------------------
-------------------------------------------------P-SNVNMNH------------Q-
----------GFF-----SQ-----------GQTMR-PL-------VPP---------------------ST
TAAS-------------------QPM-----Q------GVLS------------------------------
-----------------------------QGLSQG-----------------------------------VS
V--------------------------------------------------------VGSS-PP---NSS--
LSNDWV-GGRAG--GA---PTG-MHSQVV------N-RGIT-PSA-TQDGFGLA--TS----GPTVSVPSRP
QAASG----------------------------------II-------------------------------
--------------------------------------PSG-PPAKD-------------------SNSLTF
SGNGF-----------------APDSSF-------GDDVFSA-IPS---------QP-----KQNSST--N-
---SLQSGS-------------------IPVS------S-AIVPVS-A------------------------
------------GSQS---------SAHASPGGNVPFSSAIVPAVSGPQSSERPSAISPMLP-VGGQ-SQQ-
--------------PRSFASSN----------QQVPT-------PAPGVSHGAGNLA---------------
----------------------------------------------SGQSQMPWPRMAQTDVQKYSNIFV-K
VDTDRDGKITGEQARDLFLKWGLPREVLKQVWDLSDQDNDSMLSLKEFCIALYLMERYREGRPLPAALPSSV
LFD-----------LS---------GIIQP--------------------ANNYSN-----------AGNVA
WR-P-AS------G----IPSH----MTPPAGGTPGPGGRPPVGGMP--GPG----GRPPVGGMPGPGGRPP
VGGRP---PKPVPA------S-H--FE-----YRPQTNPQKPR--VPEL-------EKHLVDQLSEEEIKSL
NSKFKEAT-EADK----------------------K------------------------------------
--------------VEDLEKEILESREKIEYFRVKMQELVLYKSRCDNRLNEITERASSDKRE------AEA
LAKKYEEKYKQTGDVASKLTIEEATFRDLQEKKMDLYRAIVKME--QEGGGDG-TLQERVDRIQSDLDELVK
T-------------------------------------LNERCKKYGLRAKPATL-----------------
--------------------------TELPF-G---------------------------------------
-----WQVGIQEGAADWDEDWDKFEDEGFTFVKELSLDVQ------NVLAPPRQKPSLAK------------
-----------------KEKTS-TIKSP-TAA--------SQP--KGDVVS--------------------E
KQ--Q-STD-ERVV-ENGAAYD-NNEDE------------SGKSVPN-------------------------
-----------------SPLAS------ST-FGSP-REFSDANFG------------------------KTT
---LSPR----DKE---------TH-----S-DHG--GAGSVFSGDKSFDEP--------------------
----GWG-TF-DANDDVDS---------------VWGFNAVS------------------------------
--------TTK-------DTDHDG--------NRD---NYYYGGS---------GEFGLNPIKT--GS----
-----------------------------SQSS--------------------------------------G
-FS---Q----------------KSRPFTF-D----------------------------------------
------DSVP----------------STP-L-----------------------------------------
------------------------------------------------------------------------
-----------------------------------------NS---GYSPPRFKD-----------------
-------STG---PSFD---S-FSRFD------SFR-S-H-D--SG-F-F-P-----------QEKFG----
--RFDS-M-RSS---RDFDQ-GHGFP------------------SFDDIPDPFGSSAPFRTSLDNETPR---
--------RDSDPFGSSSSFRIS--------------------------------FDSQTPRRDSDHYG---
--------------SSG-PFRTS----FDSQTP-RRDSD--PFGSSASFRTSFDGQTSRRDSDPDPYGSSAP
F--RSSFDGTPRADSDPYGSSAP--------------FKTSFDSQTPRRD-SDP---FGSTG----------
--PFKL--SM------ESQTPR--------------------------------------------------
-----------------------RDSDNW-------------------------------------------
------------------------------------------------------------------------
------------------------------------------------------------------------
--SAF-----------------------------------------
>PperEH2
--------------------------------------------MASAQNQ---SANVDLFDAYFRRADLDR
DGRISGSEAVAFFQASGLPKPVLAQIWAIADQRQTSFLGRAEFYNALRLVTVAQ-SKRELTPDIVKAALYGP
AAAKIPAPQIN-LAA-T---------AAPQ---FNSA-----------------------------------
--------PAA----------------PVTQGGAVTPTSSQTLGLRSPQVPPQYNSAAAATATQGG------
-AVT-PTSSQNLGFRGPQVQSQFNPAAQAPATQG-GAVTPSS-SQT-------L------------------
---------------GFRG--PQV------------------------------------------------
-------------------------------------------------P-PSVNVNQ------------Q-
----------NFL-----SQD----------AKSTR-PP-------VP----------------------PS
TSDS-------------------QPP-----Q------GVAT------------------------------
-----------------------------QGFPRG-----------------------------------GS
V--------------------------------------------------------VQPH-PP---NSS--
MSNDWI-GGRTG--GA---PTG------------I-------PS------------TS----GPTASLPPRP
QAGFG----------------------------------IR-------------------------------
--------------------------------------PSG-PPAKD-------------------SKSLNI
SGNGF-----------------TPDSSF-------GDDVFSA-TAS---------QP-----KQNPSA--H-
---AFPPGS-------------------VPVS------S-AFVPAA--------------------------
------------GTQS---------SASPSTVGSL-------------QSSHM------MQQ-VGGQ-PHQ-
--------------AQSFPKPN----------QQVSAQT-----SPSGVSLGAGNSA---------------
----------------------------------------------SSQSHIQWPRMTQNDAQKYSNIFV-K
VDTDRDGKITGEQARDLFLKWGLPREVLKQVWDLSDQDNDSMLSLREFCVALYLMERYREGRPLPAALPNSV
MFD-----------LS---------NIFQP--------------------TNHYNH-----------AGNVA
WR-P-AS------G----VQQQ----QP-----------------IPGPGA------RHMA---------PP
VGGRP---PKPVAP------S-H--SD-----ERPQTNQQKPR--VPEL-------EKHLLNQLSKEEINSL
ELKFKEAT-EADK----------------------K------------------------------------
--------------VEELEKEILDAKEKIEYFRVKMQELVLYKSRCDNRLNEITERASADKRE------AES
LAKKYEEKYKQTGDVASKLTIEEATFRDLQEKKMELYRAIVKME--QGGDADG-TLQDRVDRIQLDLDELVK
T-------------------------------------LNERCKKYGLRGKPTTL-----------------
--------------------------TELPF-G---------------------------------------
-----WQPGIQEGAADWDEDWDKFEDEGFTVVKELTLDVP------NVLAPPKQKSSPAQ------------
-----------------KEKAP-TVESP-TAA--------SSP--QVNENS--------------------E
KP--Q-SAD-GRVV-ENGAAYD-KNEND------------SAKSAPN-------------------------
-----------------SPFAS------ST-VGSPSREFSDSNFG------------------------KTT
GADASPR----EKE---------FQ-----S-DHG--GPGSVF-GDKNFDDP--------------------
----AWG-TF-DTNDDVDS---------------VWGFNAVS------------------------------
--------TTK-------DIDHES--------NRD---HYF-SGP---------GEFGLNPIRT--GS----
------------------------------SAG--------------------------------------G
-FS---Q----------------NNRPFTF-D----------------------------------------
------DSVP----------------STP-L-----------------------------------------
------------------------------------------------------------------------
--------------------------------------SVFNS---GYSPPRYKD-----------------
-------SSE---PSFD---T-FSRFD------SFRST-Q-D--SG-F-F-P-Q---------QETLG----
--RFDS-M-RSS---RDFDQ-GHGFP------------------TLDDIPDPFGSSAPFRTSLDSQTPR---
--------RDSDPFGSSGPFRTS--------------------------------WDSQTPRRDSDPFG---
--------------SSA-PFRTS----LDSQTP-RRDS-----DTFGS----------------------SP
F-------------------------------------STSLESQTPRRD-SDP---FGSSG----------
--PFKL--SM------ESQTPR--------------------------------------------------
-----------------------RDSDHW-------------------------------------------
------------------------------------------------------------------------
------------------------------------------------------------------------
--SAF-----------------------------------------
>GraiEH2
---------------------------------------------MAAQNQ------TDLFDAYFRKADLDG
DGQISGAEAVAFFQGSNLPKHVLAQVWMYADQKKLGYLGRQEFYNALKLVTVAQ-SKRELTPDIVKAALYGH
ASAKIPAPQIN-IAA-T---------PAAQ---PKVA-----------------------------------
--------T------------------V------------------PSQAS-------------G-------
--NA-SV----------------------------------P-SQN-------F------------------
---------------GLKG--APG------------------------------------------------
-------------------------------------------------L-GNVGVNQ------------Q-
----------YVQ-----PLQ----------SQVAR-PS-------QTM---------------------PP
STAS-------------------QTQ-----V------ALPA------------------------------
-----------------------------EGMLRG-----------------------------------SN
M--------------------------------------------------------VAPSRLP---TSN--
SSTNWQ-SGS----GF---PTG-VSNQVH------N-RSGS-PST-SQ-GFGLT--AS----ALTSSMQPRP
QATPG----------------------------------QISSTAPNP---------KDSSIP---------
--------------------------------------SSQ-SGADN-------------------PKALVV
SGNGF-----------------ASDSLF--------GDVFSA-TSL---------QS-----KQISLA--T-
---TSSATS-------------------STVS--------TSVPAS--------------------------
------------GSHP---------PAKSSPAEPL-------------QGTLS------QQS-VGGQ-YHP-
--------------GHPTGRQY----------QQVAVQSNAAP-GSSGFPTGPGNLAS--------------
--------------------------------------------GQSTQTQPPWPKMTQSDIQKYTKVFV-Q
VDADRDGKITGDQARNLFLSWRLPREVLKQVWDLSDRDNDSMLSLREFCTALYLMERYREGRPLPSVLPSTI
ISDETL--------LS---------TSGHP--------------------PASY--------------GNVA
WR-P-SP------G----FQQP----QA-----------------SS--AP------RPPL---------PS
ARGRP---PRPGPG------P-Q--TD-----AQPLPTQQKSK--VPVL-------EKNLVDQLSQEERDAL
NSKFKEAT-EANK----------------------K------------------------------------
--------------VEELEKEIQDSRAKTEFFRAKMQELILYKSRCDNRLNEITERASADKRE------VEG
LSKKYEEKYRLSGDVASRLTIEESTFRDIQEKKMELYQAIVKLE--QGDNKDG-ALQDRANHIQSSLEELVK
S-------------------------------------VNERCKQYGLRAKPTSL-----------------
--------------------------VELPF-G---------------------------------------
-----WQPGIQEGTADWDEDWDKFEDEGFTFVKELTLDVQ------NVIAPPKPKSSLVQ------------
-----------------KETAA-------------------------DADS--------------------D
KV--P-DTS-ERIP-EKDFAVD-HSEDG------------VAKSSSG-------------------------
-----------------NPAVT---------TDTQSQEFQDSHVT-SSGGEGSPHAQKASGPYESPRAKKTG
DNDSSAL----AKE---------SR-----S-DQG--GAESLFSEDKGFDEP--------------------
----SWG-KF-DS-QHTDA---------------IWGFDSE-------------------------------
--------RGT-------EMDPER--------HDD---NSI-FGL---------GGFNIKPIKT--QS----
-----------------------------QSEN---------------------------------------
-LF---P----------------GKGPL-FADSVPSTPAYAGDMFQGKSSSVFGESVPSTPAYADNMFQG-K
GSSVFADSVP----------------STP-AYADSMFKGKSSS-----LFADSVPSTPAYADNLFK------
-----------------------------------GQGSSIFGDSVPSTPAYADNLFKGKGSSIFADSVPST
P---------------AYADNMFKGKSSSIFADSVPSTPAYHY---GSSQQGFGE-----------------
-------GSD-G-YSFD---S-FSRSD------SFN-M-Q-D--GG-L-F-Q-----------SRTFD----
--RFDS-M-RSS---TDFDQ-GYGFP------------------PL--------------------------
---------------RFDSFNASD------------------------------------------------
------QPESGLNKSPR-HSLTR----FDSMRS-TTGF-----DHGHE------------------------
F--------------------------------------SSFD------D-ADP---FGSTG----------
--PFRT--SL------ESQTPR--------------------------------------------------
-----------------------RDANKW-------------------------------------------
------------------------------------------------------------------------
------------------------------------------------------------------------
--SAF-----------------------------------------
>TcacEH2
---------------------------------------------MAAQNQ--IPNNGDLFDAYFRKADLDG
DGQISGAEAVAFFQGSNLPKNVLAQVWMHADQKKLGYLGRQEFYNALKLVTVAQ-SKRELTPDMVKAALYGP
ASARIPAPQIN-LAA-T---------PTPQ---SRVA-----------------------------------
--------T------------------P------------------TPQSS-------------G-------
--TP-SV----------------------------------S-SQN-------F------------------
---------------GLRG--TPG------------------------------------------------
-------------------------------------------------P-GNVGVNQ------------Q-
----------HFQ-----SQQ----------NQVMR-PP-------QAM---------------------PS
SSSS-------------------QAQ-----Q------VIAG------------------------------
-----------------------------QGMPRG-----------------------------------GN
M--------------------------------------------------------VAPS-LP---TSS--
SSTNWQ-SGSSG--GL---TTS-GNNQVH------D-RGVG-PST-SQDGFGLT--AS----GLTPFTQPRP
QATPG----------------------------------QMP--APKP---------QDSSMR---------
--------------------------------------SSQ-LAAKD-------------------PKALVV
SGNGF-----------------ASDSLF--------GDVFSA-TPT---------QS-----KQTSLA--T-
---TSSATS-------------------STVS------T-ASIPAS--------------------------
------------GPHP---------SVKPSPAQSL-------------QSTLS------QQP-VGGQ-YQP-
--------------SHPTGKQN----------QQVAVQSNAAS-GSTGFPARAGNLAS--------------
--------------------------------------------GQSTQSLPPWPKMTQSDVQRFTKVFV-Q
VDTDRDGKITGEQARNLFLSWRLPREVLKQVWDLSDQDNDSMLSLREFCTALYLMERYREGRPLPSMLPSTI
ISDETL--------VS---------TSGHP--------------------AAPY--------------GNAA
WG-P-GH------G----SQQP----QV-----------------FT--AS------RPPL---------PS
ARGRP---PRPVSV------S-P--TD-----AQVQPTQQKSK--VPVL-------EKNFVDQLSQEEQDSL
NSKFKEAT-EANKKALPSFSLMSSLEIYITLASILK------------------------------------
--------------VEELEKEIHDSKAKTEFFRAKMQELILYKSRCDNRLNEITERVSADKQE------VDI
LARKYEEKYRQTGDVASRLTIEESTFRDIQERKMELYQAIVRIE--QGDNKDG-ALQDRVNHIQSGLEELVK
S-------------------------------------VNERCKQYGLRCKPTSL-----------------
--------------------------VELPF-G---------------------------------------
-----WQPGIQEGAADWDEDRDKFEDEGFTFVKELTLDVQ------NVIAPPKPKTSSVQ------------
-----------------KETPS------------------ATA---DDAKT--------------------E
KV--P-STS-ERIP-EKDLAND-QSEDG------------LAKSPSE-------------------------
-----------------SPAVS------ST-ADKPSQEFQDSHDTKSSVANGSPHAQKTSDPFDSPHAKKTS
DADGSPL----AKE---------SR-----S-DQG--GAESIFSEDKGFDEP--------------------
----SWG-KF-DTH-DTDS---------------VWGFDSE-------------------------------
--------SGK-------EMEHER--------HDD---NSL-FGL---------SDFNIKPIRT--QS----
-----------------------------SHTD--------------------------------------N
-MF---P----------------GKGPFTF-A----------------------------------------
------DSVP----------------STP-AYTDNMFHGKSSS-----IFADSVPSTPAYTDNMFK------
-----------------------------------GKSSSIFADSVPSTPAYADNMFKGKSSSIFADSVPST
P---------------AYSDNMFKGQSSSIFADSVPSTPAYNY---GSSQRRFSE-----------------
-------GSE-G-HSFD---S-FS--N------SFN-M-Q-D--SG-F-F-Q-----------SPSLD----
--RFDS-V-RSS---RDLDQ-GYGFP------------------PL--------------------------
---------------RFDSFNGHD------------------------------------------------
------GHDSGTLQSPR-HSLAR----FDSMRS-TTGF-----DHSHE------------------------
F--------------------------------------PSFD------D-SDP---FGSTG----------
--PFRT--SL------ESQTPR--------------------------------------------------
-----------------------RDSDNW-------------------------------------------
------------------------------------------------------------------------
------------------------------------------------------------------------
--SAF-----------------------------------------
>CsatEH2
--------------------------------------------MASAQNP---APNVDLFDAYFRRADLDR
DGRISGAEAVSFFQGSGLPKQVLAQIWALSDPRQIGFLGRAEFYNALRLVTVAQ-SKRELTPDIVKAALFSP
AAAKIPAPQIN-FNA-Q---------PASQ---FNST-----------------------------------
--------AAV----------------P------------------SPQSG-------------I-------
--VA-QT----------------------------------P-SPG-------S------------------
---------------GANA--PPV------------------------------------------------
----------------------------------------------------------------------S-
------------------SRE----------SQSVR-PS-------LAA---------------------PN
SAF--------------------RPA----------------------------------------------
-----------------------------QGFPGV-----------------------------------GA
V--------------------------------------------------------SGPP-PT---NSN--
ISNDWV-SERAS--GV----QG-TPSQPP------N-RGLS-PAG-TQVGFGQS--SA----GLTASLPPRP
QSAPG----------------------------------VT-------------------------------
--------------------------------------PAT-PSPLE-------------------SKVQGI
TGNGT-----------------ASGSYF-------GRDAFGA-TPI---------SS-----KQDVPA----
-------GN-------------------KTST------S-VAVPVS-P------------------------
------------VTQP---------IVRASSLDSL-------------QSSFM------KPP-LANQ-AQR-
--------------NQAFGKSN----------QQTVPQS-----GSSAFLAGSQNSV---------------
----------------------------------------------SGQSQRPWPRMTQTDVQKYTKVFV-E
VDKDRDGKITGQEARNLFLSWRLPREVLKQVWDLSDQDNDSMLSVREFCIALYLLERHREGHVLPAMLPSNI
MFD-----------FS---------SNGHP----------------VTPAASNY--------------SNAG
WRPP-TA------G----FQQH----QG-----------------VPGSGN------VQGA---------PT
VGVRP---PIPATA------S-P--VE-----GEQQTSQPKSK--VPVL-------EKNLISQLSTEEQNSL
NSKFQEAA-DAEK----------------------K------------------------------------
--------------VEELEKEILESRQKIEYYRTKMQELVLYKSRCDNRLNEISERVSSDKRE------VES
LAKKYEEKYKQSGDVASRLTVEEATFRDIQEKKMELYQAIVKME--QDGSADG-VLQARADRIQSDIEELVK
S-------------------------------------LNERCKSYGLRAKPITL-----------------
--------------------------SELPF-G---------------------------------------
-----WQPGLQVGAADWDEDWDKFEDEGFSVVKELTLDVQ------NVIAPPKQKSKSVQ------------
-----------------KGKVD-SQNVT-PAADDDTKDGDSGP--NADTKR--------------------D
KP--P-SMD-ETAV-ENGSAHDNKSEDG------------SVKSAPNSP--FTAKSAPNSPFAPKSSPGSPF
APKSAPGSPFAPKSAPGSPFAS------SI-IGSP-KEYMDSHFG------------------------KTA
GFDSSPR----DKD---------TL-----S-DHG--GAGSVFSGDKSYDEP--------------------
----AWG-PF-DANDDIDS---------------VWGFNAG-------------------------------
--------GST-------KTDNDV--------NRD---NYF-FDS---------GDLGLNPIRT--DP----
-----------------------------FQA----------------------------------------
-----------------------KRSTFAF-D----------------------------------------
------ESVP----------------STP-L-----------------------------------------
------------------------------------------------------------------------
----------------------------------------FNS---GNSPHNYHE-----------------
-------GSE---AGFD---S-FSRFD------TSS-V-H-D--SG-F-F-P-P---------RDTFS----
--RFDS-M-RSS---RDFDQ-GSGFS------------------SFGQ----FDT---THNSRDFDQG----
---------GPSSLTRFDSMRSTKDF------------------DQGF-PSL-SRFDSMQSSKDFDQGF---
------------------PSFSR----FDSMRS-SKDF-----DQGHG------------------------
F--------------------------------------PSFD------D-PDP---FGSTA----------
--PFRA--SL------DNQTPK--------------------------------------------------
-----------------------KGSDNW-------------------------------------------
------------------------------------------------------------------------
------------------------------------------------------------------------
--SAF-----------------------------------------
>GmaxEH3
-----------------------------------------------MASA---APNVDLFDAYFRRADLDR
DGRISGAEAVSFFQGSGLPKHVLAQIWAFANQSQSGFLGRAEFYNALKLVTVAQ-SKRELTPEMVKAALYGP
AASKIPAPQIN-FSA-T---------VSAP---APAP-----------------------------------
--------APA----------------P------------------VPQIG-------------P-------
--VS-PL----------------------------------S-HQN-------L------------------
---------------GPRG--AV-------------------------------------------------
---------------------------------------------------PNLSGNQ------------Q-
----------TLP-----SQG----------NQFAR-PP-------ATV-----------------------
--AT--------------------------------------------------------------------
-----------------------------QGM----------------------------------------
-----------------------------------------------------------AR-PE---TPG--
ISS----YGKMG--GT---PEV-TSSPVA------V-RGTS-PPS-AQEGFGF---------GSNVARPP--
----G----------------------------------QYPASPIK-------------------------
--------------------------------------SSD-QLVKD-------------------SKPVDA
SVNGD-----------------SSDSFF-------GGDLFSA-SSF---------QP-----KQASSP--Q-
---GFSSGT-------------------SALS------S-AIVPVS-G------------------------
------------GNQH---------STRTSTPDSL-------------QRSLA------TQP-VGAQ-LQQ-
--------------AQPVVKQD----------QHASVQTHNKP-NSSGLPGRLQDSA---------------
----------------------------------------------SSQSQAPWPRMTQTDVQKYMKVFM-E
VDTDRDGKITGEQARNLFLSWRLPREVLKQVWDLSDQDNDSMLSLREFCIALYLMERHREGRVLPAVLPSNI
VLD-----------LP---------TTGQP--------------------AAHY--------------S--S
WG-N-PS------A----FQQQ----PG-----------------TTGSGA------RQVN---------PA
AG-RP---PRPAAV------S-Q--SD-----EGPQNKPQKSR--IPVL-------EKHLINQLSSDEQNSI
NSKFQEAT-EADK----------------------K------------------------------------
--------------VEELEKEIMESREKIEFYRAKMQELVLYKSRCDNRLNEVIERIAADKHE------VEI
LAKKYEDKYKQVGDLSSKLTTEEATFRDIQEKKIELYQAIVKME--QDGKGDA-TLQAHVDRIQTDLDELVK
S-------------------------------------LNERCKKYGLRAKPTTL-----------------
--------------------------LELPF-G---------------------------------------
-----WQPGIQEGAADWDEDWDKLEDKEFVFVKELTLDVQ------NIIVPPKQKLPSAVN------TKAVN
VEA---VNTEAVNVEAVNTEAV-NTDSP-TFV--------ASP--KSDDKS--------------------E
KP--R-TTN-EQGV-GNGSVYN-KSEDG------------SVKSAPN-------------------------
-----------------SPFAS------SA-IGSPHGDF-DSDIR------------------------KTA
GEDSSLRDQDTIQE---------TQ-----S-DHG--GVKSVFSGDKIFDEP--------------------
----NWG-TF-DTNDDIDS---------------VWGFNASS------------------------------
-------FTKE-------ERDLDR--------AGN---NYF-FDS---------GELGLNPIKT--GS----
-----------------------------PQAG--------------------------------------D
-FF---Q----------------RSSGFGF-D----------------------------------------
------DSVP----------------STP-L-----------------------------------------
------------------------------------------------------------------------
----------------------------------------YSS---SSSPQRPKE-----------------
-------WLE---TAFD-----FSRFD------SFR-T-H-D--SV-S-L-P-A---------RETTE----
--QYDS-V-RNS---VDF------------------------------------------------------
------------------------------------------------------------------------
-------------------------------------------DHAYG------------------------
F--------------------------------------PAFD------D-SDP---FG-SG----------
--PFRT--SS------DNQTPR--------------------------------------------------
-----------------------RGSDNW-------------------------------------------
------------------------------------------------------------------------
------------------------------------------------------------------------
--SAF-----------------------------------------
>PvulEH2
-----------------------------------------------MASA---APNVDLFDAYFRRADLDR
DGRISGAEAVSFFQGSGLPKQVLAQIWAFANQSQSGFLGRAEFYNALKLVTVAQ-SRRELTPEMVKAALYGP
AASKIPAPQIN-FSA-T---------AAAP---VSVP-----------------------------------
--------APA----------------P------------------APQAG-------------P-------
--VN-LL----------------------------------S-HQN-------L------------------
---------------GPRG--AV-------------------------------------------------
---------------------------------------------------PNPSVNQ------------Q-
----------NLP-----SLG----------SQLGR-PP-------ASN--------------------LPP
GVAT--------------------------------------------------------------------
-----------------------------QGMAVG-------------------------------------
----------------------------------------------------------GAR-PE---ILN--
MSGYGS-AGKMG--ES---PGA-ASSQIA------V-RGSS-PQA-TQEGFGLA--TS----GSNVARPP--
----G----------------------------------QYPASSIK-------------------------
--------------------------------------PSD-QMVKD-------------------SKPVSP
SVNG------------------NPDSFF-------GGDLFSA-SSF---------QP-----KQVSAP--Q-
---GYSSGS-------------------STLS------S-AIVPVP-G------------------------
------------GNQP---------SIRTTAPDSL-------------QGSLV------SQP-VGAQ-LQQA
QPVSAQLQQAQPVGAQPVVKQD----------QYVPVQKHNMP-NSSGLPGRLHDSS---------------
----------------------------------------------SSQPQSPWPKMAQTDVQKYMRVFM-E
VDTDRDGKITGEQARNLFLSWRLPREVLQKVWDLSDQDNDSMLSLREFCIALYLMERHREGRALPAVLPSNI
MVD-----------LP---------TSGQP--------------------AAPY--------------SAVP
WG-N-PS------G----FQQQ-----G-----------------VTGSGA------RQVN---------PA
AG-RP---PRPAAV------S-Q--SD-----EGPQNKPQKSK--IPVL-------EKHLINQLSSDEQNSI
NSKFQEAS-EADK----------------------K------------------------------------
--------------VEELEKEIGESKEKIEFYRAKMQELVLYKSRCDNRLNEVIERISADKHE------VEI
LAKKYEAKYKQVGDLSSKLTTEEATFRDIQEKKIELYQAIVKIQ--QDGKGDA-TLQAHVDHIQSDLDELVK
S-------------------------------------LNERCKKYGLHAKPTTL-----------------
--------------------------LELPF-G---------------------------------------
-----WQPGIQEGAADWDEDWDKLEDKEFVFVKELTLDVQ------NTIAPPKQKLPSAVN------TE---
----------AANTETVNTEAV-NPDSP-AFA--------ASP--KSDDKS--------------------E
KP--QTTTN-EQGI-GNGSVYN-KSEDG------------SAKSAPN-------------------------
-----------------SPFAG------SA-IGSPHGDFADSDFR------------------------KTA
GEDSSPRDHN-IQE---------TQ-----S-DRG--GVKSVFSGDKSFDEP--------------------
----NWG-TF-DTNDDIDS---------------VWAFNANN------------------------------
-------TTKE-------ERDFEG--------GGD---NYF-FDS---------GDLGLNPIKT--GS----
-----------------------------PRVG--------------------------------------D
-LF---Q----------------RNTRFTF-D----------------------------------------
------DSVP----------------STP-L-----------------------------------------
------------------------------------------------------------------------
----------------------------------------FSS---SSSPQRPKE-----------------
-------WLE---TAFD-----FSRFD------SFR-T-H-D--SV-P-L-P-A---------RDATE----
--QFDS-V-RNS---VDF------------------------------------------------------
------------------------------------------------------------------------
-------------------------------------------DQVHG------------------------
F--------------------------------------PAFD------D-SDP---FG-SG----------
--PFRT--SS------DSQTPK--------------------------------------------------
-----------------------RGSDNW-------------------------------------------
------------------------------------------------------------------------
------------------------------------------------------------------------
--SAF-----------------------------------------
>MtruEH2
--------------------------------------------MASSSSS---APNVDLFDAYFRRADLDR
DGRISGVEAVSFFQGSGLPKKVLAQIWEFANTNQSGFLGRAEFYNALKLVTVAQ-SKRELTPEMVKAALYGP
AASKIPAPQIN-FAA-T---------VTPP------------------------------------------
------------------------------------------------------------------------
-----------------------------------------S-APN-------L------------------
---------------GPRG--PL-------------------------------------------------
---------------------------------------------------PN-----------------Q-
----------NFP---AASQP----------TPLVR-PL-------QNM---------------------SA
GT----------------------------------------------------------------------
-----------------------------QGLPAV-------------------------------------
---------------------------------------------------------SGPR-PA---TSS-A
FPG----YGNMGSSGPLQQPQV-TSSQLP------V-RGTS-PVA---------ITTS----ASSVAPLT-P
--TQP----------------------------------QHPLSA---------------------------
------------------------------------------------------------------SKPSDT
SVNGIM----------------ASDSFF-------GGDLFST-TSS---------QP-----NQNSSS--Q-
---GF--------------------------S------S-AIVPVS-G------------------------
------------GNQS---------SIRTTTPDSL-------------QTSLA------THS-VRPHLLQL-
--------------NQPAVNQN----------QHASVQAPNIP-TSSGLPVRLQDSA---------------
----------------------------------------------SGQPQPPWPRMTQTDVQKYTRVFM-E
VDRDRDGKITGEQARNLFLSWQLPREVLMQVWDLSDQDNDSMLSLREFWIALYLMERHREGRALPSVLPNNI
LPD-----------IPT--------TTGQP--------------------ANLH--------------TPVT
WG-N-QS------G----VQQQ----QG-----------------MTGSGA------RQLN---------PT
AG-RP---PRPAAV------P-P--SD-----EGTQNKQQKSK--IPVL-------EKHLINQLSSDEQNSI
NLKFQEAT-EADK----------------------K------------------------------------
--------------VEELEKEIAESREKIDFFRSKMQELVIYKSRCDNRLNEIMERISADKHE------VDN
LAKKYEDKYKQVGDVSSKLTTEEATFRDIQEKKIELYQGIAKLE--QDVNTDD-TVKVRADRINSDFDELVK
S-------------------------------------LNERCKKYGLRAKPTTL-----------------
--------------------------VELPF-G---------------------------------------
-----WQPGIQEGAADWDEDWDKLEDKEFTLVKEYTLDVQ------NTTVPPKQKQPKAV------------
-----------------NAKAL-DIDSP-KFV--------ASP--KSDDKS--------------------E
KP--Q-TTN-EQGI-GNGSVYN-KSDDG------------SAKSAPN-------------------------
-----------------SPFAS------ST-IGSPHRDFVDSDIP------------------------KTS
GEDSSPRNQDEAQE---------TQ-----S-DHG--GEKSVFSEERVFDEP--------------------
----NWG-TF-DTNDDIDS---------------VWGFNASS------------------------------
-------ITKE-------ERELDG--------AGD---NYF-FSS---------GDLGLNPIKT--SS----
-----------------------------PQAA--------------------------------------D
-LF---Q----------------KTSGFSF-D----------------------------------------
------DSVP----------------STP-L-----------------------------------------
------------------------------------------------------------------------
----------------------------------------FSS---SSSPQRPKD-----------------
-------WLE---NAFD-----FSRFD------SFS-T-H-D--SV-S-L-P-A---------REAQPP---
-VRFDS-V-RSS---ADF------------------------------------------------------
------------------------------------------------------------------------
-------------------------------------------DH--G------------------------
F--------------------------------------PAFD------D-SDP---FG-SG----------
--PFRT--SS------ESQTPR--------------------------------------------------
-----------------------KGSDNW-------------------------------------------
------------------------------------------------------------------------
------------------------------------------------------------------------
--SAF-----------------------------------------
>TpraEH2
-----------------------------------------------MASP---APNVDLFDAYFRRADLDR
DGRISGAEAVSFFQGSGLPKNVLAQIWAFANQGQSGYLGRAEFYNALKLVTVAQ-SKRELTPEMVKAALYGP
AASKIPAPQIN-FSA-T---------VTPS----SAP-----------------------------------
--------APA----------------P------------------TPT-----------------------
-----PT----------------------------------P-QVN-------P------------------
---------------GLRG--PV-------------------------------------------------
---------------------------------------------------PN-----------------Q-
----------NLP----APQV----------TQQAR-PL-------QNL---------------------SA
GVPT--------------------------------------------------------------------
-----------------------------QGVATV-------------------------------------
---------------------------------------------------------GGAR-PA---SPT--
FPS----YGNMG--GAPQQPQV-TSSQLP------V-RGTS-PAS-NLEGFGLAITTS----GSNVTPPT-P
--TQS----------------------------------QYPSSAIK-------------------------
--------------------------------------SSN-QVVKD------------------------S
SVNGI-----------------ASDPFF-------GGDLFSA-SSS---------QP-----KKDSSP--Q-
---GFSSVN-------------------SLLS------S-AIVPVS-G------------------------
------------GNQN---------SIRTSSPDSL-------------QSSLA------TQS-GSPH-LQQ-
--------------ALPVVKHN----------QQAPVQTPNML-SSPGLPVRLQDSA---------------
----------------------------------------------SGQPQPPWPRMTQTDVQKYTRVFM-E
VDTDRDGKITGDQARNLFLSWRLPREVLKQVWDLSDQDNDSSLSLREFCIALYLMERHREGRPLPGVLPNSI
LLD-----------LP---------TTGQP--------------------ANLH--------------GAVT
WG-N-QP------G----VQQQQQQQQG-----------------VTGSGA------RQVN---------PS
AG-RP---PRPAAV------P-P--PD-----EGPQNKQQKSK--IPVL-------EKHLINQLSSDEQNSI
NSKFQEAT-EADK----------------------K------------------------------------
--------------VEELEKEIVESREKIEFFRAKMQELVLYKSRCDNRLNEIIERISADKHE------VEN
LTKKYEAKYKQVGDVSSKLTTEEATFRDIQEKKIELYQGIVKLE--QDVNTDD-TVQGRADRIQSALDELVK
S-------------------------------------LNERCKQYGLRAKPTTL-----------------
--------------------------VELPF-G---------------------------------------
-----WQPGIQEGAADWDEDWDKLEDKEFGLVKEYTLDVK------NTIAPPKQKLPKAVN------TKALD
SDSPKFVASPKSDDKAGNTKAL-DIDSP-KFV--------ASP--KSDDKS--------------------E
KP--Q-TTN-EQEV-GNGSVSN-KSDNG------------STKSAPN-------------------------
-----------------SPFAS------ST-IGSPHRDFVDSDIR------------------------KTS
GEDNSPRNQYAAQE---------TQ-----S-DHD--GEKSVFSEDRVFDEP--------------------
----NWG-TF-DTNDDMDS---------------VWGFNASS------------------------------
-------ISKE-------ERDLDG--------AGD---NYF-FSS---------GDLGLNPIKT--AS----
-----------------------------PQAG--------------------------------------D
-PF---Q----------------KTSGFSF-D----------------------------------------
------DSVP----------------STP-L-----------------------------------------
------------------------------------------------------------------------
----------------------------------------FNS---SSSPQRPKD-----------------
-------WLE---NAFD-----FSRYD------SFS-T-N-D--SV-S-L-P-A---------REAPV----
--RFDS-V-RSS---ADF------------------------------------------------------
------------------------------------------------------------------------
-------------------------------------------DH--G------------------------
F--------------------------------------PAFD------D-SDP---FG-SG----------
--PFRT--SSESQTPRESQTPR--------------------------------------------------
-----------------------RGSDNW-------------------------------------------
------------------------------------------------------------------------
------------------------------------------------------------------------
--SAF-----------------------------------------
>LusiEH3
-----------------------------------------------MAGQ---NPSVDLFDAYFKRADLDG
DGQISGAEAVAFFQSSGLPKQVLAQVWMYADQRKAGYLGRQEFYNALKLVTVAQ-SKRDLTPDIVRAALYGP
ASSKIPAPQIN-LAA-T---------PAPK------------------------------------------
--------VAA----------------P------------------VSQFV-------------G-------
--ST-SA----------------------------------P-SQN-------V------------------
---------------GIRP--TQL------------------------------------------------
-------------------------------------------------P---AQANK------------Q-
----------FLP-----SQQ----------NQFVR-PL-------QAM---------------------PS
NSTS-------------------HQH-----Q------NFPR------------------------------
-----------------------------PVIHSGA---------------------------------P--
---------------------------------------------------------PATR-SL---GSG--
ISTDWL-SGSMS--A--------PPSQPP------N-QGIP-PPA-RQDGVVPS--AS----SMTTSVQTRP
PVPTG----------------------------------QIPSSQPQA---------QDPAIF---------
--------------------------------------SKT-PVAND-------------------SKSFAV
LENGF-----------------NSGSSF--------GNVFSA-TAV---------NS-----SAASSA--I-
---VSSVD----------------------------------------------------------------
-------------PQI---------LVKPSPLGSF-------------QNNA-------QQL-VGGQ-----
----------------QTGKQI----------QSVAGQVTNPR-PSGGFPVVAGNVT---------------
----------------------------------------------SGQSRSLWPRMIPADIQKYLKVFV-Q
VDTDRDGKITGEQARNLFLSWRLPREVLKQVWDLSDHDNDSMLSAKEFCVALYLMERYREGRPLPPTLPSSV
ISDEAL--------VS---------ATSRP--------------------AGSY--------------GGGA
WG-P-VP------G----PRQP----QV-----------------GA--GT------RPMQ---------PG
A-PRP---PRPPSG------P-H--AE------EKQPSQPKPK--VPVL-------EKHLVDQLTQEEQDSL
NSKFQDAS-QADK----------------------KADVE--------------------------------
--------------V---------------------------------------------------------
------------------------------------------------------------------------
------------------------------------------------------------------------
------------------------------------------------------------------------
------------------------------------------------------------------------
------------------------------------------------------------------------
------------------------------------------------------------------------
------------------------------------------------------------------------
------------------------------------------------------------------------
------------------------------------------------------------------------
------------------------------------------------------------------------
------------------------------------------------------------------------
------------------------------------------------------------------------
------------------------------------------------------------------------
------------------------------------------------------------------------
------------------------------------------------------------------------
------------------------------------------------------------------------
------------------------------------------------------S---FK------------
------------------------------------------------------------------------
------------------------------------------------------------------------
------------------------------------------------------------------------
------------------------------------------------------------------------
------------------------------------------------------------------------
------------------------------------------------------------------------
------------------------------------------------------------------------
----------------------------------------------
>LusiEH4
-----------------------------------------------MSGQ---NPSVDLFDAYFKRADLDG
DGQISGAEAVAFFQSSGLPKQVLAQVWMYADQRKAGYLGRQEFYNALKLVTVAQ-SKRDLTPDIVRAALYGP
ASSKIPAPQIN-LAA-T---------PAPK------------------------------------------
--------VAA----------------S------------------VSQFV-------------G-------
--ST-SA----------------------------------P-SQN-------V------------------
---------------GIRP--TQL------------------------------------------------
-------------------------------------------------P---AQANQ------------Q-
----------FLP-----SPQ----------NQFVR-PL-------QAM---------------------PP
NSTS-------------------QQH-----Q------NFPR------------------------------
-----------------------------PGINSGA---------------------------------P--
---------------------------------------------------------PATR-SL---GSG--
ISTDWL-SGSMS--A--------PTSQPP------N-QGIP-PPA-RQDGVVPS--AS----SMTTSVQTRP
LVPTG----------------------------------QIPSSQPQA---------QDPDIF---------
--------------------------------------SKT-PVAND-------------------SKSFAV
LENGF-----------------NSGSSF--------GNVFSA-TPN---------QS-----NKISSS--V-
---AAAVNS-----------------------------S--------A------------------------
------------APQI---------SVQPSPLGSF-------------PNNA-------QQL-VGGQ-----
----------------QTGKQI----------QSVAGQVTNPR-PSGGFPVAAGNVT---------------
----------------------------------------------SGQSRSLWPRMIPADIQKYLKVFV-Q
VDTDRDGKITGEQARNLFLSWRLPREVLKQVWDLSDHDNDSMLSAKEFCVALYLMERYREGRPLPPTLPSSV
ISDEAL--------VS---------ATSRP--------------------TGSY--------------GGGA
WG-P-VP------G----PRQQ----QV-----------------GA--GT------RPLQ---------PG
A-PRP---PRPPSG------P-H--SE------EKQPSQPKPK--VPVL-------EKHLVDQLTQEEQDSL
NSKFQDAS-QADK----------------------KADVE--------------------------------
--------------VEELEKEILESRQKIDFFRAKMQEL------------------------------VDA
LAKKYEEKYKQAGDVASKLTIEEATFRDIQEQKMELYRAIVKMD--EGETDNG-ALKERAERIHSSLEELVR
S-------------------------------------LNERCKQYGLRAKPMSL-----------------
--------------------------VELPF-G---------------------------------------
-----WQAGIQGGAADWDEHWDKFEDEGFTFVKELTTEVQ------NIVAPPKPKS--IR------------
-----------------NVKAL-MEGGL-SF---------STS--NADAKV--------------------E
KI--S-GTG-DPVP-DKESAHS-ETENG------------RERSPPG-------------------------
-----------------SPKNG------RT--ENQTREFQDSPKG-------------------------NA
GRDGSPH----GRG---------TSSGL-CS-DVA--DTASVFSADKNVDEA--------------------
----TWG-RF-DSHYDNES---------------IWGTESA-------------------------------
--------GGKSGVVLVQEADLES--------HTD---GSL-FGT---------GEFGLNPIKT--GT----
-----------------------------SKAD--------------------------------------N
-TF---S----------------GKSSFMF-DSVPSSPAYNQG----------------------N------
SFYTF-DSIP----------------STP-AYN----QEKSSF-----GF-DSVPGTPAYNQ----------
-----------------------------------GKSSIVF-DSVPSTPAHGQ----GMSSFGFADSVPGT
P---------------SYG---LGGKGPFSFADSVPGTPAYDF---GNSR-RLSE-----------------
-------GSD-D-HSFD---N-FSRFD------SFN-L-N-ESSSS-S-F-PSS---------GPSLA----
--RFDS-V-RST---RESEQ-GFGAP------------------SR------FDS---FRESGDSDLG----
-----------QGFSRFDSFRDSEQSHV---LPSFDSF------DNGQ------------------------
------------------GFPSR----FDSFRD-SGDS-----DNGRG-FTR--------------------
F---DSFG-----GQSS-GFDYGHDSKDSLNK-------HGFD------D-TDA---FGSSG----------
--PHRT--ST----FDGGATTK--------------------------------------------------
-----------------------SSSDEW-------------------------------------------
------------------------------------------------------------------------
------------------------------------------------------------------------
--KAF-----------------------------------------
>MescEH2
------------------------------------------------------MANTDLFDAYFKRADLDC
DGQISGAEAVAFFQGSGLPKQVLAQVWMHADQRKAGFLGRQEFYNALKLVTVAQ-SKRELTPDIVKAALYGP
ASAKIPAPQIN-LAA-T---------PAPK------------------------------------------
--------AAT----------------P------------------APQMA-------------G-------
--AT-SV----------------------------------A-SQN-------F------------------
---------------GIRP--PQM------------------------------------------------
-------------------------------------------------T-GNASTNQ------------Q-
----------FFS-----SQQ----------NQFVR-PP-------QAM---------------------PP
SSVS-------------------HPQ-----L------LPAS------------------------------
-----------------------------QAVPRV-----------------------------------ST
M--------------------------------------------------------APPR-PP---NSN--
ISTDLA-GGGGVI-GV-------PTSQNQ------S-RGVT-PPP-SQDGFGQT--AS----GLMPPVQPRP
QLTPG----------------------------------QTP--FPIP---------QEPAVA---------
--------------------------------------SNQ-SATKD-------------------SK---F
SGNGF-----------------AAESLF--------GDVFSA-TPA---------QP-----AESSAS--A-
---ASSTST-------------------LPAS------S-GTVPSY-V------------------------
------------GSQP---------PNKPSTLESL-------------PSTFS------QQP-VGGQ-----
----------------STGRQS----------QPVAAQS-SAV-TSSGFPVGAGNSD---------------
----------------------------------------------SSQSQPPWPKMTQSGIQKYMKVFV-Q
VDTDRDGKITGEEARNLFLSWRLPREVLKQVWDLSDQDNDSMLSLREFCTALYLMERYREGRPLPTTLPSSV
MSDEIL--------LS---------ATSHP--------------------TASH--------------GSGA
WR-P-AS------G----PRPP----QV-----------------MM--GP------RSA----------PA
AAARP---PRP-PV------H-H--AD------EKQPSQQKLK--VPVL-------EKHLVDQLSEEEQDSL
NSKFQEAS-QADK----------------------K------------------------------------
--------------VEELEKEIADSRQKIEFYRVKMQELILYKSRCDNRLNEVTERVAADKHE------VEA
LAKKYEEKYKQTGDVASKLTIEEATFRDIQEKKMELYRAIVKLE--QGGTADG-SLKERAEIIHSSLEELAK
S-------------------------------------VNERCKQYGLRSKPMSL-----------------
--------------------------VELPF-G---------------------------------------
-----WQPGIQEGAADWDENWDKFEDEGFTFVKELTLDVQ------NIVAPPKQKSL-VQ------------
-----------------NMTTP-MNEDS-SA---------SPS--KAAVKS--------------------K
KD--A-SLG-EPIQ-EKESNHD-HSENG------------TARSPPE-------------------------
-----------------SPAGR------SP-AESPSHEFRDSPFK------------------------EGI
GADSSPH----AKE---------IH-----S-DMG--GTE--ISGDKNSDEP--------------------
----GWG-TF-DTHYDTES---------------VWGFDSV-------------------------------
--------SGK-------DLDHDK--------QSE---SSL-FGF---------GEFALNPIKT--GS----
-----------------------------SRVD--------------------------------------N
-MY---Q----------------GKSTSLFADSVPSTPAYDQG-----------------------------
-RSLFADSVP----------------STP-AYN----QGKSTF-----MFADSVPSTPASNQ----------
-----------------------------------GKSSFGFADSVPSTPAYNQ----GKSSFGFADSVPST
P---------------AYN----QGRSSFGFADSVPGTPAYNF---GNSPRKFNE-----------------
-------GSE-D-HSFD---S-FSRFD------SFN-M-H-D--SG-L-F-QSP---------RHSLG----
--RFDS-M-NST---RDSDQ-GYGFP------------------SR------FDS---FRESRDSDQGHGFS
RFDSFRDSDQSHGFSRFDSFRESDNSHG--FPSRFDSFR---DSDNS--HAFPSSFDSFRETRDSDHGQGFS
RFDSFNANDSGLFQSSG-NSLDR----FDSVRG-SRET-----DSSR-------------------------
F--------------------------------------SSFD------E-SDP---FGSAG----------
--PFKI--SI------EGETPR--------------------------------------------------
-----------------------KSSDNW-------------------------------------------
------------------------------------------------------------------------
------------------------------------------------------------------------
--KAF-----------------------------------------
>RcomEH2
-----------------------------------------------------MANTTDLFDVYFKRADLDC
DGQISGAEAVAFFQGSGLPKQVLAQVWTYADQRKAGFLSRQEFYNALKLVTVAQ-SKRDLTPDMAKAALYGP
ASAKIPAPQIN-LAA-T---------PAPR---AAAPAP---------------------------------
-------RAAT----------------P------------------APQIA-------------G-------
--TT-SV----------------------------------A-SQN-------I------------------
---------------GIRP--PQV------------------------------------------------
-------------------------------------------------P-VNASTNQ------------Q-
----------YFP-----PQQ----------NQFMR-PP-------QGM---------------------PV
NSMS-------------------HPQ-----Q------MLAN------------------------------
-----------------------------QGVPRG-----------------------------------GN
M--------------------------------------------------------TAPR-LP---NSN--
VSTGWP-GGSLGT----------ETTQNQ------S-RGVI-PPA-TRDGFGLM--AS----GITPSMQPRP
QVTSG----------------------------------QTPSTTTTP---------QDAAVP---------
--------------------------------------SNQ-SATKD-------------------VK---V
SGNGF-----------------ASNSLF--------GDVFSV-GPA---------QP-----AQSSSS--A-
---APSASV-------------------LPVS------L-PIVTSS-V------------------------
------------GSQP---------SVRPSTLDTL-------------QNAFS------QRS-VGGL-----
----------------STAIEN----------KSVAAQTSN---VTPGISVGAGNSA---------------
----------------------------------------------SNQSQAPWPKMTQSDIQKYMKVFV-Q
VDTDRDGKITGEQARNLFLSWRLPREVLKQVWDLSDQDNDSMLSLREFCTALYLMERSREGRTLPTILPSSI
MSDETL--------LS---------ATSHP--------------------TASH--------------GSGA
WG-S-AS------V----LRQP----QV-----------------MP--GP------RPT----------PA
AAARP---PRPPPV------H-H--AD------EKQPGQQKPK--VPVL-------ENHLVDQLSQDEQDSL
NSKFQEAA-QADK----------------------K------------------------------------
--------------A----------------------LLIL-------------------------------
------------------------------------------------------------------------
------------------------------------------------------L-----------------
--------------------------VHL---GG--------------------------------------
-----------------------------ILILTIMLKL---------------------------------
------------------------------------------------------------------------
------------------------------------------------------------------------
------------------------------------------------------------------------
------------------------------------------------------------------------
------------------------------------------------------------------------
------------------------------------------------------------------------
------------------------------------------------------------------------
------------------------------------------------------------------------
------------------------------------------------------------------------
------------------------------------------------------------------------
------------------------------------------------------------------------
------------------------------------------------------------------------
------------------------------------------------------------------------
------------------------------------------------------------------------
------------------------------------------------------------------------
------------------------------------------------------------------------
------------------------------------------------------------------------
------------------------------------------------------------------------
------------------------------------------------------------------------
------------------------------------------------------------------------
----------------------------------------------
>PtriEH2
-----------------------------------------------------MANNTDLFDSYFRRADLDG
DGQISGAEAVGFFQGSSLPKQVLAQVWMHADQRNAGYLGRQEFYNALKLVTVAQ-SKRELTPEIVKAALYGP
ASAKIPAPQIN-LAA-T---------PAPK------------------------------------------
--------TVA----------------P------------------APQLS-------------G-------
--TT-PA----------------------------------S-SPN-------V------------------
---------------GIRP--PQV------------------------------------------------
-------------------------------------------------P-GNAVTNQ------------Q-
----------YFP-----SQQ----------GQFTR-QPQP---QTQAM---------------------PP
NSSS-------------------HPQ-----Q------ILVS------------------------------
-----------------------------QGMPRG-----------------------------------GT
V--------------------------------------------------------VAPR-PL---NSN--
ISTDWL-GGSAA--G--------LTSQGP------S-RGIG-HPA-TQDGFGLS--AP----GFTPSFQPRP
QVTAG----------------------------------QIAAPTPKP---------QEAAIT---------
--------------------------------------SNQ-LATRD-------------------SKSVVV
SGNGF-----------------ASDSLF--------GDVFSA-TPA---------QP-----KQSSSS--S-
---AHSTSS-------------------IPVS------S-AIVSSS-V------------------------
------------GSQP---------SVKPSSLDSL-------------QSTFP------QQH-VGGQ-----
----------------STARPN----------QQVPSQSVTSA-PSAGFSVGTSSAA---------------
----------------------------------------------PSQSQPPWPRMTQSDIQKYTKVFV-Q
VDTDRDGKLTGEQARNLFLSWRLPREVLKKVWDLSDQDNDSMLSLREFCTALYLMERYREGRPLPATLPTTV
MSDETL--------LS---------ATSHP--------------------AASY--------------GGGS
WG-P-AS------G----LRQQ----QV-----------------VS--GA------RPP----------PA
AAARP---PRPPTA------P-H--AD------EKQPTQQKHK--VPVL-------EKHLVHQLSQEEQDTL
NSKFQEAS-QADK----------------------K------------------------------------
--------------VEELEKEILDSRQKIEFYRVKMQELILYKSRCDNRLNEVTTRVSADKHE------VET
LGKKYEEKYKQSGDVASKLTIEEATFRDIQEKKMDLYRAIVKME--EGGAADG-VLKERAENIQSNLEELVK
T-------------------------------------VNERCKQYGLRSKPTSL-----------------
--------------------------VELPF-G---------------------------------------
-----WQHGIQEGAADWDEGWDKLEDEGFIFVKELTLDVQ------NVVAPPKEKTS-VQ------------
-----------------KATTS-TEKDL-GA---------SPS--NAEVKA--------------------E
KV--P-SPR-KSNS-EKDIPDH-QHENG------------SLRSPPD-------------------------
-----------------SP-GR------TT-KENQSNEFRDSPF-------------------------KES
GADNSPH----AKE---------TQ-----S-DVG--GTESVHFGEK-IVEP--------------------
----GWG-TF-DTPYDSES---------------VWGFDSV-------------------------------
--------SGK-------DMD---------------------FGI---------SEFGLNPIKT--GS----
-----------------------------SHGD--------------------------------------N
-MP---L----------------GKSSFMF-DSVPSTPAHNQG----------------------N------
SSYAFADSVP----------------STP-AYN----QGKSSY-----AFADSVPSTPAYNP----------
-----------------------------------GKSSYAFADSVPSTPGYNP------------------
------------------------GKSPFSFADSVPSTPAYNF---GNSPRRFSE-----------------
-------GSE-DHHSFD---S-FSRFD------SFN-M-Q-D--GG-L-F-QSP---------RHSLS----
--RFDS-I-RST---KDSDQ-SYGFP------------------SR------FDS---FREGGDSDQSHEFS
RFDFLREPDQNHGFSRFDSFKESDQNHG---ISRFDSFK---ESDPG--HGFSSSFSSFGESRDPDHGHGFS
KMDSFNAHDSGFFQSSDNSSLAR----FDSVRG-SKDS-----EN-HG------------------------
F--------------------------------------PSFD------D-AVP---FGSSG----------
--PFKT--SL------ESETPR--------------------------------------------------
-----------------------GSSDNW-------------------------------------------
------------------------------------------------------------------------
------------------------------------------------------------------------
--RAF-----------------------------------------
>SpurEH2
-----------------------------------------------------MANNTDLFDTYFRRADLDG
DGQISGAEAVGFFQGSSLPQQVLAQVWMHADQRKAGYLGRQEFYNALKLVTVAQ-SKRELTPEIVKAALYGP
ASAKIPAPQIN-LAA-T---------PAPK------------------------------------------
--------TMA----------------P------------------APQLA-------------G-------
--TT-PA----------------------------------S-SPN-------V------------------
---------------GIRP--PQV------------------------------------------------
-------------------------------------------------P-GNAAINQ------------Q-
----------YFP-----SQQ----------GQFTR-QPQP-----QAM---------------------PP
NSAS-------------------HPQ-----Q------ILAS------------------------------
-----------------------------QGMPRG-----------------------------------GT
V--------------------------------------------------------AAPR-PL---NSN--
ISTDWL-GGSAA--G--------LTSQGP------S-RGVG-HPA-TKDGFGNS--AP----GFTSSVQPRP
QMTAG----------------------------------QMAALTPKP---------QEAAIT---------
--------------------------------------SNQ-PATRD-------------------SKSVVV
SGNGF-----------------ASDSLF--------GDVFSA-SPA---------EP-----KHNSSS--A-
---VPSTSS-------------------ISVS------S-ALVP-S-V------------------------
------------GSQP---------SVKPSSLDSL-------------QSTFS------QQH-VGGQ-----
----------------STSRPN----------QQVPPQSVTSA-PSTGFSAGTSNVA---------------
----------------------------------------------LSQSQPPWPRMTQSDIQKYTKVFV-Q
VDTDRDGKLTGEQARNLFLSWRLPREVLKKVWDLSDQDNDSMLSLREFCTALYLMERYREGRPLPATLPTTV
MSDETL--------LS---------ATSHP--------------------TASY--------------GAGS
RG-P-AS------G----LRQQ----QV-----------------VS--GA------RPP----------PA
AAARP---PRPPTA------A-H--GD------EKQPTQQKPK--VPVL-------EKHLVHQLSQEEQDAL
NSKFQEAS-QADK----------------------K------------------------------------
--------------VEELEKEIMDSRQKIEFYRVKMQELILYKSRCDNRLNEVTSRVSSDKHE------VET
LGNKYEEKYKQTGDVASKLTIEEATFRDIQEKKMDLYRAIVKME--EGGAADG-VLKERSENIQSNLEELVK
T-------------------------------------VNERCKQYGLRSKPTSL-----------------
--------------------------VELPF-G---------------------------------------
-----WQHGIQEGVADWDEVWDKFEDEGFIFVKELTLDVQ------NVVAPPKEKTS-VR------------
-----------------KATTS-TEKDL-GA---------SPS--NAEVKA--------------------E
KV--P-SPI-KS----KDIADH-QHENG------------SLRS-PE-------------------------
-----------------SP---------GT-KENQSNEFQDSPF-------------------------KES
GADNSPH----AKG---------TQ-----S-DVG--GTESVHSGDK-IVEP--------------------
----GWG-RF-DTPYDSES---------------VWGFDSV-------------------------------
--------SGK-------DMD---------------------FGI---------SEFGLNPIKT--GS----
-----------------------------SHGD--------------------------------------N
-MS---L----------------GKSPFTF-DSFPSTPAHNQG----------------------N------
SSNLFADSVP----------------GTP-AYN----QGKSSY-----AFADSVPSTPAYNP----------
-----------------------------------GKSSYAFADSVPSTPAYNP----GKSSYAFADSVPGT
P---------------AYN----SGKSPFAFADSVPSTPAYNF---GNSPRRLSE-----------------
-------GSE-D-HAFD---S-FSRFD------SFN-M-H-D--GG-L-F-QSP---------RHSLS----
--RFDS-S-RST---KDSDQ-SYGFP------------------SR------FDS---FREGGDSDQSHEFS
RFDFSRESDQNHGFSRFDSFKESDQNHG---ISSFDSFK---ESDPG--HGFSSSFSSFGESRDPDPSHGFS
NMDSFNSHDGGFFQSSD-KSLAR----FDSVRS-SKDS-----ENSHG------------------------
F--------------------------------------PSFD------D-AIP---FGSSG----------
--PFRA--SL------ESETPR--------------------------------------------------
-----------------------GGSDNW-------------------------------------------
------------------------------------------------------------------------
------------------------------------------------------------------------
--RAF-----------------------------------------
>CsinEH2
-----------------------------------------------MAGQ--TATNSDLFEAYFRRADLDG
DGQISGAEAVAFFQGSNLPKQVLAQVWSHADQRKAGFLNRAEFFNALKLVTVAQ-SKRELTPDIVKAALYGP
ASARIPAPQIN-LAA-M---------PSSH---SRVG-----------------------------------
--------A------------------P------------------ASQVS-------------G-------
--AP-------------------------------------S-PQN-------V------------------
---------------SVRG--PQG------------------------------------------------
-------------------------------------------------L-GNASTNQ------------Q-
----------SPP-----SQS----------NHFVR-TP-------QAV---------------------LP
GTTL-------------------HPQ-----Q------VLSG------------------------------
-----------------------------QSMPSG-----------------------------------GT
M--------------------------------------------------------TAPR-PP---TSN--
VSTDWL-GGSTV--SP---LAG-STTQLP------N-RGSS-PSL-PQEGFGLP--AS----SLAPSVQPRP
PITSGGRAGSPLAGTTSQVSDRGISASSTLDRFGLPASSVAPSVQPRPPGT-----SAQTPAT---------
--------------------------------------APK-PQAPD-------------------SKSLVV
SGNGF-----------------SSDSLF--------GDVFSA-SPV---------QP-----KQDVAI----
------SGS-------------------VPTS------T-ASVPAS-P------------------------
------------APKP---------SLKAGPVEPV-------------QHAFS------QPP-VGGQ-YQQ-
--------------GQSAGKQN----------QQFAVKSTPAA-ASTGFPIGALNST---------------
----------------------------------------------SSQSHVPWPKMTHSEVQKYTKVFV-Q
VDIDRDGKITGEQAYNLFLSWRLPREVLKQVWDLSDQDNDGMLSLKEFCTALYLMERYREGRPLPTMLPSTI
MPDEAL--------FS---------TTSQP--------------------QAPH--------------VSGT
WG-P-VA------G----VQQP----HAS----------------------------RPPT-----------
--GKP---PRPFPV------P-Q--AD-----RSVQTTPQKSK--VPEL-------EKHLMDQLSKEEQESL
NAKLKEAT-EADK----------------------K------------------------------------
--------------VEELEKEILTSREKIQFCSTKMQELILYKSRCDNRLNEITERVSGDKRE------VEL
LAKKYEEKYKQSGDVASKLTLEEATFRDIQEKKMELYQAILKME---GESGDG-TLQQHADHIQNELEELVK
I-------------------------------------LNDRCKQYGLRAKPTLL-----------------
--------------------------VELPF-G---------------------------------------
-----WQPGIQEGTADWDEDWDKLEDEGFTFVKELTLEVQ------NVVAPPKPKSSSVK------------
-----------------NETSS-NKHDA-TA---------SSS--NIDSKSEKDASEGKDATEEKGASK--E
KD--A-SKG-EEIS-ENEPAHE-QNEDG------------LARGRPN-------------------------
-----------------SSAGS------GA-TENQSKEVQDFQIM------------------------KDI
GADGSPQ----AKE---------TQ-----S-DEV--GPESVFSGNKGFDEP--------------------
----SWG-TF-DTHYDAES---------------VWGFDTD-------------------------------
--------NSK-------EAAHDQ--------HLD---SSM-FGL---------DDFNIKPIKT--EL----
-----------------------------FHSN--------------------------------------N
-LF---P----------------GKSSSIF-A----------------------------------------
------DSVP----------------STP-AY--------------------SITNSPRRFSA---------
-----------------------------------G----------PDDYSFD-------------------
-----------------------KGKSPFIFADSVPSTPAYNF---GNSPRRFSG-----------------
-------GSE-D-HSFD---N-LSRFD------SFN-M-H-D--GG-L-F-QSP---------SHSLS----
--RFDS-V-HST---RDSDP-NYGLS------------------SR------FDS---FN------------
--------------ARDNSFN---------------------------------------------------
------ARDSGFFQS-Q-NSLAR----FDSMRS-TKDF-----DHGHG------------------------
FPAFESFD-----DTDPFGTTGPSNSKTSVDTPRNGSGVLAFD------D-TDP---FGSTG----------
--PFKT--SV------ESNTQK--------------------------------------------------
-----------------------RSSDNW-------------------------------------------
------------------------------------------------------------------------
------------------------------------------------------------------------
--NAF-----------------------------------------
>CcleEH2
-----------------------------------------------MAGQ--TAANSDLFEAYFRRADLDG
DGQISGAEAVAFFQGSNLPKQVLAQVWSHADQRKAGFLNRAEFFNSLKLVTVAQ-SKRELTPDIVKAALYGP
ASARIPAPQIN-LAA-M---------PSPH---SRVG-----------------------------------
--------A------------------P------------------ALQVS-------------G-------
--AP-------------------------------------S-PQN-------V------------------
---------------SVRG--PQG------------------------------------------------
-------------------------------------------------L-GNASTNQ------------Q-
----------SPP-----SQS----------NHFVR-TP-------QAV---------------------LP
GTTL-------------------HPQ-----Q------VLSG------------------------------
-----------------------------QSMPSG-----------------------------------GI
M--------------------------------------------------------TAPR-PP---TSN--
VSTDWL-VGSTV--SP---LAG-STTQLP------N-RGSS-PSL-PQEGFGLP--AS----SLAPSVQPRP
PITSGGRAGSPLTGTTSQVSDRGISASSTLDRFGLPASSVAPSVQPRPPGT-----SAQTPAT---------
--------------------------------------APK-PQAPD-------------------SKSLVV
SGNGF-----------------SSDSLF--------GDVFSA-SPV---------QP-----KQDVAI----
------SGS-------------------VPTS------T-ASVPAS-P------------------------
------------APKP---------SLKAGPVEPV-------------QHAFS------QPP-VGGQ-YQQ-
--------------GQSAGKQN----------QQFAVKSTPAA-ASTGFPIGALNST---------------
----------------------------------------------SSQSHVPWPKMTHSEVQKYSKVFV-Q
VDIDRDGKITGEQAYNLFLSWRLPREVLKQVWDLSDQDNDGMLSLKEFCTALYLMERYREGRPLPTMLPSTI
MPDEAL--------FS---------TTSQP--------------------QAPH--------------VSGT
WG-P-VA------G----VQQP----HAS----------------------------RPPT-----------
--GKP---PRPFPV------P-Q--AD-----RSVQTTPQKSK--VPEL-------EKHLMDQLSKEEQESL
NAKLKEAT-EADK----------------------K------------------------------------
--------------VEELEKEILTSREKIQFCSTKMQELILYKSRCDNRLNEITERVSGDKRE------VEL
LAKKYEEKYKQSGDVASKLTLEEATFRDIQEKKMELYQAILKME---GESGDG-TLQQHADHIQNELEELVK
I-------------------------------------LNDRCKQYGLRAKPTLL-----------------
--------------------------VELPF-G---------------------------------------
-----WQPGIQEGTADWDEDWDKLEDEGFTFVKELTLEVQ------NVVAPPKPKSSSVK------------
-----------------NETSS-NKHDA-TA---------SSS--NIDSKSEKDASEGKDATEEKGASK--E
KD--A-SKG-EEIS-ENEPAHE-QNEDG------------LARGRPN-------------------------
-----------------SSAGS------GA-TENQSKEVQDFQIM------------------------KDI
GADGSPQ----AKE---------TQ-----S-DEV--GPESVFSGNKGFDEP--------------------
----SWG-TF-DTHYDAES---------------VWGFDTD-------------------------------
--------NSK-------EAAHDQ--------HLD---SSM-FGL---------DDFNIKPIKT--EL----
-----------------------------FHSN--------------------------------------N
-LF---P----------------GKSSSIF-A----------------------------------------
------DSVP----------------STP-AY--------------------SITNSPRRFSA---------
-----------------------------------G----------PDDYSFD-------------------
-----------------------KGKSPFIFADSVPSTPAYNF---GNSPRRFSG-----------------
-------GSE-D-HAFD---N-LSRFD------SFN-M-H-D--GG-L-F-QSP---------SHSLS----
--RFDS-V-HST---RDSDP-NYGLS------------------SR------FDS---FN------------
--------------ARDNSFN---------------------------------------------------
------ARDSGFFQS-Q-NSLAR----FDSMRS-TKDF-----DHGHG------------------------
FPAFESFD-----DTDPFGTTGPSNSKTSVDTPRNGSGVLAFD------D-TDP---FGSTG----------
--PFKT--SV------ESNTQK--------------------------------------------------
-----------------------RSSDNW-------------------------------------------
------------------------------------------------------------------------
------------------------------------------------------------------------
--NAF-----------------------------------------
>DcarEH2
-----------------------------------------------MAG----GPNMEQFELYFRRADMDQ
DGRITGPEAVAFFQATNLPKQVLAQIWTHADQNKTGFLGRSEFYNALKLVTVAQ-SKRDLTPDIVKAALYGP
ASAKIPAPQIN-LAV-L---------PMPH---PNMR-----------------------------------
--------AGT----------------P------------------SQQFA-------------G-------
--TA-PV----------------------------------T-YQN-------T------------------
---------------GTRG--SQG------------------------------------------------
---------------------------------------------------FPPQQNQG--------FLPQQ
SQGFPPQQNPGFP-----PQQ----------NQGMR-PP-------RPL---------------------PP
DNV--------------------QSQ-----Q------GVTT------------------------------
-----------------------------QQWPGG-----------------------------------GT
MA-------------------------------------------------------MSSN-LQ---SSS--
ISTDWL-RGGTG--GP---PAA-VTSQVP------S-SGSN-AFS-MQGGLGPA--TS----GSVASPLPGV
QATTT----------------------------------SLPPSSTKL---------SDSAPT---------
--------------------------------------ANE-VGAKD-------------------LKTITN
LGNGF-----------------ASDPVF--------GDVFSA-ASV---------QV-----RPNSPV--P-
---ASSANS-------------------LPVS------S-AIVPAS-T------------------------
------------GPQT---------TARPSLTGPL-------------QSAPA------QVL-TGSQ-NQH-
--------------LQSSMKVN----------QQVSVQTANAY------TVGGRSSA---------------
----------------------------------------------SGQPNVQWPKMTQAAVQKYSKVFV-E
VDTDRDGKITGEQARNLFLSWRLPREILKQVWDLSDQDNDSMLSLREFCIALYLMERYREGRPLPPVLPNNI
ILEDTQ--------FP---------ATGQS--------------------AAGY--------------GNAS
LR-H-NP------G----MQQI----QE-----------------MP--GP------RPVA---------PA
VGGRP---PRPVPV------P-ALQPD----EENVQRIRQKKK--LPEL-------EKHLVDQLSTEEQNSL
NSKFKELT-EADT----------------------K------------------------------------
--------------VTELEKEIMESREKIEFYRTKMQELILYKSRCDSRLNEITERVSADRRE------VEV
LAKKYEEKYKQSGDVASKLSIEEATFRDIQEKKMELYRAIVKMD--QEGGADK--IQVHADRIQSDLEEQVK
T-------------------------------------LNERCKTYGLRAKPTSL-----------------
--------------------------VELPF-EQLIHKSQSPDSNGIRGGYLISAVGFSFLLNGQLVMAKGF
VCIPCWQPGVQEGAADWNEEWDHFEDEGFEFVKELTLDVK------NVIAPPKSKAPLVR------------
-----------------KETSQ-ANERI-PE---------PSS--NISEKS--------------------E
NL----HDG-EMNP-DHESEHT-HKEDN------------LARSPLH-------------------------
-----------------SPSNK------NA-VKSPSKDFQDSPSK------------------------KGF
NSDGSPH----ATD---------MQ-----S-EQG--GAEPVLSEDRRFDEP--------------------
----AWG-SF-DTHYDTDA---------------GWDFNID-------------------------------
--------AAK-------DSDIER--------HSE---ASL-FGP---------DSWGLNPIRT--ESND--
-VDNVFQQKSTYGFADSVPGTPMSIYGATPHTD--------------------------------------N
-LF---E----------------KKSPFAF-T----------------------------------------
------DSVP----------------STP-MSS---------------------------------------
------------------------------------------------------------------------
------------YGNSLYSDNMFQKNSTFGFADSVPSTPMYNS---VNTPRRFDE-----------------
-------GSE-D-HSFD-----LSRFD------SFN-----E--GG-I-F-P-----------SREFS----
--RFDS-M-SST---RDSDN-DHGSY------------------AP--------------------------
----------RESFARFDSFR---------------------------------------STADSEYNP---
---VFPAH----------DSFTR----FDSIRS-TRDS-----EYNQG------------------------
F--------------------------------------PSFD------D-TDP---FGSSD----------
--PFKI--SV------GSETPR--------------------------------------------------
-----------------------RETDSW-------------------------------------------
------------------------------------------------------------------------
------------------------------------------------------------------------
--KAF-----------------------------------------
>SlycEH2
-----------------------------------------------MAAQ----NQTDQFEAYFRRADLDQ
DGRISGVEAVSFFQGSNLPKPVLAQIWTYVDQSRTGFLSRQEFFNYLKLVTVAQ--KRELTPEIVKAALFTP
ASAKIPAPQIN-LAA-V---------AGPR---PANR-----------------------------------
--------VGS----------------A------------------VPPVS-------------R-------
--AA-PT----------------------------------E-APS-------F------------------
---------------GIRG-----------------------------------------------------
---------------------------------------------------------Q------------Q-
----------GLP-----VPQ----------SQYMR-PP-------RPS---------------------VQ
STS--------------------FPS-----QS-----GASS------------------------------
-----------------------------HGMP-G-----------------------------------GT
M--------------------------------------------------------AAFS-QA--------
NSSDWL-SGNGG------SQAA-VTSQAP------N-ISIN--SR-SQDGFDHA------------------
------------------------------------------------------------------------
--------------------------------------SPQ-QNQQK-------------------TTYSAT
PGNGF-----------------ASDSLF--------GDAFSV-ASV---------QP-----KQNSAP--S-
---ISSAGS-------------------FPVS------P-AIVSAS-A------------------------
------------GLQH---------PVKASPIVS--------------QVALP------QKP-V-NQ-HQQ-
--------------AQLTGRPN----------KQVLVPSAGAN------PNAAGNSR---------------
----------------------------------------------SSQSQIPWPRMTRSDYQKYSKVFM-A
VDSDRDGKISGLEARNLFLSWKLPREVLKQVWDLSDQDNDSMLSLREFCIALYLMERHREGHPLPSVLPTNL
IFDESL--------LP---------ASGQP--------------------VPPH--------------GAVA
WR-H-TP------A----TQQT----QGPRV--------------VP--GQ--------MA---------SG
APGRP---PRPVPI------P-Q--PN-----EVVQPGQQKPK--VPAL-------EKHLVDQLSQEEQDAL
SSKFQEAT-DAEK----------------------K------------------------------------
--------------VMELEKEILEAKEKIQFYHAKMQEIILYKSRCDNRLNEITQRTSADKRE------VEL
LAKKYEEKYKQTGDVASKLTIEEATFRDIQEKKMELYKEIVKMD--QDGKTDG--IQDRASHIQVNLEELVK
S-------------------------------------LNERCKTYGLRAKPTTL-----------------
--------------------------LELPF-G---------------------------------------
-----WQPGIQEVAADWDEEWDKFEDEGFTFVKELTLDVK------NVIAPPKTKSSLVR------------
-----------------EKASS-LAEHD-SGK--------SSADADTDAKI--------------------D
KL--S-NHV-QARE-VGDMESA-HGHQQ------------TARSPTD-------------------------
-----------------SPSRS------NA-VESPSKEVQESMYG------------------------KDV
SFDGSPHGA-QRKETSFDGSPNAAQ-----S-EHW--GTESVFSRDKGFDGS--------------------
----GWG-TF-DTNFDTDA---------------AWDVNSV-------------------------------
---------AK-------DSDHDN--------LKE---SSL-FGD---------DDWGLAPIKT--GS----
-----------------------------KQSN---------------------------------------
-TL---P----------------NQMPS-F-DSVPSTPSYNAGI--------------------DNTFP---
KQSPFFDSVP----------------STP-S-----------------------------------------
------------------------------------------------------------------------
----------------------------------------YNA---GFSY----------------------
---------------------------------S-------D--NT---F-PKQ--------------S---
-PFFDS-V-PST---PSYNS---GF-------------------TQ------TD------------------
------------------------------------------------------------------------
------------------NLFSRQSPFFDSVPS-TPAY-----NSGGS------------------------
----------PNAD-------------------------NMFQ------N-KSPF-AFGDSVP---------
STPMYS----------STNSPR--------------------------------------------------
-----------------------RHSGKI-------------------------------------------
------------------------------------------------------------------------
------------------------------------------------------------------------
----------------------------------------------
>AcomEH2
-----------------------------------------------------MGASAEAFDAYFKMADLDR
DGRISGAEAVAFFKGSNLPQQILAQIWTHADRNRTGYLGREEFYNALKLVTVAQ-RGRQLTPEIVKAALVGP
AAAKIPAPQIN-LPS-----------PMVQ---MNSVLT---------------------------------
--------STPSTQLNVPGAQLNAPGAP------------------ASQLN-------------V-------
--LG-AS----------------------------------A-PQN-------P------------------
---------------GFMG-----------------------------------------------------
----------------------------------------------------------------------Q-
----------QFP------SA----------SHLMR-PP-------QPT---------------------AV
LTS--------------------IPM-----Q-------GID------------------------------
-----------------------------RKPPLG-----------------------------------DN
L--------------------------------------------------------AGQN-IPNSSMPN--
VSTDWL-GGRNG--GA---SLG-GTPQVA------N-RSVT-PPV-NHDSFGLS--HS----GLAPVGSLNL
QTPSGTA-----------------------------------------------------------------
--------------------------------------APQ-VAAKD-------------------SKALVV
SGNGF-----------------PSDSSV-------GGDLFSA-AP----------QA-----KKDLPS--Q-
---NFAASS-------------------VPHS------ANDASSVV-S------------------------
------------GSQY---------PVKPRQLDQL-------------QSPPS------LLA-VDSQ-LQK-
--------------NQSLVNPN----------QMNVVQSTSAM-HVSSLPAGPVGAN---------------
----------------------------------------------SSTQQLSWPKITQTDIQKYTAVFI-K
VDKDRDGKIRGDEARNLFLSWKLPREVLRQVWELSDQDKDGMLSLREFCTAVFLMERSREGRPLPAVLPNDI
WSDGVS--------LP---------STGQF--------------------APTY--------------SAPA
WQ-P-SP------G----LSPQ-----G-----------------IQ--GP------PTTI---------PV
TSMKP---PARTPI------PNE--SD-----STTQPAPQKPK--IPVL-------EKHLVDQLSKEEQSAL
NSKFQEAA-DADK----------------------R------------------------------------
--------------VQELEKEILDTKEKIEFYRTKMQELILYKSRCDNRLNEILERVSADKRE------AQS
LGKKYEEKCKQLGDVASKLTIEEATFRAIQERKLELYNSIVKLQ--KDGSSDD-SLQDRANQIQSDLEGLVK
S-------------------------------------LNEQCKQYGLRTKPTTL-----------------
--------------------------VELPF-G---------------------------------------
-----WQPGIQEAADDWDEDWDKFGDDGFAIIKELTVEIE------KITPPKKESPPTAL------------
-----------------SDKPS-SKEES-PVA--------STP--TVESKS--------------------E
MP----PIT-ERPA-ENDSVHG-HSEDE------------SAKSPPG-------------------------
-----------------SPGR-------DA-SVNHSDEIHST---------------------------QSR
MFDVSPR----ASE---------SM-----S-DHG--FAESSISGDKFADDH--------------------
----FGGPTF-DYGDDADS-----------------------------------------------------
------------------DGDDDK--------SKN---SFF-FGS---------ADL--FPIKTKTDS----
-----------------------------PTAA--------------------------------------S
-VY---GR---------------EQKPF-F-DSVPSTPA---------------------------------
GQKTFFDSVP----------------STP-A-----------------------------------------
------------------------------------------------------------------------
----------------------------------------YNS---VFSP-RFSE-----------------
-------AGD-D-HSFD---N-FSTFD------SFG-T-N-E--NS-L-F-NSN---------SGSFA----
--RFDS-F-RST---ADSSF------------------------PD--------------------------
----------PSPFARFDSFR---------------------------------------STADHGGRP---
------------------ETFTR----FDSIRS-TS-------GHGSG------------------------
F--------------------------------------PSFD------D-ADP---FG-TG----------
--PFKI--S-------DTHSPR--------------------------------------------------
-----------------------QGTDHW-------------------------------------------
------------------------------------------------------------------------
------------------------------------------------------------------------
--SAF-----------------------------------------
>MgutEH2
-----------------------------------------------MAGQ---NPNMEQFEAYFLRADMDR
DGRVSGKEAVDFFKASNLPQQVLAQIWGYADQKQTGFLGRPEFYNALKLVTVAQ-SKRGLTPDIVKAALYGP
ASSQIPAPQIN-LAA-L---------SGPQ---STMK-----------------------------------
--------VGV----------------S------------------PAQPS---------------------
--GT-PT----------------------------------S-TQG-------V------------------
---------------GVSG-----------------------------------------------------
----------------------------------------------------------------------SI
----------RFP-----SQQ----------NQFVV-PP-------QPR---------------------PP
SSGF-------------------QSH-----L------GVSG------------------------------
-----------------------------QGIPVA-----------------------------------GS
Q-------------------------------------------------------------YP--------
TSSNLV-PGSTD--GS---RAG-ISAQVS------N-RSLN-TA--NKEGI-----VS----VSSPITQPKP
PESTG----------------------------------FFQSGP------------SMQTDT---------
--------------------------------------ASQ-VGKEE-------------------SKPLSA
TGN-----------------------------------MFSV-APS---------QP-----KQNSTQ--L-
---AYSSGS-------------------IPAS------S-NATFTS-L------------------------
------------TDYS---------TMKPNDVSHP-------------PAIQA------HQP----------
--------------PSTEKKVN----------QHVLAPN----------PVGAGNLA---------------
----------------------------------------------SAQPPPPWPRMTPSDVQKYSKVFV-Q
VDTDRDGKITAEQARDLFLSWRLPQGVLKLIWDLSDQDNDRMLSLREFCIALYLMERFREGRPLPNVLPNSV
I-DGSL--------FP---------SPGQP--------------------AAAY------------------
-------------G----YQQP----QG-----------------TK--NA------RPPP---------SA
GGRKP---PRPVPV------P-Q--PD--------EPIQEKAK--VPVL-------EKHLVDQLSTEEQDSL
NKKLEEAK-DAEK----------------------K------------------------------------
--------------VSDLEKDIVEAKQKIQFYRAKMQELILYKSRCDNRLNEITSKVVEDKKE------AES
LAKKYEEKYNKNGAVSSRLTIEESTFRDIQDKKMELYRAIVRLE--H-DKADG--IQDRANKIQLEVEELVK
A-------------------------------------LNERCKTYGLRAKPTSL-----------------
--------------------------LELPF-G---------------------------------------
-----WQSGIEAAAADWDEAWDVFEDEGFMQVKELTLEVQ------NIIAPPKPKTSLIR------------
-----------------ERVTS-LDNSD-TSR--------SPS--KADDKS--------------------E
LT--------NSEL-DNERPKA--NIEK------------TARSPPG-------------------------
-----------------SPAGS------NA-AESPSKELHDLRM-------------------------RNI
NVNGSPR----AFD---------TQ-----S-EIG--GADSVHSGEKGFDEP--------------------
----GWD-SF-DAHYDSDA---------------QSEFNSFK------------------------------
-------DFER-------DFERER--------RNG---SSL-FGD---------EDWGLNPIKT--TS----
-----------------------------TDSD--------------------------------------R
-TF---P----------------NQGPF-F------------------------------------------
------DSVP----------------STP-LYNS--------------------------------------
------------------------------------------------------------------------
-------------TNSPNADNIFSGK-PFGFADSMPSTPMYNS---SISPRKFNE-----------------
-------DQD-EHYSFES-SS-FSRFD------SFN-M-H-D--SG-P-F-GSR---------NDSFT----
--RFDS-M-RST---RDSEY-DQGYF------------------AP--------------------------
----------QESLTRFDSFR---------------------------------------STADSDYN----
-FGQFTPRD---------SSFSR----FDSMRSSTRES-----DYGHG------------------------
F--------------------------------------PSFD------DGADP---FGSSD----------
--PFKV--SS------EDQTPR--------------------------------------------------
-----------------------KDSDSW-------------------------------------------
------------------------------------------------------------------------
------------------------------------------------------------------------
--KAF-----------------------------------------
>SlycEH1
-----------------------------------------------MAGASQGGPNMDQFELFFRRADLDQ
DGRISGVEAVGFLKGSNLPQPVLAQIWTHADQSRTGYLSRPEFYNALKLVTVAQ-SKRELTPDIVKAALYGP
ASAKIPAPQIN-LAA-V---------ASPQ---SNSV-----------------------------------
--------GAA----------------P------------------AQQMG-------------A-------
--GL-PT----------------------------------A-SQN-------F------------------
---------------GIRG--QLP------------------------------------------------
---------------------------------------------------HATGMNQ------------Q-
----------YLT-----SQA----------GHSVR-PP-------IPT----------------------A
ATAS-------------------RPQ-----Q------FVAG------------------------------
-----------------------------MNFPRG-----------------------------------GS
F--------------------------------------------------------TGPG-LP---NSN--
SSNDYL-GSRQA--AI---STG-PTMQPP------N-RGMS-PL--------------------VPPVTQTL
Q---------------------------------------------------------GSLSL---------
--------------------------------------PS--MTEVN-------------------TKATGS
SGNGF-----------------ASDTMF-------GGETFSA-SQS---------VP-----KKSSST--P-
---NFSMMS-------------------SPTS------S-AMVPVT-T------------------------
------------ESHA---------SAKPDPFAAF-------------NT-LT------RQS-PGNQ-QPV-
--------------TPSVSKPN----------QQASVQNILPV-SSSGTPAGSVPPT---------------
----------------------------------------------PEQPQVPWPKMTRAGVQKYAKVFM-E
VDSDRDGKISGQQARDLFLNWRLPREVLKQVWDLADQDNDSMLSLREFCVALYLMERYREGRSLPSTLPNSV
MLDETL--------LA---------LAGPP--------------------TAAY--------------GSTG
WG-P-AS------G----VRPP----QG-----------------MP--GV------QPVA----------H
PGLRS---PMQGAL------P-Q--SD-----RAMQFNQQNAR-ATTSV-------NNSHMDQLSNGEQNMS
ESKGEETA-AEEN----------------------K------------------------------------
--------------DESKDKMLLDSKEKLEFYRTKMQDLVLYKSRCDNRLNEITERALADKRE------AEL
LGKKYEEKYKQVAEIASKLTIEEASFRDTQERKLELQQAITKME--QGGSTDG-ILQVRADRIQHDLEELLK
A-------------------------------------LVDRCKKHELNMKSTAL-----------------
--------------------------IELPP-G---------------------------------------
-----WQPGIPEISAVWDEDWDKFEDEGFSF---------------DVAVPENSKSTSVQ------------
-----------------KESSP-THRE--SSD--------SMS--NADAKS--------------------E
NH--S-AKGNNSTV-ETDLMYM-HS-DE------------ESKSPQG-------------------------
-----------------SPREQ------TA-FDSPSGEYSDNHFG------------------------KSF
KTESETD----------------------------------------RFDEP--------------------
----GWG-TF-DNNDDVDS---------------VWGFSAK-------------------------------
------------------ESDHVK--------HGE---KHF-FDS---------TDFGASPTRT--ES----
-----------------------------PGAE--------------------------------------S
-RY---Q----------------KNSPFTF-E----------------------------------------
------DSVP----------------GSP-L-----------------------------------------
------------------------------------------------------------------------
----------------------------------------SRA---GTSP-RYSV-----------------
-------GSK-D-PFFD---S-FSRYD------SFR-T-N-D--RA-S---SPR---------KETLT----
--RFDS-I-NSA---SGF------------------------------------------------------
------------------------------------------------------------------------
-------------------------------------------DHSRG------------------------
Y---------------------------------------SFD------D-ADP---FGSSG----------
--PFKV--SS------ESQNTK--------------------------------------------------
-----------------------KSSDHWISSAEVNTSPAAATNSPRYLSFSGQLRLGLGKLEMDVIIKKYQ
QRFRKVKEEMEKWNELQSRLLSQFNNASSIIQRLQILQDSKNYGALTCVEAIQEAVLLKQMNSLQNILLSMN
ETMEKFHVVVLSLDKMVRDGRQLIKGGSVQKNVKQLQQHVGMKPSIADCLDGLQLLYEMHQSEYRLKLSVIS
AISAFALQPSATDDLAALQQLLDDQPNIPKEEVQVIFEIIFAEEIA
>EgraEH1
---------------------------------------------MAAQGQ---GAGAEQFEAYFRRADLDG
DGRISGAEAVAFFQGSGLPKHVLAQIWMHADQARTGFLGRAEFYNALKLVTVAQ-SKRELSADIVKAALYGP
AAAKIPPPQIN-LAS-V---------PAPH---VRNA-----------------------------------
--------PVA----------------A------------------TPQMR-------------A-------
--AA-QP----------------------------------T-SQS-------V------------------
---------------GF-------------------------------------------------------
------------------------------------------------------------------------
----------GFP-----SQQQ--------QPPPVR-PP-------QPM---------------------PA
PTAF-------------------RAP-----Q------ANTG------------------------------
-----------------------------SQFSMG-----------------------------------SS
L--------------------------------------------------------TGAG-VP---NAN--
ISSDWT-GGMSG--GA---SVG-------------P-RDTN-SS--------------------VLSALSKP
Q---------------------------------------------------------IPPSL---------
--------------------------------------SSQ-TMAVD-------------------SKALVV
SGNGS-----------------SSDTFL-------GGDLFSA-KPS---------PS-----KQESSA--L-
---SNPAAG-------------------TSLA------S-AMTSVP--------------------------
------------GSQP---------SVKPNALDAL-------------QTSFS------VLS-SSSQ-VQR-
--------------PPTPSNPR----------AQGPSLGFSSF-SSPGISVGVANSS---------------
----------------------------------------------PSDSQLNWPKMKPSDVQKYTKVFM-E
VDTDRDGKITGEQARNLFLSWRLPREVLKQVWDLSDQDSDSMLSLREFCFALYLMERHREGRPLPTALPSNV
MYDETL--------LS---------MTGLP--------------------NVAY--------------GNAA
WG-A-NS------G----FRPQ----QG-----------------MP--GA------RPLA---------PA
TGLRP---GMQVPI------P-K--AD-----AAKQTNQQDLR--GPAL-------GDPFANIGGNTEPNSV
GSAPQDAT-TGGQ----------------------K------------------------------------
--------------VEEKEKVILDSKEKIEFYRTKMQDLVLFKSRCDNKLNEMTERASADKRE------AEF
LGKKYEEKYKQVAEIASKLTIEEATFRDLQERKMELHKAIVTVE--QGGSADG-LLQVRADRIQSDVDELMK
A-------------------------------------LTERCKKHSLDVKSTAL-----------------
--------------------------FELPN-G---------------------------------------
-----WQPGIQEGAAVWDEDWDKFEDEGFV--NGLNLDGK------NV---------SVE------------
-----------------RENAS-TENGY-AHD--------SIS--SPGEKH--------------------Q
NS--L-GTM-ENAF-ENEYQYA-HSEDD------------SARSPHE-------------------------
-----------------SPVGR------TS-VGSPSQVFSGAHFE------------------------KSP
EADIDTH---------------------------------------GSFDES--------------------
----TWG-AF-DNNDDVDS---------------VWGFGTK-------------------------------
--------DSK---------------------HGD-----YSFTT---------SDFGANPIRT--GS----
-----------------------------PRED--------------------------------------N
-AF---Q----------------SRSGFAF-D----------------------------------------
------DSVP----------------ATP-L-----------------------------------------
------------------------------------------------------------------------
----------------------------------------SRF---GNSSPRYSE-----------------
-------AGD---HSFD---N-FSRFD------SFR-T-H-D--SG-F-Y-PQQ---------PERLT----
--RFDS-I-NST---KDF------------------------------------------------------
------------------------------------------------------------------------
-------------------------------------------GHSRG------------------------
F--------------------------------------SSFD------D-SDP---FGSSG----------
--PFKV--SS------ESHTPK--------------------------------------------------
-----------------------KSSDNW-------------------------------------------
------------------------------------------------------------------------
------------------------------------------------------------------------
--NAF-----------------------------------------
>LusiEH1
------------------------------------------------------MASMDQFDAYFRRADLDG
DGKISGAEAVGFFQGSNLPKQVLAQIWMHADQSRSGFLGRQEFYNALKLVTVAQ-SKRELTPEIVKAALYGP
AAAKIPAPQIN-LAA-V---------PAPQ---VRPM-----------------------------------
--------GAA------------------------------------PQMGMPGSTP----QVGM-------
--PG-SA----------------------------------P-AHT-------P------------------
---------------GIRP--QGV------------------------------------------------
---------------------------------------------------PTSAMSP------------H-
----------YFP-----PQQ----------HQFMR-PA-------QGI---------------------HP
VSGP-------------------RPP-----Q------AIAPVA---APRPPQMIPPAA-----------A-
-----------------------------PQFPQ------------------------------------AS
LMVSS------------------------QPMPTSNAYRPPLQHMAGGP--------SGFG-TS---NST--
ISTDWL-GGKTG--GPA-PGAG-------------S-RGVS-PA--------------------SFSSGLQQ
P---------------------------------------------------------SPTSL---------
--------------------------------------SSP-STVGD-------------------SKAIVP
SGSVS-----------------ATTSSF-------GDDMFSV-MAS---------TK-----KQEPPK--P-
---TYSAAN-------------------APAA------S-ALAPVS-S------------------------
------------SVQA---------PTKSNSLGSL-------------QDAFA------MQS-LGR--LQR-
--------------AQSLPTTG----------QQVSTSGPALP-ASPGTSVGLA-ST---------------
----------------------------------------------TDNSQIVWPKMKAAEIQKYTKVFV-E
VDTDRDGKITGEQARTLFLSWRLPREILKQVWDLSDQDNDSMLSLREFCFALYLMERFREGRPLPATLPRSV
MFDETL--------MS---------MTGQP--------------------KVGY--------------GNAA
WA-P-GA------G----FAQR------------------------------------------------PE
TGLR----TVPVTG------P-Q--HD-----VAAVSSQSKSA--APVL-------DDSFLRH-ENGEQNSA
NSLAEDGA-TTEK----------------------KAIFSYPDLCSIDIFFCSAEVFFSFHL---ELLLKTK
TTTSPNIISIFN--FMQAEKLILDSREKIEYYRSKMQDL---------------------------------
------------------------------ERKKELHQAIVNME--QGGSADG-LLQVRADRIQSDLDELIK
V-------------------------------------LVERSKKHSLDIKSSAM-----------------
--------------------------IELPF-G---------------------------------------
-----WQPGIQEAAAPWDEEWDKFEDEGFA--NELTIDAK------NVSETTNGKPNAVQ------------
-----------------NGKAS-SDGSL-TPD--------SLY--NGDAKS--------------------G
NF--R-NTTHEHTLEENESAYT-HSEDE------------SARSPQG-------------------------
-----------------SPAGR------IT-RERPSQDFSDV-FA------------------------KST
IGDSEEH---------------------------------------GSFDDP--------------------
----AWGAAF-DTNDDVDS---------------VWGFNP--------------------------------
--------STK-------DTDSEK--------HQD-----F-FGS--------HDDFRMKPIRTS-GS----
-----------------------------PTTD--------------------------------------H
-MS---Q----------------KKSIF-F-E----------------------------------------
------ESVA----------------GSP-M-----------------------------------------
------------------------------------------------------------------------
----------------------------------------SRY---ANSP-RFSE-----------------
-------AGD----QFD---T-FSRFD------SLS-M-H-E-SSG---F-SPQ---------KEKLT----
--RFDS-I-NST---KDFGG----------------------------------------------------
------------------------------------------------------------------------
-------------------------------GG-S--------GYNRS------------------------
F--------------------------------------SSFD------D-GDL---FGSSE----------
--PFKVTSSS------EHQSPK--------------------------------------------------
-----------------------KSSDNW-------------------------------------------
------------------------------------------------------------------------
------------------------------------------------------------------------
--NAF-----------------------------------------
>LusiEH2
------------------------------------------------------MASMDQFDAYFRRADLDG
DGKISGAEAVGFFQGSNLPKQVLAQIWMHADQSRSGFLGRPEFYNALKLVTVAQ-SKRELTPEIVKAALYGP
AAAKIPAPQIN-LAA-V---------PAPQ---VRPM-----------------------------------
--------GAV----------------S------------------NPQMGMPGSTA----QMGM-------
--PG-SA----------------------------------P-AHT-------P------------------
---------------GIRP--QGV------------------------------------------------
---------------------------------------------------PTSAMSP------------H-
----------YFP-----PQQ----------NQFMR-PA-------QRT---------------------HP
VSGP-------------------RPP-----Q------AIAPVV---APRPPQMNPPAA-----------A-
-----------------------------PQFPQ------------------------------------AS
LMVNS------------------------QPMPTSNAYRPPLQHMAGGP--------SGFG-TS---NST--
ISTDWL-GGKMG--GPV-PGAG-------------S-RGAS-PA--------------------SFSSGLQQ
P---------------------------------------------------------SPTSL---------
--------------------------------------SSP-STVGD-------------------SKAIVP
SGSMS-----------------ATTSSF-------GDDMFSV-MAS---------TK-----KQEPPK--P-
---TYSAAN-------------------APAA------S-ALAPVS-S------------------------
------------SVQA---------PTKSNSLGSL-------------QDAFA------MQS-LGG--LQR-
--------------AQSLPTTG----------QQVSTSGPALP-ASPGTSVGLA-ST---------------
----------------------------------------------TDNSQIVWPKMKQAEIQKYTKVFI-E
VDTDRDGKITGEQARTLFLSWRLPREVLKQVWDLSDQDSDSMLSLREFCFALYLMERFREGRPLPATLPRSV
MFDETL--------MS---------MTGQP--------------------KAGY--------------GNAA
WA-P-GA------G----FAQQ------------------------------------------------PG
TGSR----SVPVTG------P-Q--HD-----VAAVSSQSKQA--APVL-------DDSFLRH-ENGEQNSA
NSLVEDGA-TTEK----------------------KAIFSSPDLCPIDIFICPAEVFFSFHL---ELLLK--
--TSPYIHCDKNDRIIHAEKLILDSREKIEYYRSKMQDLVLYKSRCDNRLNEITERALADKRE------AEI
LGKKYEEKYKQVAEVVSKLTIEEAQFRDIQERKKELHQAIVNME--QGGSVDG-LLQVRADRIQSDLDELIK
V-------------------------------------LVERSKKHSLDIKSSAL-----------------
--------------------------IELPL-G---------------------------------------
-----WQPGIQETAAPWDEEWDKFEDEGFA--NELTIDAK------NVAETTNGKPNAVQ------------
-----------------NGKAS-SDGSL-TPD--------SLY--NGDAKS--------------------G
NF--R-NTH-EHTLEENESAYI-HSEDE------------SARSPQG-------------------------
-----------------SPAGR------IT-RERPSQDFSDV-FA------------------------KST
VGDSEEH---------------------------------------GSFDDS--------------------
----AWGAAF-DTNDDVDS---------------VWGFNP--------------------------------
--------STK-------DTDSEK--------HQD-----F-FGS--------HDDFRMKPIRTS-GS----
-----------------------------PTTD--------------------------------------H
-MS---Q----------------KKSIF-F-E----------------------------------------
------ESVA----------------GSP-M-----------------------------------------
------------------------------------------------------------------------
----------------------------------------SRY---ANSP-RFSE-----------------
-------AGD----QFD---T-FSRFD------SLS-M-L-E-SSG---F-SPQ---------KEKLT----
--RFDS-I-NST---KDFG-----------------------------------------------------
------------------------------------------------------------------------
-------------------------------GS-S--------GYNRS------------------------
F--------------------------------------SSFD------D-GDL---FGSSE----------
--PFKVTSSS------EHQSPK--------------------------------------------------
-----------------------KSSDNW-------------------------------------------
------------------------------------------------------------------------
------------------------------------------------------------------------
--NAF-----------------------------------------
>MescEH1
-----------------------------------------------MAAQN-QVFNADQFEAYFRKADLDG
DGRISGAEAVAFFQGANLPKQVLAQIWMNADQSHVGFLSRAEFYNALKLVTVAQ-SKRELTPDIVKAALYGH
AAAKIPPPKIN-FPTPS---------PMQQ---VNSM-----------------------------------
--------GAV----------------S------------------VPQMG-------------A-------
--VA-PA----------------------------------A-SQS-------L------------------
---------------GFRG--PGV------------------------------------------------
---------------------------------------------------PNDYMNQ------------Q-
----------YSP-----SQQ----------SQSIR-PP-------QAT---------------------PP
GTAS-------------------HPP-----Q------GIIS------------------------------
-----------------------------PGFSRG-------------------------------------
------------------------------SMPTSTVTHPR-QSIPGST--------SSPS-VP---NSN--
ISTNWI-GGKTS--EA---LTG------------------------------------------TTNATMQL
Q---------------------------------------------------------TQGSV---------
--------------------------------------LSQ-STVND-------------------PKALAV
TGNGF-----------------ATGSSF-------GGDVFSA-ISS---------IG-----KQETPV--P-
---AYSSSG-------------------SPVL------A-TAVPAS-S------------------------
------------GGHL---------TVKSNSLDSL-------------QSAFA------MQP-LGGQ-LQR-
--------------AKSLPTLD----------QQVSASSSSSL-TTPSISVGVANP----------------
----------------------------------------------SDNSQIPWPKMKPTDVQKYAKVFM-E
VDTDRDGRITGEQARNLFLSWRLPREVLKQVWDLSDQDSDSMLSLREFCFALYLMERFREGRPLPVSLPRNI
MFDETL--------LS---------MTGQP--------------------KVAY--------------GNAS
WS-Q-SP------G----SAQQ----PG-----------------V---ST------QLIA---------PA
TGLRP---PVPVTG------P-RVVPD-----GVMASNQQKPR--ELVL-------EDSFLNKSDGGEQ---
NSVPQNGV-ASDK----------------------K------------------------------------
--------------VDEPEKVILDSKEKIEFYRTKMQDLVLYKSRCDNRLNEITERARADKHE------AEM
LGKKYEEKYKQVAEVASKLTIEEATFREIQERKLELHQAIVNME--QGGSADG-ILQVRADRIQSDLDELMK
A-------------------------------------LTERCKKHGLEVESTAM-----------------
--------------------------VKLPI-G---------------------------------------
-----WQPGIQEGAAAWDEDWDKFEDEGFA--NDVTIDVK------NVSTV--------Q------------
-----------------KEKWS-EDGSQ-TPD--------SLS--NGDGKS--------------------R
NF--L-STG-EHAL-EDESAYS-HSEDE------------LARSPQG-------------------------
-----------------SSARR------NA-LESPS---SDV-FA------------------------KSI
DPDAETH----------------------------------------SFDES--------------------
----TWG-AF-DTQDDMDS---------------VWGFNT--------------------------------
--------NTK-------DSDSDK--------HRD-----L-FGT---------GDFGVKPIRT--GS----
-----------------------------PASE---------------------------------------
-IF---H----------------TKSPF-F-E----------------------------------------
------DSVA----------------GSP-V-----------------------------------------
------------------------------------------------------------------------
----------------------------------------SRF---GNSP-RYSE-----------------
-------AGG----SLD---N-FSRFD------SFS-V-H-E--GG---F-SPR----------EKLT----
--RFDS-I-SST---KDL------------------------------------------------------
------------------------------------------------------------------------
-------------------------------------------SHSHA------------------------
F--------------------------------------SSFD------D-ADP---FGSSG----------
--PFKV--SS------DNQSPK--------------------------------------------------
-----------------------KGSESW-------------------------------------------
------------------------------------------------------------------------
------------------------------------------------------------------------
--GAF-----------------------------------------
>MescEH3
-----------------------------------------------MAGQT-QLPNMDQFEAYFRRADLDG
DGRISGAEAVFFLQGANLPKQVLAQIWTHADQSRSGFLSRTEFYNALKLVTVAQ-SKRELTPDIVKAALYGP
AAAKIPPPKIT-LPA-T---------PVQQ---ANPM-----------------------------------
--------GAA----------------S------------------APQMG-------------L-------
--VA-PT----------------------------------S-SQN-------L------------------
---------------GFRG--PGV------------------------------------------------
---------------------------------------------------PNASMNQ------------H-
----------YFP-----SQQ----------SQSMR-PP-------QAT---------------------LP
GTAS-------------------RPT-----Q------GIIS------------------------------
-----------------------------PEFSRG-----------------------------------GS
VVGHS------------------------QAMATSTASGSP-QAIPSST--------SCPA-TP---NSN--
ISTSWI-SGKTS--AA---LTG-------------P------PS--------------------TPSATMQP
Q---------------------------------------------------------TQVSM---------
--------------------------------------FSQ-PTSND-------------------SKALVV
SGNGF-----------------ATDSSF-------GGDVFSA-LSS---------TG-----KKETSM--P-
---AYSSSG-------------------PPAL------A-TAVPAS-S------------------------
------------GGHL---------AVKSNSLDSL-------------QSAFA------MQP-LGGQ-LQR-
--------------AQSLPTSD----------QQVSASSSSSI-TSPSIPVGVGNS----------------
----------------------------------------------SDNSQIPWPKMKPSDVQKYTKVFM-E
VDTDRDGRITGEQARNLFLSWRLPREVLKQVWDLSDQDNDSMLSLREFCFALYLMERYREGCPLPASLPRNV
MLDETL--------LS---------MTGQP--------------------KVAY--------------GNVA
WG-Q-SP------G----FGQL----PG-----------------M---GT------QPIA---------PA
TGLRP---PVPVTG------P-RALPD-----GATASNQQNAR--APIL-------EDSFLNKSDGGEQ---
NSTPQDGT-ASDK----------------------K------------------------------------
--------------VDEPEKVILDSKEKIEFYRTKMQDLVLYKSRCDNRLNEITERALADKRE------AEM
LGKKYEEKYKQVAEVASKLTIEEATFRDIQERKFELNQAIINME--QGGSADG-ILQVRADRIQSDLDELIK
A-------------------------------------LIERCKKHGLEVKSTAM-----------------
--------------------------IELPI-G---------------------------------------
-----WQPGIQEGAAVWDEDWDKFEDEGFA--NDLTIDVK------NASAT--------Q------------
-----------------KEKVS-QDGSL-TPD--------SLS--NGDGKS--------------------G
NF--L-SGG-EHAL-KGESAYT-HSEDE------------LARSPQG-------------------------
-----------------GSARR------NA-LDSPS---SDV-FA------------------------KSI
DPDAETH---------------------------------------RSFDES--------------------
----TWG-AF-DTQDDTDS---------------VWGFNPA-------------------------------
--------STK-------DSDSDK--------HRD-----F-FGT---------GDFGVKPIRT--ES----
-----------------------------PSSE--------------------------------------S
-IF---Q----------------KKSPF-F-E----------------------------------------
------DSVA----------------GSP-V-----------------------------------------
------------------------------------------------------------------------
----------------------------------------SRF---GNSP-RYSE-----------------
-------AGD----SFD---N-FSRFD------SFS-M-Q-E--SG---F-SPG----------EKLT----
--RFDS-I-SST---KDY------------------------------------------------------
------------------------------------------------------------------------
-------------------------------------------GHSRA------------------------
F--------------------------------------SSFD------D-ADP---FGSSG----------
--PFKV--SS------DNQTPK--------------------------------------------------
-----------------------SGSGSW-------------------------------------------
------------------------------------------------------------------------
------------------------------------------------------------------------
--NAF-----------------------------------------
>RcomEH1
-----------------------------------------------MAGQ----PNMDQFEAYFRRADLDG
DGRISGTEAVNFFQGANLPKQVLAQIWMHADQSRTGFLGRPEFFNALKLVTVAQ-SKRELTPDIVKAALYGP
AAAKIPPPKIN-LLA-T---------PVQQ---VNPM-----------------------------------
--------MTP----------------S------------------APQMG-------------A-------
--PP-PT----------------------------------P-VQS-------L------------------
---------------GFRG--PGL------------------------------------------------
---------------------------------------------------PNAGINQ------------Q-
----------YFP-----SPQ----------SQTMR-PP-------QAI---------------------PP
GIAS-------------------RPT-----Q------GITN------------------------------
-----------------------------PEFSRG-----------------------------------SS
MMGHS------------------------QVVPTGTASRPP-HSMPVPT--------ASPS-IP---TSN--
ISTDWL-GGKSS--LA---ISG-------------P------PS--------------------TPNVTLQS
Q---------------------------------------------------------TQFSM---------
--------------------------------------PSQ-PSATD-------------------SKASVV
SGNGF-----------------ATGSSF-------GADVFSA-TPS---------TR-----RQEPSL--P-
---LYSSSS-------------------APAS------A-TMVPAM-S------------------------
------------GGL----------SVKSNSLDSL-------------QSAYA------MQP-LGGQ-LQR-
--------------TQSLPTSG----------QQVSTSVSSSV-ASPSISVGVGNS----------------
----------------------------------------------SDNSQPPWPKMKPSDVQKYTKVFM-E
VDTDRDGRITGEQARNLFLSWRLPREVLKQVWDLSDQDSDSMLSLREFCFALYLMERYREGLRLPASLPSSI
MFDETL--------LS---------MTGQP--------------------KLIH--------------GNAA
WG-P-NP------G----FGQQ----PG-----------------M---GA------RSMA---------PA
TGLRP---PVQVAA--------Q--PD-----SVLISNQQKPR--APAL-------EDSFLNQSDTGGQ---
NSMQTDGT-ASEN----------------------K------------------------------------
--------------VGESEKVILDSKEKIEFYRSKMQDLVLYKSRCDNRLNEITERALADKRE------AEI
LGKKYEEKYKQVAEVASKLTIEEATFRDIQERKFELNQAIINIE--QGGSADG-ILQVRADRIQSDLDELLR
V-------------------------------------LIERCKKHGLEFKSTAM-----------------
--------------------------IELPF-G---------------------------------------
-----WQPGIQEGAAVWDEEWDKFEDEGFA--NDLTIDVK------NVSAS--NSKSTVQ------------
-----------------KEKGS-QDGSL-TPD--------SLS--NGGGNA---------------------
NF--F-STS-EHAL-ESESAYG-HSEDE------------LARSPQG-------------------------
-----------------SSTGR------TA-LESPSQAFSDV-FA------------------------KST
DADAETH---------------------------------------RSFDES--------------------
----TWG-AF-DTHDETDS---------------VWGFNPA-------------------------------
--------STK-------ESDSDK--------HRD-----I-FGT---------DDFGVKPIRT--GS----
-----------------------------PPLD--------------------------------------S
-FF---H----------------KKSPF-F-E----------------------------------------
------DSVA----------------GSP-V-----------------------------------------
------------------------------------------------------------------------
----------------------------------------SRF---GNSP-RYSE-----------------
-------AGD----HAD---N-FSRFE------SFN-M-H-E--GG---F-SPR----------ERLA----
--RFDS-I-NSS---KDF------------------------------------------------------
------------------------------------------------------------------------
-------------------------------------------GHSRA------------------------
F--------------------------------------SSFD------D-ADP---FGSSG----------
--VFKV--SS------VNQTPK--------------------------------------------------
-----------------------KGSENW-------------------------------------------
------------------------------------------------------------------------
------------------------------------------------------------------------
--SGF-----------------------------------------
>PtriEH1
-----------------------------------------------MAV-----PNMDQFEAYFKRADLDG
DGRISGAEAVSFFQGSNLPKQVLAQIWMHADQSRTGFLGRPEFFNALRLVTVAQ-SKRDLTPDIVKAALYGP
AAAKIPPPQIN-LQA-T--------AAAPQ---MAAASPVP---------QMGSAAPTTSQGFGFRGPG---
VPTAAPQMVAS----------------S------------------ATQMG-------------A-------
--VA-PT----------------------------------A-SQG-------F------------------
---------------GFRG--PGV------------------------------------------------
---------------------------------------------------PNATMNQ------------Q-
----------YFP------RH----------GQTMR-PL-------QGV---------------------PP
GTAS-------------------RPP-----Q------GMPAIS---LGGPSSVMLTGT-----------A-
-----------------------------SRPPQG--------------------------------MPSSS
LGGPS------------------------FIMPTGTTPRPP-QFMSGGSAG------PTPS-VS---NPN--
ISSDWL-GGRTG--GA---PTS-------------P-GGVQ-PS--------------------IPTTTSQP
R---------------------------------------------------------PLSSV---------
--------------------------------------SSQ-PIAND-------------------SK--VV
SGNGF-----------------ASDSFF-------GGDVFSA-TPT---------AT-----KQEPPL--P-
---TSSATSGTQAPIKSGSLDSLLKAVNNPTS------S-SIVSGS-S------------------------
------------DAQAR-------GPVKSSSLDSL-------------QSAFA------VQP-LGGQ-PER-
--------------TQSLASPG----------PQVSASNSASL-VSPGISVGVGKS----------------
----------------------------------------------SDSTQLSWPKMKPTDIQKYNKVFM-E
VDTDRDGRITGEQARNLFLSWRLPREILKQVWDLSDQDSDSMLSLREFCFALYLMERYREGHPLPAALPSNI
MYDETL--------LS---------MTGQP--------------------KVAY--------------GSAA
WG----P------G----FGQQ---------------------------PT------RSMA---------PV
PGMRP---PVPVTA------S-Q--PD-----GVMVNNQHKSG--APVL-------EDSFLNQHDGGEQSSA
NSMIQDGT-ASEK----------------------K------------------------------------
--------------SDETEKLILDSKEKIEFYRSKMQDLVLYKSRCDNRLNEITERALADKRE------AEL
LGKKYEEKYKQVAEVASKLTIEEATFRDIQERKLELRQAITNME--QGGSADG-ILQVRADRIQSDLDELLK
V-------------------------------------LTERCKKHGLDVKSTAV-----------------
--------------------------IELPF-G---------------------------------------
-----WQPGIQEGAATWDEDWDKFEDEGFS--NELTVDVK------SAPG---------Q------------
-----------------KERAP-ADGSL-TPD--------SLS--NGDGRS--------------------G
IF-----TG-EHVL-ESESAYF-HSGDE------------IARSPQG-------------------------
-----------------SPAGR------AA-SESPSQDFADV-FA------------------------KNT
EADIDTH---------------------------------------RSFDES--------------------
----TWG-AF-DTNDDVDS---------------VWGFNPA-------------------------------
--------GNK--------DSSEN--------ERD-----F-FGS---------DDFGLKPIRT--ES----
-----------------------------TPTT--------------------------------------N
-TF---Q----------------KKSIF-F-E----------------------------------------
------ESVA----------------GSP-M-----------------------------------------
------------------------------------------------------------------------
----------------------------------------SRF---GNSP-RFSE-----------------
-------AGD----HFD---N-YSRFD------SFS-M-N-E--GG---F-SPR----------EKLT----
--RFDS-I-NSS---KDF------------------------------------------------------
------------------------------------------------------------------------
-------------------------------------------GHSRA------------------------
F--------------------------------------SSFD------D-GDP---FGSSA----------
--PFKV--SS------EDQTPK--------------------------------------------------
-----------------------KSSGNW-------------------------------------------
------------------------------------------------------------------------
------------------------------------------------------------------------
--SSF-----------------------------------------
>PtriEH3
-----------------------------------------------MAV-----PNMDQFEAYFKRADLDG
DGRISGAEAVSFFQGSNLPKQVLAQIWMHADQSRTGFLGRPEFFNALRLVTVAQ-SKRDLTPDIVKAALYGP
AAAKIPPPQIN-LQA-T--------AAAPQ---MAAASPVP---------QMGSAAPTTSQGFGFRGPG---
VPTAAPQMVAS----------------S------------------ATQMG-------------A-------
--VA-PT----------------------------------A-SQG-------F------------------
---------------GFRG--PGV------------------------------------------------
---------------------------------------------------PNATMNQ------------Q-
----------YFP------RH----------GQTMR-PL-------QGV---------------------PP
GTAS-------------------RPP-----Q------GMPAIS---LGGPSSVMLTGT-----------A-
-----------------------------SRPPQG--------------------------------MPSSS
LGGPS------------------------SIMPTGTTPRPP-QFMSGGSAG------PTPS-VS---NPN--
ISSDWL-GGRTG--GA---PTS-------------P-GGVQ-PS--------------------IPTTTSQP
R---------------------------------------------------------PLSSV---------
--------------------------------------SSQ-PIAND-------------------SK--VV
SGNGF-----------------ASDSFF-------GGDVFSA-TPT---------AT-----KQEPPL--P-
---TSSATSGTQAPIKSGSLDSLLKAVSNPTS------S-SIVSGS-S------------------------
------------DAQAR-------GPVKSSSLDSL-------------QSAFA------VQP-LGGQ-PER-
--------------TQSLPSPG----------PQVSASNSASL-VSPGISVGVGKS----------------
----------------------------------------------SDSTQLSWPKMKPTDIQKYNKVFM-E
VDTDRDGRITGEQARNLFLSWRLPREILKQVWDLSDQDSDSMLSLREFCFALYLMERYREGHPLPAALPSNI
MYDETL--------LS---------MTGQP--------------------KVAY--------------GSAA
WG----P------G----FGQQ---------------------------PT------RSMA---------PV
PGMRP---PVPVTA------S-Q--PD-----GVMVNNQHKSG--APVL-------EDSFLNQHDGGEQSSA
NSMIQDGT-ASEK----------------------K------------------------------------
--------------SDETEKLILDSKEKIEFYRSKMQDLVLYRSRCDNRLNEITERALADKRE------AEL
LGKKYEEKYKQVAEVASKLTIEEATFRDIQERKLELRQAITNME--QGGSADG-ILQVRADRIQSDLDELLK
V-------------------------------------LTERCKKHGLDVKSTAV-----------------
--------------------------IELPF-G---------------------------------------
-----WQPGIQEGAATWDEDWDKFEDEGFS--NELTVDVK------SAPG---------Q------------
-----------------KERAP-ADGSL-TPD--------SLS--NGDGRS--------------------G
IF-----TG-EHVL-ESESAYF-HSGDE------------IARSPQG-------------------------
-----------------SPAGR------AA-SESPSQDFADV-FA------------------------KNT
EADIDTH---------------------------------------RSFDES--------------------
----TWG-AF-DTNDDVDS---------------VWGFNPA-------------------------------
--------GNK-------QDSSEN--------ERD-----F-FGS---------DDFGLKPIRT--ES----
-----------------------------TPTT--------------------------------------N
-TF---Q----------------KKSIF-F-E----------------------------------------
------ESVA----------------GSP-M-----------------------------------------
------------------------------------------------------------------------
----------------------------------------SRF---GNSP-RFSE-----------------
-------AGD----HFD---N-YSRFD------SFS-M-N-E--GG---F-SPR----------EKLT----
--RFDS-I-NSS---KDF------------------------------------------------------
------------------------------------------------------------------------
-------------------------------------------GHSRA------------------------
F--------------------------------------SSFD------D-GDP---FGSSA----------
--PFKV--SS------EDQTPK--------------------------------------------------
-----------------------KSSGNW-------------------------------------------
------------------------------------------------------------------------
------------------------------------------------------------------------
--SSF-----------------------------------------
>RcomEH3
-----------------------------------------------MAA-----PNMDQFEAYFKRADLDG
DGRISGAEAVSFFQGSNLPKQVLAQIWMHADQSRTGFLGRPEFFNALRLVTVAQ-SKRDLTPDIVKAALYGP
AAAKIPPPQIN-LQA-T--------AAAPQ---MAAASSAT---------QMGSVAPISSQGFGFRGPG---
VPTAATQMVAS----------------S------------------ATQIG-------------A-------
--VA-PT----------------------------------A-SQG-------F------------------
---------------GFRG--PGV------------------------------------------------
---------------------------------------------------PNATMNQ------------Q-
----------YFP------QH----------GQTMR-PL-------QGF---------------------LP
GTAS-------------------RPP-----Q------GMTASS---LGGPSPVMPTGT-----------A-
-----------------------------SRPPQG--------------------------------MPSSS
LGGPS------------------------PVMPTGTAPRPP-QFMSGG---------PAPS-VS---NPN--
TSSDWL-GGRTV--GA---PTS-------------P-AGVQ-PS--------------------IPTTASQL
R---------------------------------------------------------PLSSV---------
--------------------------------------SSQ-PIAND-------------------ST--VV
SGNSF----------------------F-------GDDVFSA-TQT---------AT-----KQEPSL--P-
---TYSATSGIQAPIKSGSLDSLLKAVNTPTS------S-SIVSGS-S------------------------
------------GAQAR-------GPVKSSSLNSL-------------QSAFT------MQP-LGGQ-PQQ-
--------------TQSLQSSG----------PQVSASSSASL-VSPGISVGVGKS----------------
----------------------------------------------SENTQLSWPKMKPTDIQKYNKVFM-E
VDTDRDGRITGEQARNLFLSWRLPREILKQVWDLSDQDSDSMLSLREFCFALYLMERYREGHPLPATLPSNV
MYDDIL--------LS---------MTGQP--------------------KVAY--------------GNAA
WG----S------G----FGQQ---------------------------TT------LPMA---------PV
PGMR-----IPATA------S-Q--PD-----GAMVNNQHNSG--APVM-------QDSFLNQHDGGEQSSA
NSMTQDGP-VSEK----------------------K------------------------------------
--------------SDETEKLILDSKEKIEFYRNKMQDLVLYKSRCDNRLNEITERALADKRE------AEL
LGKKYEEKYKQVAEVASKLTIEEATFRDIQERKLELRQAITNME--HGGSADG-ILQVRADRIQSDLDELLK
G-------------------------------------LAERCKKHGLDVKSTAV-----------------
--------------------------IELPF-G---------------------------------------
-----WQPGIQEGAATWDEDWDKFEDEGFS--NELTVDVK------RAPG---------Q------------
-----------------KERAP-ADGSL-TPD--------SLS--NGDMRS--------------------G
IF-----TG-EHVRSESESAYI-HSEDE------------IARSPQG-------------------------
-----------------SPAGR------SA-SESPSQDFSDV-FT------------------------KNT
EADIDTH---------------------------------------RSFDES--------------------
----TWG-AF-DTNDDVDS---------------VWGFNPA-------------------------------
--------GNK-------QDSSEN--------ERD-----F-FGS---------DDFGLKPIRT--ES----
-----------------------------TTTA--------------------------------------N
-TF---Q----------------KKSIF-F-E----------------------------------------
------ESVA----------------GSP-M-----------------------------------------
------------------------------------------------------------------------
----------------------------------------SRF---GNSP-RYSE-----------------
-------AGD----HFD---N-YSRFD------SFS-M-N-E--GG---F-SPR----------EKLT----
--RFDS-I-NSS---KDF------------------------------------------------------
------------------------------------------------------------------------
-------------------------------------------GHSRA------------------------
F--------------------------------------SSFD------D-GDP---FGTSA----------
--PFKV--SS------EDQTPK--------------------------------------------------
-----------------------KSSGNW-------------------------------------------
------------------------------------------------------------------------
------------------------------------------------------------------------
--SSF-----------------------------------------
>PtriEH4
-----------------------------------------------MAL-----PNMDVFEAYFKRADLDG
DGRISGAEGFSFFQGSNLPKQVLAQIWMHADQSRSGFLGRPEFFNALRLVTVAQ-SKRDLTPDIVKAALYGL
AAAKIPPPQIN-LHA-T---------AGPQ---MAAASTAL---------QMGAGTPTASQGFGFRGPG---
VQTAVPQMVAS----------------S------------------GPQMS-------------A-------
--VA-PT----------------------------------A-SQG-------FGFRGPGVQTAVPQMVASS
APQMGAFAPTALQSPGFRG--PGV------------------------------------------------
---------------------------------------------------PNASMNP------------Q-
----------YFP------QQ----------SQTMR-PL-------QGV---------------------PA
GTAS-------------------RPP-----Q------GMLS------------------------------
----------------------------------------------------------------------SN
LGGPS------------------------SVMPTGTASRPP-QFMSGGTVG------STPS-VS---NPN--
ISNDWL-GGRTS--GA---PPG-------------P-GGVR-PS--------------------TLTTT-QP
R---------------------------------------------------------PLSTV---------
--------------------------------------SSQ-PTAND-------------------SKVPVV
SGNGF-----------------ASNLFF-------GSDVFSA-TAA---------AT-----KQEPSL----
------------------------------------------LSAT--------------------------
---------------------------------------------------------------GGAQ-PPR-
--------------TQSLLSSG----------PHVSASSSASI-VSPGISAGAGNS----------------
----------------------------------------------SDNSQLSWPKMKPADIQNYTKVFM-E
VDTDRDGRITGEQARNLFLSWRLPREILKQVWDLSDQDSDSMLSLREFCFALYLMERYREGRPLPAALPNNV
LYDETL--------LS---------MTGQP--------------------KVAY--------------GNAA
WG-P-SP------G----FAQQ----LG-----------------M---GA------RPMA---------PI
LGMRT---PVPVNA------P-Q--PD-----AAMANNQQMSG--VPVL-------EDSFLNQHEGGEQNSA
NSMTQDGT-ASEK----------------------K------------------------------------
--------------IDEAEKLILDFKEKIEFYRSKMQDLVLYKSRCDNRLNEITERALADTRE------AEL
LGKKYEEKYKQVAEVASKLTIEEATFRDIQERKLELHQGITNME--QGGSADG-ILQVRADRIQSDLDELLK
A-------------------------------------LTQRCKKHELTVKSTAV-----------------
--------------------------IELPF-G---------------------------------------
-----WQPGIQEDAATWDEDWDKFEDEGFS--NELTVDVK------SAPG---------Q------------
-----------------KERAS-VDDSL-TPD--------SLS--NGDGRS--------------------G
IF-----TG-KHVL-ESEAAYN-HSEDE------------MARSPQG-------------------------
-----------------SPAGR------SA-SESPSQDFSDV-FA------------------------KST
EADIDTH---------------------------------------RSFDES--------------------
----IWG-AF-DTNDDVDS---------------VWGFNPT-------------------------------
--------GNK--------ASSEN--------EGG-----F-FGS---------DDFGLKPIRT--GS----
-----------------------------TSPA--------------------------------------N
-TI---Q----------------KNSIF-F-E----------------------------------------
------ESVA----------------GSP-M-----------------------------------------
------------------------------------------------------------------------
----------------------------------------SRF---SNSP-RYSE-----------------
-------AGD----HFD---N-YLRFD------SFP------------------------------------
------------------------------------------------------------------------
------------------------------------------------------------------------
------------------------------------------------------------------------
------------------------------------------------------------------------
------------------------------------------------------------------------
------------------------------------------------------------------------
------------------------------------------------------------------------
------------------------------------------------------------------------
--SA------------------------------------------
>GraiEH1
-----------------------------------------------MAG-----QTQDQFEVYFRKADLDG
DGRISGAEAVSFFQGSGLSKQVLAQIWAYADQSHSGFLSKQEFFNALKLVTVAQ--RRELTPDIVKAALYGP
AAAKIPAPQIN-FPA-T-------------------------------------------------------
---------------------------S------------------APQMG-------------A-------
--AV-PP----------------------------------S-SPS-------V------------------
---------------GFRG--PGV------------------------------------------------
---------------------------------------------------PNAGMSQ------------Q-
----------HFP-----SEQ----------NLSMR-PQ-------QTM---------------------PA
ATAL-------------------HPS-----Q------GIAA------------------------------
-----------------------------PESSRG-----------------------------------GN
IVGQP------------------------QAMPAGSTPLSH-QSMPTGA--------TGPS-LT---NQN--
MSSNWL-SGRPG--GA---STG-------------P-RGVA-PS-----------------------TAPRP
Q---------------------------------------------------------AAVSM---------
--------------------------------------SSQ-PTAND-------------------SKALVV
SGNGL-----------------ASGLAF-------GSDAFSA-TSF---------TP-----TQELST--Q-
---TFSPHS-------------------APAS------P-GITPVS-S------------------------
------------GAQP---------LVKSNSLDSL-------------QSTFS------MHS-AGSQ-SQR-
--------------LYSSPIQG----------QPVSSP-SSSF-TPSGISAGAVNAA---------------
----------------------------------------------PNSSQPPWPKMKQSDVQKYTKVFM-E
VDTDRDGKITGEQARNLFLSWRLPREVLKQVWDLSDQDSDSMLSLREFCFALYLMERYREGRPLPPALPRNV
LFDETL--------LS---------MTGQP--------------------NVSY--------------GNAA
WG-P-NP------G----FGHQ----SG-----------------M---AA------QTVT---------PS
AGVKP---PVRPNA--------S--AD-----TTTMSNQQKPR--EPVL-------DDSFGTQPNNNGQNLE
NGAAEDVM-ADGK----------------------K------------------------------------
--------------VDGTEKGILDSREKLEFYREKMQELVLYKSRCDNRLNEITERAIADKRE------AEM
LAKKYEEKYKQVAEIASKLTVEEAKFREIQERKTELHHAIVNIE--QGGSADG-ILQVRADRIQSDLEELMK
A-------------------------------------LTERCKKHGYDVKSAAV-----------------
--------------------------IELPT-G---------------------------------------
-----WQPGVSEGAALWDEEWDKFEDEGFG--NELTIDVK------KGAVS--------Q------------
-----------------RGKAS-PDGSL-TPD--------STS--YADEKT--------------------A
NL--F-SAS-NRAI-ESESAYT-HSEDE------------SARSPRG-------------------------
-----------------SPTDR------NS-LESPSKPFSDDPFG------------------------KST
EADAERH---------------------------------------QSFDES--------------------
----GWG-TF-D-NDDMDS---------------VWGFNSL-------------------------------
--------NTK---------DSVK--------ARD-----F-FGS---------SDFDVH-TRT--ES----
-----------------------------PNAE--------------------------------------S
-FY---D----------------KKSPFTF-E----------------------------------------
------DSVP----------------STP-L-----------------------------------------
------------------------------------------------------------------------
----------------------------------------SKF---GNSPSRFSE-----------------
-------ASR---DQFD---S-FSRFD------SFS-M-H-D--GG---F-SQQ---------PDRLT----
--RFDS-I-NSS---KDFGS---GF-------------------SR------FDS---INNSKDFGSG----
------------------------------------------------------------------------
----FSPQ--------P-ETLTR----FDSISS-SKDF-----GHG--------------------------
F---------------------------------------SFD------D-SDP---FGSSG----------
--PFKV--SS------DQQSPK--------------------------------------------------
-----------------------KSSDNW-------------------------------------------
------------------------------------------------------------------------
------------------------------------------------------------------------
--RAF-----------------------------------------
>TcacEH1
-----------------------------------------------MAG-----PNQDQFEVYFRRADLDG
DGRISGAEAVAFFQGSGLPKPVLAQIWMHADQSHSGFLSKQEFYNALKLVTVAQ--RRELTPDIVKAALYGP
AAAKIPAPQIN-FPA-T-------------------------------------------------------
---------------------------S------------------APQIG-------------A-------
--AV-QT----------------------------------A-SPI-------P------------------
---------------GFRG--PGV------------------------------------------------
---------------------------------------------------PNASMSP------------Q-
----------YFP-----SQQ----------NPSMR-PT---------M---------------------PA
GTAP-------------------RPP-----Q------GIAA------------------------------
-----------------------------PEFSRG-----------------------------------GS
IVGQT------------------------QGMLAGSTARPL-QSMPTGA--------TGPS-FT---NQN--
ISSDWL-AGRTV--GA---STG-------------P-QGVT-PS--------------------TPSAASKP
Q---------------------------------------------------------TVFSM---------
--------------------------------------SSL-SAAND-------------------SKALAV
SGNGF-----------------ASDSAF-------GGDAFSA-TSS---------AP-----KQELSA--Q-
---TFSSSS-------------------APAS------S-VITPAS-S------------------------
------------GAQP---------IVKSNSLDSL-------------QSAFS------MQS-AGSQ---R-
--------------AHSSLIPG----------QQVSSPSSSSI-TSSGISVGTVNAA---------------
----------------------------------------------SNSSQVPWPKMKPSDVQKYTKVFM-E
VDTDRDGKITGEQARNLFLSWRLPREVLKQVWDLSDQDSDSMLSLREFCFALYLMERYREGRPLPSALPSNV
MFDETL--------LS---------MTGQP--------------------NVSY--------------GNAD
WG-P-NP------G----FGQQ----PG-----------------M---GA------QPMT---------PS
TGFRP---PIPPNA--------S--AD-----TTAMSNQQKSR--APVL-------DDSFATQLDNGEQNSV
NGAAQGAT-ADGI----------------------K------------------------------------
--------------VDGTEKVILDSKEKLEFYREKMQELVLYKSRCDNRLNEIMERAIADKRE------AEI
LAKKYEEKYKQVSEIAAKLTIEDAKFREIQERRRELQQAIVNME--QGGSADG-ILQVRADRIQSDLEELMK
A-------------------------------------LTERCKKHGYDVKSTAV-----------------
--------------------------IELPM-G---------------------------------------
-----WQPGIPEGAAVWDEEWDKFEDQGFG--NELTVDVK------NVSVS--------Q------------
-----------------RGKAS-PDGSL-TPD--------SSS--YVDEKA--------------------A
NL--F-SAG-ERAL-ESESAYT-HSEDE------------SARSPHG-------------------------
-----------------SPAGR------NS-LESPSQQFSDDHFG------------------------KST
EADAETH---------------------------------------RSFDES--------------------
----AWG-TF-D-NDDTDS---------------VWGFNPV-------------------------------
--------NTK-------DLDSDK--------HRE-----F-FGS---------SDFGVNPTRT--ES----
-----------------------------PSAG--------------------------------------S
-FY---D----------------KKSPFTF-E----------------------------------------
------DSVP----------------STP-L-----------------------------------------
------------------------------------------------------------------------
----------------------------------------SRF---GNSPPRFSE-----------------
-------ASR---DQFD---S-LSRLD------SFG-M-H-E--SG---F-SQQ---------PDRLT----
--RFDS-I-NSS---GDFGS---GF-------------------SH--------------------------
------------------------------------------------------------------------
-------Q--------P-EALTR----FDSTNS-SKDF-----GHG--------------------------
F---------------------------------------SFD------D-TDP---FGSSG----------
--PFKV--SS------DHQSPK--------------------------------------------------
-----------------------KGSDSW-------------------------------------------
------------------------------------------------------------------------
------------------------------------------------------------------------
--SAF-----------------------------------------
>CsinEH1
-----------------------------------------------MAG-----PNQDQFESFFRRADLDG
DGRISGAEAVAFFQGSNLPKQVLAQIWMHADHNHTSYLGRQEFYNALKLVTVAQ-SKRELTPDIVKAALYGP
AATKIPPPQIN-LSA-T---------PAQQ---INST-----------------------------------
--------AAV----------------S------------------VPQMS-------------V-------
--PT-QM----------------------------------A-PQN-------F------------------
---------------GFRG--PGA------------------------------------------------
---------------------------------------------------PNVSQVQ------------Q-
--------------------------------QSIR-PY-------QAA---------------------P-
-----------------------HPT-----Q------GSVG------------------------------
-----------------------------PDFSRG-----------------------------------GS
VMGQTQVMPGSTAPRPPQTMPAGTAPRPPQSMPASTSPHPP-QSMPEST--------AGLN-VP---NSN--
ISSDWL-SGGAG--GA---STG-------------S-RAIS-PS--------------------TPLMPTNP
Q---------------------------------------------------------TPVSS---------
--------------------------------------SSQ-LINNK-------------------SKALVP
SGNGF-----------------ASDSVF-------GGDVFSA-ITT---------SP-----KQGPSS--S-
---AYSAST-------------------SPTS------S-ANVPVS-G------------------------
------------AAQP---------SSKPYPLNSL-------------QSAFS------MQP-AGSQ-IPQ-
--------------NQLSLNPG----------QKISSQ-SSSF-ASAGISVGSGNST---------------
----------------------------------------------PDNSQVPWPKMKPSDIQKYSKVFM-E
VDTDRDGRITGEQARNLFMSWRLPREVLKQVWDLSDQDSDSMLSLREFCFALYLMERYREGRPLPAVLPRNV
MFDETL--------LS---------MTSQPP-------------------NAGY--------------GNAA
WG-P-GP------G----FGPQ----QV-----------------M---RP------QAMT---------PA
GALRP---PNLPTH------P-T--AD-----GARMLNQQKPR--APVL-------DDNLANQLDNGEY-SA
DSKLQDST-TAGK----------------------K------------------------------------
--------------VDEREKVILDSREKIEFYRSKMQELVLYKSRCDNRLNEITERALADRRE------AET
LGKKYEEKYKQVAEIASKLTIEDAKFRELQERKMELHQAIVNME--RGGSADG-LLQVRADRIQSDLEELLK
A-------------------------------------LTERCKKHGIDVKSHAV-----------------
--------------------------IELPF-G---------------------------------------
-----WQPGIQEGAGVWDEDWDKFEDAGFG--NEITFDVK------NASASPNTNS-SVQ------------
-----------------MENTS-PDGSP-SAD--------NFA--NVDERQ--------------------R
EL--M-NAG-ERAF-ESESAYT-HSEDE------------SARSPHD-------------------------
-----------------SPAGK------AA-PESPSQNFSDV-F-------------------------RSS
EADAETH---------------------------------------RSFDDS--------------------
----TWG-AF-D-NDDTDS---------------VWGFNTKIYFSPMFDA----------------------
--------IFQ-------GSNSDK--------NRD-----F-FGS---------SNFGGSPIRT--ES----
-----------------------------PTAD--------------------------------------S
-TF---H----------------KKSPFRF-D----------------------------------------
------DSVP----------------STP-L-----------------------------------------
------------------------------------------------------------------------
----------------------------------------SRF---GNSPPRYSE-----------------
-------ASS---DHFD---S-FSRFD------SFN-V-H-D--SG---F-SSH---------PERLT----
--RFDS-M-NST---NDFGP----FSSQPE------------KVSR------FDS---MNSSKDFGPFS---
--------SQPEKFSRFDSMSSTSDF----------------GHFSSQTEKF-SRFDSMNSARDFG------
----------------G-DKLSR----FDSMSS-TKDV-----GNSPG------------------------
F--------------------------------------YSFD------D-TDP---FGSSG----------
--PFKV--ST------DSKEKSS-------------------------------------------------
-----------------------LESSSK-------------------------------------------
------------------------------------------------------------------------
------------------------------------------------------------------------
--DKF-----------------------------------------
>CcleEH1
-----------------------------------------------MAG-----PNQDQFESFFRRADLDG
DGRISGAEAVAFFQGSNLPKQVLAQIWMHADHNHTSYLGRQEFYNALKLVTVAQ-SKRELTPDIVKAALYGP
AATKIPPPQIN-LSA-T---------PAQQ---INST-----------------------------------
--------AAV----------------S------------------VPQMS-------------V-------
--PT-QM----------------------------------A-PQN-------F------------------
---------------GFRG--PGA------------------------------------------------
---------------------------------------------------PNVSQVQ------------Q-
--------------------------------QSIR-PY-------QAA---------------------P-
-----------------------HPT-----Q------GSVG------------------------------
-----------------------------PDFSRG-----------------------------------GS
VMGQTQVMPGSTAPRPPQTMPAGTAPRPPQSMPASTSPHPP-QSMPEST--------AGLN-VP---NSN--
ISSDWL-SGGAG--GA---STG-------------S-RAIS-PS--------------------TPLMPTNP
Q---------------------------------------------------------TPVSS---------
--------------------------------------SSQ-LINNK-------------------SKALVP
SGNGF-----------------ASDSVF-------GGDVFSA-ITT---------SP-----KQGPSS--S-
---AYSAST-------------------SPTS------S-ANVPVS-G------------------------
------------AAQP---------SSKPYPLNSL-------------QSAFS------MQP-AGSQ-IPQ-
--------------NQLSLNPG----------QKISSQ-SSSF-ASAGISVGSGNST---------------
----------------------------------------------PDNSQVPWPKMKPSDIQKYSKVFM-E
VDTDRDGRITGEQARNLFMSWRLPREVLKQVWDLSDQDSDSMLSLREFCFALYLMERYREGRPLPAVLPRNV
MFDETL--------LS---------MTSQPP-------------------NAGY--------------GNAA
WG-P-GP------G----FGPQ----QV-----------------M---RP------QAMT---------PA
GALRP---PNLPTH------P-T--AD-----GARMLNQQKPR--APVL-------DDNLANQLDNGEY-SA
DSKLQDST-TAGK----------------------K------------------------------------
--------------VDEREKVILDSREKIEFYRSKMQELVLYKSRCDNRLNEITERALADRRE------AET
LGKKYEEKYKQVAEIASKLTIEDAKFRELQERKMELHQAIVNME--RGGSADG-LLQVRADRIQSDLEELLK
A-------------------------------------LTERCKKHGIDVKSHAV-----------------
--------------------------IELPF-G---------------------------------------
-----WQPGIQEGAGVWDEDWDKFEDAGFG--NEITFDVK------NASASPNTNS-SVQ------------
-----------------MENTS-PDGSP-SAD--------NFA--NVDERQ--------------------R
EL--M-NAG-ERAF-ESESAYT-HSEDE------------SARSPHD-------------------------
-----------------SPAGK------AA-PESPSQNFSDV-F-------------------------RSS
EADAETH---------------------------------------RSFDDS--------------------
----TWG-AF-D-NDDTDS---------------VWGFNTK-------------------------------
------------------GSNSDK--------NRD-----F-FGS---------SNFGGSPIRT--ES----
-----------------------------PTAD--------------------------------------S
-TF---H----------------KKSPFRF-D----------------------------------------
------DSVP----------------STP-L-----------------------------------------
------------------------------------------------------------------------
----------------------------------------SRF---GNSPPRHSE-----------------
-------ASS---DHFD---S-FSRFD------SFN-V-H-D--SG---F-SSH---------PERLT----
--RFDS-M-NST---NDFGP----FSSQPE------------KVSR------FDS---MNSSKDFGPFS---
--------SQLEKFSRFDSMSSTSDF----------------GHFSSQTEKF-SRFDSMNSARDFG------
----------------G-DKLSR----FDSMSS-TKDV-----GNSPG------------------------
F--------------------------------------YCFD------D-TDP---FGSSG----------
--PFKV--ST------DSKEKSS-------------------------------------------------
-----------------------LESSSK-------------------------------------------
------------------------------------------------------------------------
------------------------------------------------------------------------
--DKF-----------------------------------------
>CpapEH1
-----------------------------------------------MSV-----PNVDQFEVYFRRADLDG
DGRISGAEAVGFFQGSGLPKNVLAQIWAHADQSHNGFLGRQEFYNALKLVTVAQ-SKRELTPDIVKAALYGP
AAAKIPPPQIN-LAA-V---------PAHQ---FNSM-----------------------------------
--------AAA----------------P------------------ASKTG-------------S-------
--IS-QT----------------------------------T-SQG-------F------------------
---------------GFRG--PGL------------------------------------------------
---------------------------------------------------PNASMNQ------------Q-
----------FFP-----SPQ----------SHSMR-PT-------QAM---------------------PA
SGVP-------------------HPS-----L------ATAG------------------------------
-----------------------------PEY-RV-----------------------------------GN
LPSQN------------------------QAMPSAIAARPP-QTVSPSI--------AGPG-MS---GPN--
SSNDWF-SGRTG--GS---STE-------------L-RGIS-PS--------------------TVAAASKP
Q---------------------------------------------------------TVVAM---------
--------------------------------------SSQ-PTTND-------------------SRSLVI
SGNGF-----------------PSDSVF-------GGDMFSV-NSS----------Q-----KQGP------
---SYSASS-------------------APAS------S-AVVPVS-TE-VQPSSKRNALDSLQSSFSMQPT
GSTTSPIVPVSRGPQP---------SARTNSLDSL-------------QSAFS------MQP-TGSQ-LPH-
--------------TRPSMSSG----------QQVAGQTPASL-TASGTAGGVGNSN---------------
----------------------------------------------SGNSQFPWPKMKPSDVQKYSKVFM-E
VDIDRDGKITGEQARNLFLSWRLPREVLKQVWDLSDQDNDSMLSLREFCFALYLMERYREGRPLPAALPNNA
IFDETL--------LS---------MTGQQ--------------------NANY--------------GNTG
WT-S-SP------G----FGQP----LG-----------------T---GP------QPVT---------PA
TGIRP---PIPRTA------P-H--TD-----SGLLSGQQKPK--DQVF-------DDSFSNQLANGEQNSV
NSQFQEAT-SAG------------------------------------------------------------
---------------EEKENLILDSKEKIEFYRSKMQDIVLYKSRCDNRLNEITERASADKRE------AET
LTKKYEEKYKQVAEVASKLTIEDARFREIQGRKTELHHAIVNME--QGGSADG-ILQVRADRIQSDLEELMK
V-------------------------------------LTERCKKHGIDVKPKAL-----------------
--------------------------IEIPF-G---------------------------------------
-----WQPGIQGGAALWDEDWDKFEDEGFV--NELKFDAK------DAPVSPNEKSASVH------------
-----------------GDNGS-ADDSF-TPD--------SLS--NLDEKP--------------------R
HF--P-STG-ERPM-ENESLYT-LSEDE------------LVRSPQS-------------------------
-----------------SPAAR------FH-AESPSSEYSDIHHG------------------------KSS
EADAETH---------------------------------------RSFDES--------------------
----TWG-AF-ENNDDTDSEIEKFWDVLAILHLFEWFWDSALTSGRVILASINLEELSVRRKSARLDVQRSL
FWLVVALFIEN-------DSDSER--------HRD-----Y-FGS---------SDFGINPIRT--DS----
-----------------------------PSSE--------------------------------------S
-AF---H----------------RKSPFAF-D----------------------------------------
------DSVP----------------GTP-L-----------------------------------------
------------------------------------------------------------------------
----------------------------------------SKF---GNSPPRFSE-----------------
-------ASR---DNFD---S-FSRFD------SFN-M-N-D--GG---F-SQQ---------PERLT----
--RFDS-M-NST---KDFGG----F-------------------SR------FDS---INSSRDFG------
-----------ERLTRFDSMS---------------------------------------SSRDFG------
----------------A-ERLTR----FDSMNS-SKDF-----GGNHA------------------------
F---------------------------------------TFD------D-SDP---FGSSG----------
--PFKV--SS------ENRSPK--------------------------------------------------
-----------------------KGSDGW-------------------------------------------
------------------------------------------------------------------------
------------------------------------------------------------------------
--NAF-----------------------------------------
>PperEH1
-----------------------------------------------MAG-----AYTDQLEAYFKRADLDG
DGRISGAEAVAFFQGSNLPKQVLAQIWMHADQNKTGFLGRPEFYNALRLVTVAQ-SKRELTPDIVKAALYGP
AAAKIPAPQIN-LPP-T---------SAPQ---SNPM-----------------------------------
--------AAT----------------S------------------APQMG-------------M-------
--GT-PP----------------------------------T-SQN-------F------------------
---------------GFRG--PGV------------------------------------------------
---------------------------------------------------PNTTMNQ------------N-
----------YFP-----PQQ----------NQSLR-PP-------QAI---------------------PT
G-----------------------------------------------------------------------
------------------------------------------------------------------------
-------------------------------MPTGSHSRPP-QGV-GGM--------GAPS-VL---NSN--
VSSNWL-SGSTG--TP---PAG-------------P-RGLS-PS--------------------VPSSTPKS
Q---------------------------------------------------------PPVST---------
--------------------------------------SSL-PAAND-------------------SKALVV
SGNGF-----------------ASNSAF-------SGDLFSA-TPA---------QP-----KQESSG--S-
---TYSARS-------------------TPNS------S-ATVPVS-S------------------------
------------GPQS---------SSKLSALDSL--------------SAFT------MQP-SGTQ-FQR-
--------------PQGPLNHS----------QQVSAPASSSF-ASSGVSVGAGIST---------------
----------------------------------------------SENSQIPWPKMKPSDVQKYSKVFM-E
VDTDRDGRITGDQARNLFLSWRLPREVLKQVWDLSDQDNDSMLSLREFCFSLYLMERYREGRPLPGTLPHNV
MFDETL--------LS---------MTGQP--------------------KVPY--------------GNAA
WS-A-NP------G----FGQH----QG-----------------MQ--GS------QMMA---------PA
AGLRP---PMQLST------P-Q--AD-----GALQPNQQNLR--VQGM-------EGLSTTQLDNGKQDSS
NSKPEEPK-DAGK----------------------K------------------------------------
--------------VEQTEHVILDSREKMEFYRTKMQELVLYKSRCDNRLNEITERAIADKRE------SES
LAKKYEEKYKQVAEIASKLTIEEATFREVQERKMELHQAIVKME--QGGSADG-ILQVRADRIQYDLEELVK
A-------------------------------------LSERCKKHGLNMKSSAI-----------------
--------------------------IELPI-G---------------------------------------
-----WQPGIQDGAAVWDEDWDKFEDEGFA--NNLTIDAS-----------AKAQSVSVQ------------
-----------------RDKAS-PDRSS-TPD--------SSF---ADGKS---------------------
------RNG-EHAL-ESESAFT-HGEDE------------YARSPNG-------------------------
-----------------SPAGR------TA-PESPSQEFSDVHYG------------------------KSF
EADAETH---------------------------------------GSFDES--------------------
----TWG-AF-DNNDDTDS---------------VWGFNTK-------------------------------
------------------GSDSEK--------HRD-----F-FGS---------DDFGLHPVRT--GS----
-----------------------------PHAE--------------------------------------T
-TF---Q----------------KKSLF-F-E----------------------------------------
------DSVP----------------STP-L-----------------------------------------
------------------------------------------------------------------------
----------------------------------------SKF---GNSP-RYSE-----------------
-------AGD---HYFD---N-FSRFD------SFSSSRH-D--GG---F-SSQ---------PERFT----
--RFDS-M-NST---RDFGH------------------------TR------FDS---ISSSKDFGQG----
------------------------------------------------------------------------
----------------R-EQLTR----FDSINS-TKDF-----GQSA-------------------------
F---------------------------------------SFD------E-TDP---FGSSG----------
--PFKV--SS------ESQTSK--------------------------------------------------
-----------------------KGSDNW-------------------------------------------
------------------------------------------------------------------------
------------------------------------------------------------------------
--SAF-----------------------------------------
>GmaxEH1
---------------------------------------------------------MDQFESFFRRADLDG
DGRISGAEAVSFFQGSNLPKQVLAQVWAYADQAKTGFLGRAEFFNALRLVTVAQ-SKRDLTPDIVKAALYGP
AAAKIPAPQIN-LAA-V---------PQQR---PNSM------------------------------P----
--------GAG----------------S------------------VGQMG-------------V-------
--TA-PN----------------------------------L-AQS-------F------------------
---------------PYRG--QGL------------------------------------------------
---------------------------------------------------AGPGANP------------Q-
----------YYP-----SQQ----------NPGMR-PP-------QSM---------------------PA
GGGL-------------------HPQ-----Q------GVAG------------------------------
-----------------------------PDISRG-----------------------------------VN
M--------------------------------------------------------GGHS-FS---NPG--
VSNDWN-NVRPG--MV---ATR-------------P-AGMI-PS--------------------AALPSSTS
PVSPMPQ--------------------------------------------------SSPISP---------
--------------------------------------MPQ-STTVN-------------------TKALGV
SGNGF-----------------SSNSVL-------GNDFFSD-ASS---------TQ-----KQEPAG--Q-
---SYSVSN---------------------VS------S-AIVPVS-T------------------------
------------ASQP---------ASKQNSLDSL-------------QGAYS-----SMLP-ANSQ-FQR-
--------------PQSAPITT----------QQISPPASSSPHTPSGMTAGLGNAN---------------
----------------------------------------------SDNSQLSWPKMKPTDVQKYTKVFM-E
VDTDRDGKITGEQARSLFLSWRLPIDVLKKVWDLSDQDNDSMLSLKEFCFALYLMERYREGRPLPQSLPSNV
MFDETL--------MS---------MTGQP--------------------KSAY--------------GNAA
WG-I-GQ------G----FRQQ----QG-----------------IP--GA------RPVA---------PT
AGLRP---SVHGSF------A-R--AD-----GTQQPNQQKSG--TPVL-------EDSFL----NGEQNIL
NSKPQEAA-TAEK----------------------K------------------------------------
--------------FEETQNVILDSKEKIELYRNKMQELVLYRSRCDNRLNEITERASADKRE------AES
LGKKYEEKYKQVAEIVSKLTVEEAKFRDIQDRKVELQQAIVKMV--QGGSADG-ILQVRAERIQSDLEELFK
A-------------------------------------LAERCKKHGIDVKSITM-----------------
--------------------------VQLPA-G---------------------------------------
-----WQPGIPEGAALWDEEWDKFEDEGFA--NDLTF----------ASSKP--NPAFID------------
-----------------GEQNL-SDDNS-VHG--------SPV--NANGKQ--------------------E
NS----ANG-DYTV-EDES-YA-HSEDD------------LARSPH--------------------------
-----------------SLAGR------ST-LGSPSRDFSNAHFG------------------------KSF
EADAETH---------------------------------------RSFDES--------------------
----TWG-AF-DNNEDVDS---------------VWGFNTK-------------------------------
---------TK-------DSDFE---------QGD-----F-FKS---------DDFGINPVRT--GS----
-----------------------------THTD--------------------------------------G
-TF---Q----------------SKSPFAF-D----------------------------------------
------DSVP----------------ATP-V-----------------------------------------
------------------------------------------------------------------------
--------------------------SKFAFDDSVPATPVSKF---GNSP-RYSE-----------------
-------AGD---HFFD-----MSRFD------SFR---H-E--SG---Y-SPQ---------PERLT----
--RFDS-ISSSS---KDFGYNNDKF-------------------TR------FDS---ISSSKDFGYN----
----------NDKFTRFDSISSSKDF----------------GYNP---ETL-TRFDSMSSSTDLGFG----
----------------R-QGHAR----FDSISS-TKDF-----GHSGP------------------------
F---------------------------------------SFD------D-SDP---FGSSG----------
--PFKV--SS------ENHSPK--------------------------------------------------
-----------------------KGSDNW-------------------------------------------
------------------------------------------------------------------------
------------------------------------------------------------------------
--SAF-----------------------------------------
>GmaxEH2
-----------------------------------------------MAG-----PNMDQFEAFFRRADLDG
DGRISGAEAVSFFQGSNLPKQVLAQVWAYADQAKTGFLGRAEFFNALRLVTVAQ-SKRDLTPDIVKAALYGP
AAAKIPAPQIN-LAA-V---------PQPR---PNSM------------------------------P----
--------GAG----------------S------------------VGQMG-------------V-------
--TA-PN----------------------------------L-AQS-------F------------------
---------------PYRG--QGL------------------------------------------------
---------------------------------------------------AGPGANP------------Q-
----------YYP-----SQQ----------HPGMR-PP-------QSM---------------------PA
GGGL-------------------RPQ-----Q------GVAG------------------------------
-----------------------------PDISRG-----------------------------------VN
I--------------------------------------------------------AGHN-FS---NPG-V
VSNDWN-NVRPG--MV---ATR-------------P-AGLT-PS--------------------AALPSSTS
PISPMPQ--------------------------------------------------SSPISP---------
--------------------------------------MPQ-STTVN-------------------TKALGV
SGNGF-----------------SSNSVL-------GNDFFSA-ASL---------TP-----KQEPAG--L-
---SYSVSN---------------------VS------S-AIVPVS-T------------------------
------------APQP---------AIKQNSLDSL-------------QSAYS-----SMLP-ANSQ-FQR-
--------------AQSAPNIS----------QQISPPASSSPNTPS----GLGNAN---------------
----------------------------------------------SDNSHLSWPKMKPTDVQKYTKVFM-E
VDTDRDGKITGEQARSLFLSWRLPIDVLKKVWDLSDQDNDSMLSLKEFCFALYLMERYREGRPLPESLPSNV
LFDETL--------MS---------MIGQP--------------------KIAY--------------GNAG
WG-I-GQ------G----FQQQ----QG-----------------IP--GA------RPVA---------PT
AGLRP---PVQGSS------A-Q--AD-----GTQQPNQQKSG--TPVL-------DDSFLNRAENGEQNIL
NSKPQEAT-TAEK----------------------K------------------------------------
--------------FEETQNVILDSKEKLELYRNKMQELVLYKSRCDNRLNEITERASADKRE------AES
LGKKYEEKYKQVAEIVSKLTVEEAKFRDIQDRKVELQQAIVKMV--QGGSADG-ILQVRAERIQSDLEELFK
A-------------------------------------LAERCKKHGLDVKSITM-----------------
--------------------------VQLPA-G---------------------------------------
-----WQPGIPEGAALWDEDWDKFEDEGFA--NDLTY----------TSSKP--KSAFID------------
-----------------GEQNL-SDDNS-VHG--------SPV--NANGKQ--------------------E
NS----ANG-DYTV-EDES-YA-HSEDD------------LARIPH--------------------------
-----------------SLAGR------ST-VESPSQDFSNSHFG------------------------KSF
EADAETH---------------------------------------RSFDES--------------------
----TWG-AF-DNNDDVDS---------------VWGFNTK-------------------------------
---------TK-------DSDFE---------QRD-----F-FKS---------DDFGINPVRT--GS----
-----------------------------THTD--------------------------------------G
-TF---Q----------------TKSPFAF-D----------------------------------------
------DSVP----------------ATP-V-----------------------------------------
------------------------------------------------------------------------
--------------------------SKFAFDDSVPATPVSKF---ENSP-RYSE-----------------
-------AGD---HFFD-----MSRFD------SFR---H-E--SG---Y-SPQ---------PERLT----
--RFDS-I-SSS---KDFGYNNHKF-------------------TR------FDS---ISSSKDF-------
------------------------------------------GSNP---ETL-TRFDSMSSSNDFGFG----
----------------R-QGHAR----FDSISS-TKDF-----GHSGP------------------------
F---------------------------------------SFD------D-SDP---FGSSG----------
--PFKV--SS------ENHSPK--------------------------------------------------
-----------------------KGSDNW-------------------------------------------
------------------------------------------------------------------------
------------------------------------------------------------------------
--SAF-----------------------------------------
>PvulEH1
-----------------------------------------------MAA-----PNMDQFETYFRRADLDG
DGRISGAEAVSFFLGSNLPKQVLAQVWAYADQAKTGFLGRAEFFNALRLVTVAQ-SRRDLTPDIVKAALYGP
AAAKIPAPQIN-LAA-V---------SQPV---PRP------------------------------------
--------SAG----------------S------------------VGQMG-------------V-------
--TG-PN----------------------------------S-AQG-------F------------------
---------------AYRG--QGL------------------------------------------------
---------------------------------------------------AGPGASP------------Q-
----------YYP-----PQQ----------NPAIR-PH-------QSM---------------------PV
TGAA-------------------RPQ-----Q------GVAG------------------------------
-----------------------------PDISRG-----------------------------------VN
M--------------------------------------------------------GGHN-FS---NPG--
LSNDWN-NARPG--MV---ATR-------------P-PGMN-PS--------------------AAFQTSQS
PISPMPQ--------------------------------------------------SSPISPMPQSSPISP
MHQSSPLSSMPQSSPLSPMPQSSPVSSIPQSSPVSS--MPQ-STAVN-------------------AKSLGV
SGNGF-----------------SSNSVL-------GNDFFSA-ASS---------IS-----KQEPAG--H-
---SYSVTN---------------------VS------S-AIVPVS-T------------------------
------------GPQP---------VKKQNSLDSL-------------QSAFS-----SVLP-ANSP-FHR-
--------------PQSVSN------------QQISPQASSSPHTPSGMTGGVGNAN---------------
----------------------------------------------SDNVQLSWPKMKPTDVQKYTKVFL-E
VDTDRDGKITGEQARSLFLSWRLPIEVLKKVWDLSDQDNDSMLSLKEFCFALYLMERYREGRPLPQSLPSNV
MFDETL--------MS---------MTGQP--------------------KIVP--------------GNAT
WG-T-GQ------G----FQQQ----QG-----------------MP--GA------RPVA---------PT
AGLRP---PVHGSS------A-Q--AD-----FTTQPNQQKSG--TPVL-------EDSFLNRTDNGEQNIL
NTKPQDAT-TAEK----------------------K------------------------------------
--------------SEEAQNVILDSKEKMELYRNKMQELVLYKSRCDNRLNEITERASADKRE------AES
LGKKYEEKYKQVAEIASKLTVEEAKFRDVQERKVELQQAIVKIE--QGGSADG-ILQVRAERIQSDLEELFK
A-------------------------------------LADRCKKHGMDVKSIAM-----------------
--------------------------VQLPS-G---------------------------------------
-----WQPGIPEGAALWDEDWDKFEDEGFG--NDLTFDTK------NASSKP--KPAFID------------
-----------------GEQNF-SDDNS-IHG--------SPV--NANGKQ--------------------E
NS----ANG-DYTV-EDES-YA-HSEED------------LARSPHD-------------------------
-----------------SLAGR------ST-VESPSQDFSNPHFG------------------------KGS
EADAETH---------------------------------------RSFDES--------------------
----TWG-AF-DNNDDMDS---------------VWGFNSK-------------------------------
---------TK-------DSDFE---------QGD-----F-FKS---------DDFGINPVRI--GS----
-----------------------------THTD--------------------------------------G
-AF---Q----------------TKSLFTF-D----------------------------------------
------DSVP----------------ATP-V-----------------------------------------
------------------------------------------------------------------------
----------------------------------------SKF---ENSP-RYSE-----------------
-------AGD---HFFD-----MSRFD------SFR---H-E--SG---Y-SPQ---------PERLT----
--RFDS-I-SSS---KDFGYGNEKF-------------------TR------FDS---ISSSKDFGNS----
----------NDKFTRFDSVSSSKDF----------------GYNP---EKL-TRFDSMSSSNDFGFG----
----------------R-QGHAR----FDSISS-TKDF-----GHSGP------------------------
F---------------------------------------SFD------D-SDP---FGSSG----------
--PFKV--SS------ENHSPK--------------------------------------------------
-----------------------KGSDNW-------------------------------------------
------------------------------------------------------------------------
------------------------------------------------------------------------
--SAF-----------------------------------------
>MtruEH1
----------------------------------------------MAAP-----PNMDQFEAFFRRADLDG
DGRISGPEAVNFFQGSNLPQNVLAQVWMHADQAKTGFLGRNDFYNALKLVTVAQ-SKRDLTPDIVKAALFGP
AASKIPAPQIN-LAA-I---------PPQR---PNPV-----------------------------------
--------ASS----------------S------------------VGQIG-------------V-------
--TSGPT----------------------------------S-SQG-------Y------------------
---------------AYRG--QGL------------------------------------------------
---------------------------------------------------AGSVGNQ------------Q-
----------YLP-----SQQ----------GANMR-PP-------QSQGFAGSVANQQYLPSQQNVNMRPP
QSQGLSGPISNQQFLPLQQNINTRPP-----QSQ----GLAGPVGNQQFLPSQQSPT---------------
---------------------------MRPPQSQGFSGFVANPQYLP--SQQNPNMRPTQS------MPTVS
APGPQ------------------------QFMPAGNTPRPP-QLMPSGTAPRPQQGFAGPN-LS---NAN--
ISNDWN-GGRTG--MA---PAQ-------------P-AGIT-QS--------------------PALSTPTS
P---------------------------------------------------------SLVSP---------
--------------------------------------VSQ-PTPVT-------------------TKALTV
SGNGY-----------------PSRPVL-------GDDFFST-AAS---------TP-----KQDPTR--Q-
---NYSVSS-------------------APAS------S-SIVPVS-S------------------------
------------SANP---------ASRQSSLDSL-------------QSAFS------MPL-TNSQ-IPR-
--------------TQSLPNTN----------QQISPPASSPL-TTSGRSVGLGNTS---------------
----------------------------------------------SDNSQPPWPKMKPFDVQKYRKVFM-E
VDTDRDGKITGEEARTLFISWRLPIDVLKKVWDLSDQDNDSMLSLREFCYAVYLMERYREGRPPPQSLPSSV
IFDETL--------MS---------MTGHP--------------------NIAY--------------GNAA
WN-V-GP------G----FQQQ----PG-----------------RP--GA------PPVA---------PA
AGLRP---PVQGTP------A-Q--VD-----STVPPDQKKFG--TSAL-------DDSFLNDTDNSEQN--
------IE-TAGK----------------------K------------------------------------
--------------AEETQNMILDSKEKIELYRNKMQELVLYKSRCDNRLNEITERASADKRE------AES
LSKKYEEKYKQVSEIASKLTVEEAKFRDIQERKVELQQAIVKME--QGGSADG-ILQVRADRIQSDLEQLFR
A-------------------------------------FDERCKKHGMDVKSVAM-----------------
--------------------------VPLPE-G---------------------------------------
-----WQPGNPEGAAVWDEDWDKFEDEGFA--NDLTFDTK------NASSEP--KPSFIP------------
-----------------GEQNS-FDDNS-VHG--------SPV--NANGRQ--------------------E
IF----TNG-DYTA-EEES-YV-QSEDD------------LARSPRD-------------------------
-----------------SPFGR------NA-VESPSKDFSTAHFD------------------------KAS
EADAETH---------------------------------------RSFDES--------------------
----TWG-AF-DNNDDVDS---------------VWGFN---------------------------------
---------TK-------DSDLDK--------QGD-----F-FKS---------GDFGLNPVRT--GS----
-----------------------------TVTD--------------------------------------G
-AF---H----------------TKSPFAF-D----------------------------------------
------DSVP----------------GTP-F-----------------------------------------
------------------------------------------------------------------------
----------------------------------------SKF---GNSP-RYSE-----------------
-------AGD---HFFE-----TSRFDS-----SFS-M-H-E--SG---N-SPQ---------AERFT----
--RFDS-I-SSS---RDFGNNQEKF-------------------SR------FDS---ISSSKDFGYS----
----------HEKFSRFDSISSSKDF----------------GYNPP--DTL-TRFDSMSSSKDFGFG----
----------------G-QGHAR----FDSISS-SKDL-----GYSAP------------------------
F---------------------------------------SFD------D-SDP---FGSSG----------
--PFKV--TS------DNQSPK--------------------------------------------------
-----------------------KGSDKW-------------------------------------------
------------------------------------------------------------------------
------------------------------------------------------------------------
--SAF-----------------------------------------
>TpraEH1
-----------------------------------------------MAA-----PNMDQFEAFFRRADLDG
DGRISGAEAVNFFQGSNLPKHVLAQVWMHADQAKTGFLGRNEFFNALRLVTVAQ-SKRDLTPDIVKAALFGP
AAARIPAPQIN-LAA-I---------PPQR---PNPV-----------------------------------
--------AAP----------------S------------------VGQMG-------------V-------
--SAGPT----------------------------------S-AQG-------Y------------------
---------------AYRG--PGL------------------------------------------------
---------------------------------------------------TGSPANP------------Q-
----------YLP-----SQQ----------NANMR-PP-------QSQGFAGSVGNQQYIPSQQSANMRPP
QSQGFASSVGNQQYLPSQQSANMRPP-----QSQ----GFPGFVANQQYPPSQQSPTMRLPQSQGFPGSVAN
QQYPSS-----QQSP-----------IMRPPQSQGLAGSVPNQQYLP--SQQSPTMRPTQS------MPAGS
APGPQ------------------------QFMPAGNTPRPQ-QSLPAGTSPHPQQGFAGPN-LS---NAS--
ISNDWN-GGRTG--MA---PSR-------------P-AGIT-PS--------------------VALSTPTS
P---------------------------------------------------------SPVSP---------
--------------------------------------MSQ-PTAVT-------------------TKALAV
SGNGY-----------------PSNSVL-------DEDLFST-AAS---------TP-----KQDPTR--Q-
---NYNVSS-------------------APAS------S-SIVPVS-N------------------------
------------SALP---------ASRKSSLDSL-------------QSSFS------MSP-TNSQ-IPR-
--------------AHSLPNTN----------QQISPPASSPL-TTSGRSVGPGNTS---------------
----------------------------------------------SDNSQPPWPKMKPSDVQKYTKVFM-E
VDTDRDGKITGEQARSLFLSWRLPIDVLKKVWDLSDQDNDSMLSLKEFCYALYLMERYREGRPLPQSLPNNV
IFDETL--------MS---------MTGHP--------------------KTSY--------------GNAA
WG-V-GP------G----FQQQ----QG-----------------MP--GA------QPAA---------PA
---------VQGTP------A-Q--AD-----GTLPPDQKKLG--TSAL-------DDSFLNNTDNSEQN--
------IE-TAGE----------------------K------------------------------------
--------------AEETQNVILDSREKIELYRNKMQELVLYKSRCDNRLNEITERASADKRE------AES
LGKKYEEKYKQVAEIASKLTVEEAKFRDIQERKTELQQAIIKME--QGGSADG-ILQVRADRIQSDLEQLFK
A-------------------------------------LAERCNKHEINVKSIAM-----------------
--------------------------VQLPD-G---------------------------------------
-----WQPGNPEEAAVWDEDWDKFEDEGFA--NDLTFDTK------NASSEP--KPSSVP------------
-----------------AEQNS-FDDNS-VYG--------SPV--NANGRQ--------------------E
HF----TNG-DYTV-EEESSYA-QSEGS-------------ARSPRD-------------------------
-----------------SPFGR------NT-AESPSKEFSNAHFE------------------------KSP
EADAETH---------------------------------------RSFDES--------------------
----TWG-AF-DNNDDVDS---------------VWGFN---------------------------------
---------TK-------DSDLEK--------QGD-----F-FKS---------GDFGLNPVRT--GS----
-----------------------------TFTD--------------------------------------G
-AF---Q----------------TKSPFAF-D----------------------------------------
------DSVP----------------GTP-F-----------------------------------------
------------------------------------------------------------------------
----------------------------------------SKF---GNSP-RYSE-----------------
-------AGD---HFFD-----TSKFDS-----SFS-M-H-E--SG---N-SP------------RFT----
--RFDS-I-SSS---RDFGNNQEKFSRFDSISSNKDFGYNQDKLSR------FDS---ISSSKDFGYN----
----------PDKFSRFDSMSSSKDF----------------GYNPP--ETL-TRFDSMSSSKDIGFG----
----------------S-QGHTR----FDSISS-SKDL-----GYSAP------------------------
F---------------------------------------SFD------D-SDP---FGSSG----------
--PFKV--SS------ENQSPK--------------------------------------------------
-----------------------KSSDKW-------------------------------------------
------------------------------------------------------------------------
------------------------------------------------------------------------
--SAF-----------------------------------------
>CsatEH1
---------------------------------------------------------MDQFDLFFRRADLDG
DGRISGAEAVSFFQGSNLPKNVLAQIWMHADQRKTGFLGRPEFYNALRLVTVAQ-SKRELTPEIVKAALYGP
AAAKIPPPKID-LQA-L---------SAPQ---STSV-----------------------------------
--------PAA----------------S------------------PPQMS-------------I-------
--PA-PT----------------------------------G-SQN-------F------------------
---------------GFRG--QGV------------------------------------------------
---------------------------------------------------PNVGANQ------------Q-
----------YVS-----AQP----------NPSMR-LP-------QAT---------------------PG
GVAS-------------------N-M-----Q------LVVS------------------------------
-----------------------------SEPSGG-----------------------------------GN
L--------------------------------------------------------LGSN-LS---NPN--
---DWL-NGRPG--GV--PAAG-------------P-RGVS-PS--------------------LPSPATSL
S---------------------------------------------------------PAL-M---------
--------------------------------------TSQ-PMPND--------------------RAPAV
TGNGF-----------------ASKSAF-------GADMFSV-TPS---------PP-----RPESSG--F-
---NNAANS-------------------SIGP------S-AIVPVS-S------------------------
------------VSQP---------LSKSTSLESL-------------QSAFV------SRPLAGSQ-FQL-
--------------SQSAPEPN----------KEVRATGPSPL-ISSGITTGARNST---------------
----------------------------------------------SENAQFTWPKMKPTDVQKYTKVFM-E
VDTDRDGRITGDQARNLFLSWRLPREVLKQVWDLSDQDNDSMLSLKEFCFALYLMERYREGRPLPAALPNNV
MFDETL--------LS---------MTGQS--------------------NVVH--------------PNAA
WS-P-RP------GTYQRFGQQ----QP-----------------QV--TA------RSMA---------PT
AGLRP---PTNIPA------S-K--AD-----GAKLSNEQKSR--APVL-------EDSFLDQSE-------
--KAQDAA-ASEK----------------------K------------------------------------
--------------VGETANVILDSKEKIEYYRTMMQELVLHKSRCDNRLNEITERASADKRE------AES
LGKKYEEKYKQVAEIASKLTIEEAKFRDVQERKTELHQAIIRME--QGGSADG-ILQVRADRIQSDIEELIK
A-------------------------------------LTERCKKHGFDVKSAAI-----------------
--------------------------IELPV-G---------------------------------------
-----WQPGIPDNAAIWDEEWDKFEDEGFS--NDLNLDPK------GVSAS---KPKMSD------------
-----------------SEKDL-ADYNS-TPD--------SSS--NANGKT--------------------G
HS--F-SNI-NRGL-ENESLYS-HSEDG------------SARSPYG-------------------------
-----------------SPAAK------TP-LESPSHDFSDAGFE------------------------KSP
EA----Y---------------------------------------GSFNDS--------------------
----AWG-TF-DNNDDVDS---------------VWGIKPV-------------------------------
--------NTK-------EPDSEK--------HRD-----F-FGS---------SDFDTSSVRT--GS----
-----------------------------PNAD--------------------------------------S
-FF---Q----------------RKSPF-F------------------------------------------
------------------------------------------------------------------------
------------------------------------------------------------------------
------------------------------------------------------------------------
------------------------------------------------------------------------
------------------------------------------------------------------------
------------------------------------------------------------------------
------------------------------------------------------------------------
------------------------------------------------------------------------
------------------------------------------------------------------------
------------------------------------------------------------------------
------------------------------------------------------------------------
------------------------------------------------------------------------
----------------------------------------------
>AhalEH1
-----------------------------------------------MAGQ---NPNMDQFEAYFKRADLDG
DGRISGAEAVGFFQGSGLSKQVLAQIWSLSDRTRSGFLDRQNFYNSLRLVTVAQ-SKRDLTPEIVNAALNTP
AAAKIPPPKIN-LSA-I---------PAPR---PNPA-----------------------------------
--------ATT----------------V------------------GP------------------------
--VS--------------------------------------------------------------------
---------------GFGG--PGA------------------------------------------------
---------------------------------------------------PNANVNQ------------N-
----------YFP-----PQQ----------NQQMR-PN-------QGI---------------------SG
LTSL-------------------RPA----------------------------------------------
---------------------------------AGP------------------EYRP------------SA
LPGQF------------------------QPVPVGGVTRPP-QPVPTSV--------SGPG-SS---TLN--
LNNLYAVAGNTS--GY---SSG--------------FGGGS-LA--------------------APSPGLKP
------------------------------------------------------------------------
------------------------------------------DSQID-------------------PKALVV
SGN--------------------------------GGDMFSS-FQQ----------------KHEPTL----
-------SN-------------------SSIS------S-AIVPTS-A------------------------
------------GIQP---------PTKPNALDSL-------------QNTFS------MLP-PGNQ-LQQ-
--------------PRPAASSQ----------PAVSSQGPSSG-LPPGSAVGSGHST---------------
---------------------------------------------PAGNNQPPWPKMKPSDVQKYTKVFM-E
VDSDKDGKITGEQARNLFLSWRLPREVLKHVWELSDQDNDTMLSLREFCISLYLMERYREGRPLPTALPSSI
MFDETL--------LS---------ISGAP--------------------THGY--------------ANTG
WG-S-GQ------G----FVQQ----PG-----------------M---GA------RPIT---------PT
TGMRP---PVPAPG------P-H--PG-----SGIPPNQKRNQ--APVL-------DAPFANHLGNGYSA--
SSNLPEAA-ADEE----------------------K------------------------------------
--------------VDEKQNAYMDSREKLEYYRTKMQDIVLYKSRCDNRLNEISERASADKRE------AET
LAKKYEEKYKQVAEIGSKLTIEEARFREIEGRKMELSQAIVNME--QGGSADG-LLQVRADRIQSDLEELMK
A-------------------------------------LTERCKKHGLEVNSKAL-----------------
--------------------------VDLPA-G---------------------------------------
-----WQPGIQEGAALWDEEWDKFEDEGFG--NEITFDKS------------KEQNSSGE------------
-----------------KENGTVDDGSG-LPD--------SPT--HIDENY--------------------G
PF--S-ETS-DR-----------HSEDE------------SGRSPRD-------------------------
-----------------SPVSR------TA-TEIPSPDYSQG---------------------------KNS
EF----------------------------------------------FDDS--------------------
----NWASAF-DTNDDVDS---------------VWGFDAS-------------------------------
--------KSQ-------DG--------------D-----Y-YGS--------GGDFGGNTGRA--DS----
-----------------------------PSSR--------------------------------------S
FGA---Q----------------RKSPFAF-D----------------------------------------
------DSVP----------------STP-L-----------------------------------------
------------------------------------------------------------------------
----------------------------------------SRF---GNSPPRFSD-----------------
-------ASARD-NNFD---S-FSRFD------SFN-T-S-E--AG-AGF-SSQ---------PERLS----
--RFDS-I-NSS---KDFGG--AAF-------------------SR------FNS---INSSRDV-TG----
----------AEKLSRFDSIN---------------------------------------SSKDFG------
----------------G-PSLSR----FDSMNS-TKDF-----SGSHG------------------------
Y---------------------------------------SFD------D-ADP---FGSTG----------
--PFKV--SS-------DESPK--------------------------------------------------
-----------------------KRSDNW-------------------------------------------
------------------------------------------------------------------------
------------------------------------------------------------------------
--NSF-----------------------------------------
>AlyrEH1
-----------------------------------------------MAGQ---NPNMDQFEAYFKRADLDG
DGRISGAEAVGFFQGSGLSKQVLAQIWSLSDRSHSGFLDRQNFYNSLRLVTVAQ-SKRDLTPEIVNAALNTP
AAAKIPPPKIN-LSA-I---------PAPR---SNPT-----------------------------------
--------ATT----------------V------------------GP------------------------
--VS--------------------------------------------------------------------
---------------GFGG--PGA------------------------------------------------
---------------------------------------------------PNANVNQ------------N-
----------YFP-----PQQ----------NQQIR-PN-------QGI---------------------SG
LTSL-------------------RPA----------------------------------------------
---------------------------------AGP------------------EYRP------------SA
LPGQF------------------------QPVLVGSVAR-P-QPVPTSV--------SGPG-SS---TLN--
LNNLYAVAGNTS--GY---SSG--------------FGGGS-FA--------------------APSPGLKP
------------------------------------------------------------------------
------------------------------------------DSQID-------------------PKALVV
SGN--------------------------------GGDMFSS-FQQ----------------KHEPTL----
-------SN-------------------SSIS------S-AIVPTS-A------------------------
------------GIQP---------PTKPNALDSL-------------QNTFS------MLP-PGNQ-RQQ-
--------------PRPAASSQ----------PAVSLQGPSSG-LPPGSAVGSGHST---------------
---------------------------------------------PAENNQPPWPKMKPSDVQKYTKVFM-E
VDSDKDGKITGEQARNLFLSWRLPREVLKHVWELSDQDNDTMLSLREFCISLYLMERYREGRPLPTALPSSI
MFDETL--------LS---------ISGAP--------------------THGY--------------ANAG
WG-S-GQ------G----FVQQ----PG-----------------M---GV------RPIT---------PT
TGMRP---PVPAPG------P-H--PG-----SGIPPNQ------------------------LSNGYSA--
SSNLPEAA-ADEE----------------------K------------------------------------
--------------VDEKQNAYMDSREKLEYYRTKMQDIVLYKSRCDNRLNEISERASADKRE------AET
LAKKYEEKYKQVAEIGSKLTIEEARFREIEGRKMELSQAIVNME--QGGSADG-LLQVRADRIQSDLEELMK
A-------------------------------------LTERCKKHGLEVNSKAL-----------------
--------------------------VDLPA-G---------------------------------------
-----WQPGIQEGAALWDEEWDKFEDEGFG--NEITFDKS------------KEQNSSRE------------
-----------------KENGTVDDGSG-LPD--------SPT--HIDENY--------------------G
PF--S-ETS-DR-----------RSEDE------------SGRSPRD-------------------------
-----------------SPVSR------TA-TEIPSPDYSQG---------------------------KNS
EF----------------------------------------------FDDS--------------------
----NWASAF-DTNDDVDS---------------VWGFDAS-------------------------------
--------KSQ-------DG--------------D-----Y-YGS--------GGDFGGNTGRA--DS----
-----------------------------PSSR--------------------------------------S
FGA---Q----------------RKSPFAF-D----------------------------------------
------DSVP----------------STP-L-----------------------------------------
------------------------------------------------------------------------
----------------------------------------SRF---GNSPPRFSD-----------------
-------ASARD-NNFD---S-FSRFD------SFN-T-S-E--AG-AGF-SSQ---------PERLS----
--RFDS-I-NSS---KDFGG--AAF-------------------SR------FDS---INSSRDV-TG----
----------AEKLSRFDSIN---------------------------------------SSKDFG------
----------------G-PSLSR----FDSINS-TKDF-----SGSHG------------------------
Y---------------------------------------SFD------D-ADP---FGSTG----------
--PFKV--SS-------DESPK--------------------------------------------------
-----------------------KRSDNW-------------------------------------------
------------------------------------------------------------------------
------------------------------------------------------------------------
--NSF-----------------------------------------
>BstrEH1
-----------------------------------------------MAGQ---NPNLDQFEAYFKRADLDG
DGRISGAEAVGFFQGSGLPKQVLAQIWSLSDRSHSGFLDRQNFYNSLRLVTVAQ-SKRELTPEIVNAALNTP
AAAKIPPPKIN-LSA-I---------PAPR---PNPA-----------------------------------
--------ATT----------------V------------------GP------------------------
--VS-ST----------------------------------VPQQN-------L------------------
---------------GFRG--PGA------------------------------------------------
---------------------------------------------------PNANVNQ------------N-
----------YFP-----SQQ----------NQQMR-PN-------QGI---------------------SG
LTSL-------------------RPA----------------------------------------------
---------------------------------A--------------------------------------
-------------------------------VPVGSVTRPP-QAVPTSV--------SGPG-SS---TFN--
LNNLY--AGNTS--GY---SSG--------------FGGGS-LA--------------------APSPGLKP
------------------------------------------------------------------------
------------------------------------------ESQID-------------------PKALVV
SGN--------------------------------GGDMFSS-FQQ----------------KQEPTL----
-------SN-------------------SSIS------S-AIVPTS-A------------------------
------------GTQP---------PPKPNALDSL-------------QSTFP------MLP-PGNQ-PQQ-
--------------PRPAASSQ----------PAVSSLGPSSG-LPPGSAVGSGHST---------------
---------------------------------------------PAGNNQPPWPKMKPSDVQKYTKVFM-E
VDSDKDGKITGEQARNLFLSWRLPREVLKHVWELSDQDNDTMLSLREFCISLYLMERYREGRPLPTALPSSI
MFDETL--------LS---------ISGAP--------------------SHGY--------------TNAG
WG-S-GQ------G----FVQQ----PV-----------------M---GA------QSIT---------PT
TGMRP-------PG------P-H--PG-----SGIPSNQQRNQ--APFS-------DAPFANHLGNGYSA--
SSNLPEAA-ADEE----------------------K------------------------------------
--------------VNEKQNAYMDSREKLEYYRTKMQDIVLYKSRCDNRLNEISERASADKRE------AET
LAKKYEEKYKQVAEIGSKLTIEEARFREIEGRKMELSQAIVNME--QGGSADG-LLQVRADRIQSDLEELMK
A-------------------------------------LTERCKKHGLEVKSRAL-----------------
--------------------------VDLPD-G---------------------------------------
-----WQPGIQEGAALWDEEWDKFEDEGFG--NEITFDKS------------KEQNLSGE------------
-----------------KENGTVDDVSG-PPD--------SPT--HIDENY--------------------G
PF--S-ETS-DRHH-ESEYGTT-HSEDG------------SGRSPRD-------------------------
-----------------SPVSR------TA-TEIPSPDYSQG---------------------------KNS
EF----------------------------------------------FDDS--------------------
----NWASAF-DTNDDVDS---------------VWGFDAS-------------------------------
--------KSQ-------DG--------------D-----Y-FGS--------GGDFGGNTGRA--DS----
-----------------------------PSSR--------------------------------------S
FSA---Q----------------RKSPFAF-D----------------------------------------
------DSVP----------------STP-L-----------------------------------------
------------------------------------------------------------------------
----------------------------------------SRF---GNSPPRFSD-----------------
-------ASARD-NNFD---S-FSRFD------SFN-T-S-E--AG-AGF-SSQ---------PERLS----
--RFDS-I-NSS---KDFGG--AAF-------------------SR------FDS---INSSRDA-TG----
----------AEKLSRFDSIN---------------------------------------SNRDFG------
----------------G-PSLSR----FDSMNS-TKDF-----SGSHG------------------------
Y---------------------------------------SFD------D-ADP---FGSTG----------
--PFKV--SS-------DESPK--------------------------------------------------
-----------------------KRSDNW-------------------------------------------
------------------------------------------------------------------------
------------------------------------------------------------------------
--NSF-----------------------------------------
>CgraEH1
-----------------------------------------------MAGQ---NPNMDQFEAFFRRADLDG
DGRISGAEAVGFFQGSGLSKQVLAQIWSLSDRSRSGFLDRQNFYNSLRLVTVAQ-SKRELTPEIVNAALNTP
AAAKIPPPKIN-LSA-I---------PAAR---PNPA-----------------------------------
--------ATT----------------V------------------GP------------------------
--VS-ST----------------------------------V-SQN-------L------------------
---------------GFGG--PGV------------------------------------------------
---------------------------------------------------KNANVNQ------------N-
----------YFP-----PQQ----------NQQIR-PN-------QGI---------------------SG
LTSL-------------------GPT----------------------------------------------
---------------------------------AGP------------------EYRP------------SA
LPGQF------------------------QPVPVGSVTRPP-QNVPTNV--------SGPG-SS---TFN--
LNNLY--AGNTS--GY---SSG--------------FGGGS-VT--------------------APSPGLKP
------------------------------------------------------------------------
------------------------------------------EPQID-------------------PKALVV
SGN--------------------------------GGDMFSS-FQQ----------------KQEPAL----
-------NN-------------------SSIS------S-AIVPAS-A------------------------
------------GTQP---------PAKSNALDSL-------------QSTFS------MLP-AGNQ-PQQ-
--------------PRPAASSQ----------PAVSSQGPSPG-FSAGNAVGSGHSA---------------
---------------------------------------------PAGNNQPPWPKMKPSDVQKYTKVFM-E
VDSDKDGKITGEQARNLFLSWRLPREVLKHVWELSDQDNDTMLSLREFCISLYLMERYREGRPLPTTLPSSI
MFDETL--------LS---------ISGAP--------------------SHGY--------------ANAG
WG-S-SQ------G----FVQQ----PV-----------------M---GA------RPIT---------PT
TGMRP---PVPAPG------P-H--PG-----SGIPSNQQRNQ--APGL-------NDP--SHLGNGYST--
SSNLPDAA-ADGE----------------------K------------------------------------
--------------VDEKQNAYMDSREKLEYYRTKMQDIVLYKSRCDNRLNEISERASADKRE------AET
LAKKYEEKYKQVAEIGSKLTIEEARFREIEGRKTELSQAIVNME--QGGSADG-LLQVRADRIQSDLEELMK
A-------------------------------------LTERCKKHGLEVKSKAL-----------------
--------------------------VDLPA-G---------------------------------------
-----WQPGIQEGAALWDEEWDKFEDEGFG--NEITFDKS------------KEQNSSGE------------
-----------------KEDGMVDDGNG-PSD--------SPT--HIDENY--------------------G
PF--S-ETS-DRHH-ESEYGTH-HSEDD------------SGRSPRD-------------------------
-----------------SPVSR------TA-TEIPSPDYSQG---------------------------KNS
EF----------------------------------------------FDDS--------------------
----NWASAF-DTNDDVDS---------------VWGFDAS-------------------------------
--------KSQ-------DG--------------D-----Y-FGS--------GGDYGGNTGRA--DS----
-----------------------------PSSR--------------------------------------S
FGA---Q----------------RKSPFSF-D----------------------------------------
------DSVP----------------STP-L-----------------------------------------
------------------------------------------------------------------------
----------------------------------------SRF---GNSSPRFSD-----------------
-------ASARD-NNFD---S-FSRFD------SFN-T-S-E--AG-AGF-SSQ---------PERLS----
--RFDS-I-NSS---KDFGG--GAF-------------------SR------FDS---INSSRDV-TG----
----------TEKLSRFDSIN---------------------------------------SSRDFG------
----------------G-PSLSR----FDSVNS-TKDF-----SGSHG------------------------
Y---------------------------------------SFD------D-ADP---FGSTG----------
--PFKV--SS-------DESPK--------------------------------------------------
-----------------------KRSDNW-------------------------------------------
------------------------------------------------------------------------
------------------------------------------------------------------------
--NSF-----------------------------------------
>CrubEH1
-----------------------------------------------MAGQ---NPNMDQFEAFFRRADLDG
DGRISGAEAVGFFQGSGLSKQVLAQIWSLSDRSRSGFLDRQNFYNSLRLVTVAQ-SKRELTPEIVNAALNTP
AAAKIPPPKIN-LSA-I---------PAAR---PNPA-----------------------------------
--------ATT----------------V------------------GP------------------------
--VS-ST----------------------------------V-SQN-------L------------------
---------------GFGG--PGV------------------------------------------------
---------------------------------------------------KNANVNQ------------N-
----------YFP-----PQQ----------NQQIR-PN-------QGI---------------------SG
LTSL-------------------GPT----------------------------------------------
---------------------------------AGP------------------EYRP------------SA
LPGQF------------------------QPVPVGSVTRPP-QNVPTNV--------SGPG-SS---TFN--
LNNLY--AGNTS--GY---SSG--------------FGGGS-VT--------------------APSPGLKP
------------------------------------------------------------------------
------------------------------------------EPQID-------------------PKALVV
SGN--------------------------------GGDMFSS-FQQ----------------KQEPAL----
-------NN-------------------SSIS------S-AIVPAS-A------------------------
------------GTQP---------PAKSNALDSL-------------QSTFS------MLP-AGNQ-PQQ-
--------------PRPAASSQ----------PAVSSQGPSPG-FSAGNAVGSGHSA---------------
---------------------------------------------PAGNNQPPWPKMKPSDVQKYTKVFM-E
VDSDKDGKITGEQARNLFLSWRLPREVLKHVWELSDQDNDTMLSLREFCISLYLMERYREGRPLPTTLPSSI
MFDETL--------LS---------ISGAP--------------------SHGY--------------ANAG
WG-S-SQ------G----FVQQ----PV-----------------M---GA------RPIT---------PT
TGMRP---PVPAPG------P-H--PG-----SGIPSNQQRNQ--APGL-------NDP--SHLGNGYST--
SSNLPDAA-ADGE----------------------K------------------------------------
--------------VDEKQNAYMDSREKLEYYRTKMQDIVLYKSRCDNRLNEISERASADKRE------AET
LAKKYEEKYKQVAEIGSKLTIEEARFREIEGRKTELSQAIVNME--QGGSADG-LLQVRADRIQSDLEELMK
A-------------------------------------LTERCKKHGLEVKSKAL-----------------
--------------------------VDLPA-G---------------------------------------
-----WQPGIQEGAALWDEEWDKFEDEGFG--NEITFDKS------------KEQNSSGE------------
-----------------KEDGMVDDGNG-PSD--------SPT--HIDENY--------------------G
PF--S-ETS-DRHH-ECEYGTH-HSEDD------------SGRSPRD-------------------------
-----------------SPVSR------TA-TEIPSPDYSQG---------------------------KNS
EF----------------------------------------------FDDS--------------------
----NWASAF-DTNDDVDS---------------VWGFDAS-------------------------------
--------KSQ-------DG--------------D-----Y-FGS--------GGDYGGNTGRA--DS----
-----------------------------PSSR--------------------------------------S
FGA---Q----------------RKSPFSF-D----------------------------------------
------DSVP----------------STP-L-----------------------------------------
------------------------------------------------------------------------
----------------------------------------SRF---GNSSPRFSD-----------------
-------ASARD-NNFD---S-FSRFD------SFN-T-S-E--AG-AGF-SSQ---------PERLS----
--RFDS-I-NSS---KDFGG--GAF-------------------SR------FDS---INSSRDV-TG----
----------TEKLSRFDSIN---------------------------------------SSRDFG------
----------------G-PSLSR----FDSVNS-TKDF-----SGSHG------------------------
Y---------------------------------------SFD------D-ADP---FGSTG----------
--PFKV--SS-------DESPK--------------------------------------------------
-----------------------KRSDNW-------------------------------------------
------------------------------------------------------------------------
------------------------------------------------------------------------
--NSF-----------------------------------------
>EsalEH1
-----------------------------------------------MAGQ---NPNMDQFEAYFKRADLDG
DGRISGAEAVGFFQGSGLPKQVLAQIWSLSDRSRSGFLGRQDFYNSLRLVTVAQ-SKRDLTPEIVNAALNTP
AAAKIPAPKIN-LSA-V---------PAPQ---PNPA-----------------------------------
--------ATT----------------A------------------GP------------------------
--VS-ST----------------------------------V-TQN-------V------------------
---------------GFRG--PGA------------------------------------------------
---------------------------------------------------PNANVNQ------------N-
----------YFP-----SQP----------NQLVR-PN-------QGI---------------------SG
LTSP-------------------RPT----------------------------------------------
---------------------------------AGP------------------EHRP------------SA
LPGQF------------------------QSVPAGSVSRPP-QAVPTSA--------SGPG-SS---TFN--
LNNLY--AGNTS--GY---SSG--------------FGGGS-LA--------------------APSPGLKS
------------------------------------------------------------------------
------------------------------------------ESQID-------------------PKALVV
SGN--------------------------------GGDMFSS-FQQ----------------KQEPTL----
-------SN-------------------SSIS------S-AIVPAS-A------------------------
------------GTQP---------PPKPNALDSL-------------QSTLS------MRP-AGIQ-PQQ-
--------------PR----------------PALSSQGPSSG-LPPGSAVGSGHST---------------
---------------------------------------------PAGNNQPPWPKMKPSDVQKYTKVFM-E
VDSDKDGKITGEQARNLFLSWRLPREVLKHVWELSDQDNDTMLSLREFCISLYLMERYREGRPLPTALPSSI
MFDETL--------LS---------ISGAP--------------------TQGY--------------ANAG
WG-S-GQ------G----FVQQ----PV-----------------M---GA------RPIT---------PP
TGMRP---PVPAPV------P-H--PG--------ASNQQRNQ--APAL-------DDPFASHLGNGYSA--
SSNLQETT-TNEE----------------------K------------------------------------
--------------VDEKKNVYMDSREKLEYYRTKMQDIVLYKSRCDNRLNEISERASADKRE------AET
LAKKYEEKYKQVAEIGSKLTIEEARFREIEGRKMELSQAIVNME--QGGSADG-LLQVRADRIQSDLEELMK
A-------------------------------------LTERCKKHGLEVKSKAL-----------------
--------------------------VDLPA-G---------------------------------------
-----WQPGIQEGAALWDEEWDKFEDEGFG--NEITFDKS------------KEQNSSGE------------
-----------------KGNGTVDDGSG-PPD--------SPT--HLDENY--------------------G
PF--S-ETS-DRHH-ESEYGHT-HSEDE------------SGRSPRD-------------------------
-----------------SPA-------------------SHG---------------------------KSS
EF----------------------------------------------FDDS--------------------
----NWASAF-DTNDDVDS---------------VWGFDAS-------------------------------
--------KSQ-------DG--------------D-----Y-FGS--------GGDFGGNSGRA--DS----
-----------------------------PSSR--------------------------------------S
FAG---Q----------------RKSPFAF-D----------------------------------------
------DSVP----------------STP-L-----------------------------------------
------------------------------------------------------------------------
----------------------------------------SRF---GNSPPRFSD-----------------
-------ASTRD-NNFD---S-FSRFD------SFN-T-S-E--AG-AGFSSSQ---------PERLS----
--RFDS-I-NSS---KDFGG--AAF-------------------SR------FDS---INSSRDF-GG----
----------AEKLSRFDSIN---------------------------------------SSRDFG------
----------------G-PSLSR----FDSMNS-TKDF-----SGSHG------------------------
Y---------------------------------------SFD------D-ADP---FGSTG----------
--PFKV--SS------DDKSPK--------------------------------------------------
-----------------------K--DNW-------------------------------------------
------------------------------------------------------------------------
------------------------------------------------------------------------
--NSF-----------------------------------------
>BoleEH1
-----------------------------------------------MAGQ---NPNMDQFEAYFKRADLDG
DGRISGAEAVGFFQGSGLPKQVLAQIWSLSDRSRSGFLGRQDFYNSLRLVTVAQ-SKRDLTPEIVNAALNTP
AAAKIPPPKIN-LSA-I---------PAPQ---PNPA-----------------------------------
--------ATA----------------A------------------RP------------------------
--VG-ST----------------------------------G-HQN-------V------------------
---------------GFRG--PGA------------------------------------------------
---------------------------------------------------PNANANQ------------N-
----------YFP-----PQQ----------NQQVR-PN-------QVV---------------------SG
MTSL-------------------RPTA---------------------------------------------
---------------------------------AGP------------------EHRP------------NA
LPGQF------------------------QPVPVGSVSPPP-QAVPTSA--------PGPG-SS---PFN--
LNNLY--AGNTS--GY---SSG--------------FGGGS-LV--------------------APSPGLKP
------------------------------------------------------------------------
------------------------------------------ESQID-------------------PRALVV
SGN--------------------------------GGDMFSS-FQQ----------------KQEPTL----
-------SN-------------------SSIS------S-AIVPAS-A------------------------
------------GTQP---------PVKPNALDSL-------------QNTFS------MLP-SGNQ-PQQ-
--------------PRPAASSQQPRPAFSSQPPVVSSQGPSSG-LPHASAVGSGHSV---------------
---------------------------------------------PAGNNQPPWPKMKPSDVQKYTKVFV-G
VDTDKDGKITGEQARNLFLSWRLPREVLKHVWELSDQDNDTMLSLREFCISLYLMERYREGRPLPTSLPSSI
MYDETL--------LS---------ISGAP--------------------SHGY--------------ANAG
WG-S-GQ------G----FVQQ----PV-----------------M---GP------RPVT----------Q
TGTRP---PVPAPV------P-H--PG-----SGIGPNQQRNQ--APAL-------DDPFASHLGNGHSA--
SSNLQETA-TDGE----------------------K------------------------------------
--------------VEEKKNAYMDSREKLEYYRTKMQDIVLYKSRCDNRLNEISERASADKRE------AET
LAKKYEEKYKQVAELGSKLTIEEARFREIEGRKMELSQAIVNME--QGGSADG-LLQVRADRIQSDLEELMK
A-------------------------------------LTERCKKHGLEVKSKAL-----------------
--------------------------VDLPA-G---------------------------------------
-----WQPGLQEGAALWDEEWDKFEDEGFG--NEITFDKS------------KEQNSSGE------------
-----------------KENGTVDDGSG-PPD--------SPT--HLDENY--------------------G
PF--S-ETS-DRHH---------ESEDD------------SGRSPRD-------------------------
-----------------SPVSR------TGDTEIPSPD-SHG---------------------------KNS
EF----------------------------------------------FDDS--------------------
----NWASAF-DTNDDVDS---------------VWGFDAS-------------------------------
--------KSQ-------DG--------------D-----Y-FGS--------GGDFGGNSARA--DS----
-----------------------------PTSR--------------------------------------S
FGG---Q----------------RKSTYAF-D----------------------------------------
------DSVP----------------STP-L-----------------------------------------
------------------------------------------------------------------------
----------------------------------------SRF---GNSPPRFSD-----------------
-------ASARD-SNFD---S-FSRFD------SFN-T-S-E--AG-AGFSSSQ---------PERLS----
--RFDS-I-NSS---KDFGG--AAF-----------------------------------------------
--------------SRFDSIN---------------------------------------SSRDFG------
----------------G-PSLSR----FDSMNS-TKD---------HG------------------------
Y---------------------------------------SFD------D-ADP---FGSTG----------
--PFKV--SS------DDQSPK--------------------------------------------------
-----------------------KKSDNW-------------------------------------------
------------------------------------------------------------------------
------------------------------------------------------------------------
--NSF-----------------------------------------
>BrapEH1
-----------------------------------------------MAGQ---NPNMDQFEAYFKRADLDG
DGRISGAEAVGFFQGSGLPKQVLAQIWSLSDRSRSGFLGRQDFYNSLRLVTVAQ-SKRDLTPEIVSAALNTP
AAAKIPPPKIN-LAA-IP-----APAPAPQ---PNPA-----------------------------------
--------ATT----------------A------------------RP------------------------
--VG-ST----------------------------------G-HQN-------V------------------
---------------GFRG--PGA------------------------------------------------
---------------------------------------------------PNANLNQ------------N-
----------YFP-----PQQ----------NQQVR-PN-------QGV---------------------SG
MTSL-------------------RPTA---------------------------------------------
---------------------------------AGP------------------EHRP------------SA
LPGQF------------------------QPVPAGSVSRPP-QAVPTGA--------PGPG-SS---PFN--
LNNLY--AGNTS--GY---SSG--------------FGGGS-LA--------------------APSPGVRP
------------------------------------------------------------------------
------------------------------------------ESQVD-------------------ARALVV
SGN--------------------------------GGDMFSS-FQQ----------------KQEPTL----
-------SN-------------------SSIS------S-AIVPAS-A------------------------
------------GTQP---------PVKPNALDSL-------------QNTFS------MLP-SGNQ-PQQ-
--------------PRPAASSQQPRPASSLQPPAVSSQGPSSG-LPHASSVGSGHSV---------------
---------------------------------------------PAGNNQPPWPKMKPSDVQKYTKVFM-G
VDTDRDGKITGEQARNLFLSWRLPREVLKHVWELSDQDNDTMLSLREFCISLYLMERYREGRPLPTSLPSSI
MYDETL--------LS---------ISGAP--------------------SHGY--------------ANAG
WG-A-GQ------G----FVQQ----PV-----------------M---GA------RPNN---------PQ
TGMRP---PV----------P-H--PG-----SGIAPNQQRNQ--APAL-------DDPFASHLGNGHSA--
SSNLQETA-TDGE----------------------K------------------------------------
--------------VEEKKNAYMDSREKLEYYRTKMQDIVLYKSRCDNRLNEISERASADKRE------AET
LAKKYEEKYKQVAVLGSKLTIEEARFREIEGRKMELSQAIVNME--QGGSADG-LLQVRADRIQSDLEELMK
A-------------------------------------LTERCKKHGLEVKSKAL-----------------
--------------------------VDLPA-G---------------------------------------
-----WQPGIQEGAALWDEEWDKFEDEGFG--NEITFDKS------------KEQNSSGE------------
-----------------KENGTVDDGTG-PPD--------SPT--HLDENY--------------------G
PF--S-ETS-ERHH---------ESEDD------------SGRSPRD-------------------------
-----------------SPVSR------TG-TEIPSPD-SHG---------------------------KNS
EF----------------------------------------------FDDS--------------------
----NWASAF-DTNDDVDS---------------VWGFDAS-------------------------------
--------KSQ-------DG--------------D-----Y-FGS--------GGDFGGNSARV--DS----
-----------------------------PTSR--------------------------------------S
FGG---Q----------------RKSTYAF-D----------------------------------------
------DSVP----------------STP-L-----------------------------------------
------------------------------------------------------------------------
----------------------------------------SRF---GNSPPRFSD-----------------
-------ASARD-SNFD---S-FSRFD------SFN-A-S-E--AG-AGFSSSQ---------PERLS----
--RFDS-I-NSS---KDFGG--AAF-----------------------------------------------
--------------SRFDSIN---------------------------------------SSRDFG------
----------------G-PSLSR----FDSMNS-TKD---------HG------------------------
Y---------------------------------------SFD------D-ADP---FGSTG----------
--PFKV--SS------DDQSPK--------------------------------------------------
-----------------------KKSDNW-------------------------------------------
------------------------------------------------------------------------
------------------------------------------------------------------------
--NSF-----------------------------------------
>BrapEH3
-----------------------------------------------MAGQ---NPNMDQFEAYFKRADLDG
DGRISGVEAVAFFQGSGLPKQVLAQIWSLSDRSRSGFLGRQDFYNSLRLVTVAQ-SKRDLTPEIVNAALNTP
AAAKIPPPKIN-LSA-V---------PAPQ---PSPA-----------------------------------
--------ATT----------------P------------------LP------------------------
--VA-ST----------------------------------G-HQN-------V------------------
---------------GFRG--PAA------------------------------------------------
---------------------------------------------------P----NQ------------N-
----------YYP-----PQQ----------NQQVR-PN-------QGV---------------------SG
VNSL-------------------RPT----------------------------------------------
---------------------------------ARP------------------DYRP------------SA
VPGQF------------------------QPAPVGSVTRPP-QAAATSA--------SGPV-SS---AFN--
LNSLY--AGNTG--GY---SSG--------------FGGGS-LA--------------------APSPGLQP
------------------------------------------------------------------------
------------------------------------------DSQVG-------------------PKALVV
SGN--------------------------------GGDMFSS-FQQ----------------KPETAL----
-------SN-------------------SSIS------S-AIVP---A------------------------
------------GTQP---------APKPNALDSL-------------QNTFS------MLP-AGNQ-PQQ-
--------------PRPAASSQ---------PPAVSSQGPSSG-LPHGSAVGSAHST---------------
---------------------------------------------PAGNNQPLWPKMKPSDVQKYTKVFL-S
VDTDKDGKITGEQAKNLFLSWRLPREVLKHVWELSDQDNDTMLSLREFCISLYLMERYREGRPLPTSLPSSI
MFDETL--------LS---------ISGAP--------------------NQGY--------------ANAG
WG-S-SQ------G----FVQQ----PV-----------------M---GA------RPIA---------PP
TGMRP---PV----------P-H--PG-----SGVAPNQQRNQ--APVR-------DDPFASHLGNGHSA--
SSNLQETA-TDGE----------------------K------------------------------------
--------------VDEKKNVYMDSREKLEYYRTNMQDIVLYKSRCDNRLNEISERASSDKRE------AET
LAKKYEEKYKQVAELGSKLTIEEARFREIEGRKIELSQAIVNME--QGGSADG-LLQVRADRIQSDLEELMK
A-------------------------------------LTERCKKHGLEVKSKAL-----------------
--------------------------VDLPA-G---------------------------------------
-----WQPGIQEGAALWDEEWDKFEDEGFG--NEITFDKS------------KEQNSSGE------------
-----------------KENGTVEDGSVPPPD--------SPT--HLDENY--------------------G
PF--S-ETS-DRHH-ESEYGTT-HSDDE------------SGRSPRD-------------------------
-----------------SPVSR------TA-TEVPSPDYAGG---------------------------KSS
EF----------------------------------------------FDDS--------------------
----NWASAF-DTNDDVDS---------------VWGFDAS-------------------------------
--------KSQ-------DG--------------D-----Y-FGSG-------GGDFGGNSGRV--DS----
-----------------------------PSSR--------------------------------------S
FGG---Q----------------RKSPFAF-D----------------------------------------
------DSVP----------------STP-L-----------------------------------------
------------------------------------------------------------------------
----------------------------------------SRF---GNSPPRFSD-----------------
-------ASTRD-NNFD---S-FSRFD------SFNTT-S-E--AG-AGFSSSQ---------PERLS----
--RFDS-I-NSS---KDFGG--AAF-----------------------------------------------
--------------SRFDSIN---------------------------------------SSRDFG------
----------------G-PSLSR----FDSMNS-TKD---------HG------------------------
Y---------------------------------------SFD------D-ADP---FGSTG----------
--PFKV--SS------DDQSPK--------------------------------------------------
-----------------------KRS----------------------------------------------
------------------------------------------------------------------------
------------------------------------------------------------------------
----F-----------------------------------------
>BoleEH3
-----------------------------------------------MAGL---NPNMDQFEAYFNRADLDG
DGRISGVEAVGFFQGSGLPKPVLFQIWSLSDRSGSGFLGRQDFYNSLRLVTVAQ-SKRDLTPEIVNAALNTP
AAAKIPAPKIN-LLA-I---------PAPQ---PNPP-----------------------------------
--------ATT----------------A------------------RP------------------------
--VS-SP----------------------------------G-HQN-------V------------------
---------------GVRG--PGA------------------------------------------------
---------------------------------------------------PNANVNQ------------N-
----------YFP-----PQQ----------SQQVR-PH-------QGA---------------------SV
LTSL-------------------RPNA-LPAQFQPVPVGSAT-------RPPQTI-----------------
--------------------------PTSAPGPAGS------------------EYRP------------SA
LPGQF------------------------QPGPVGSSTRPP-QAVPTTA--------SGPG-AS---AFN--
LNNLY--AGNTS--GY---SSG--------------FVGGS-LA--------------------APSPGVKP
------------------------------------------------------------------------
------------------------------------------ESQID-------------------PKALVV
SGN--------------------------------GGDIFSS-FQQ----------------KPQPTP----
-------SS-------------------SSIS------S-AIVPAS-A------------------------
------------GTQP---------PPKPNTLDYL-------------QST--------LLP-AG---PQL-
--------------PRPAA----------------SSQGPSSG-LPHGSAVGSGHPT---------------
---------------------------------------------PAGNNQPPWPKMKPSDVQKYTKVFI-E
VDSDRDGRITGEQARNLFLSWRLPREVLKHVWELSDQDNDTMLSLREFCISLYLMERYKEGRPLPPELPSSI
MYDETL--------LS---------ISGAP--------------------IRSY--------------ANAG
WG-Y-GQ------G----FVKQ----PV-----------------M---GA------RPTT---------PP
TGMRP---PVPAPA------P-H--PG-----SGIASNQERNQ--APAL-------DDPFASHLGNGYSA--
SSNPPETA-TDGE----------------------K------------------------------------
--------------VDEKKNAYMDSREKLEYYRTKMQDIVLYKTRCDNRLNEICERASADKRE------AET
LAKKYEEKYKQVAELGSKLTIEEARFREIEGRKMELSQAIVNME--QGGSADG-LLQVRADRIQSDLEELMK
A-------------------------------------LTERCKKHGLEVKSKAL-----------------
--------------------------VDLPA-G---------------------------------------
-----WQPGIQEGAALWDEEWDKFEDEEFG--NEITFDKS------------KEQKSSGE------------
-----------------KENGTVDDGSG-PPD--------SPT--HLDENY--------------------G
PF--S-ETS-DRHH---------ESEGE------------SGRSPGD-------------------------
-----------------SPVSR------TA-TEVPSPDYAHE---------------------------KSS
EF----------------------------------------------FDDS--------------------
----NWASAF-DTNDDVDS---------------VWGFDAS-------------------------------
--------KSQ-------DG--------------D-----Y-FGE--------------NSGRA--DS----
-----------------------------PTSR--------------------------------------S
FAG---Q----------------RKSTFGF-D----------------------------------------
------DSVP----------------STP-L-----------------------------------------
------------------------------------------------------------------------
----------------------------------------SRF---GNSPPRFSD-----------------
-------ASTRDNNNFD---S-FSRFD------SFN-H-S-E--AGGAGFTSSQ---------PERLS----
--RSDS-I-NSS---KDFGG--AAF-------------------SR------FDS---INSSRDFAGG----
----------AEQLSRFDSIN---------------------------------------SSRDFG------
----------------G-PSLSR----FDSMNS-TKDF-----SGSHG------------------------
Y---------------------------------------SFD------D-ADP---FGSTG----------
--PFKV--YF------DDKSPK--------------------------------------------------
-----------------------K------------------------------------------------
------------------------------------------------------------------------
------------------------------------------------------------------------
--NSF-----------------------------------------
>BrapEH4
-----------------------------------------------MGGQ---NPNMDQFEAYFKRADLDG
DGRISGAEAVGFFQGSGLPKPVLFQIWSLSDRSGSGFLGRQDFYNSLRLVTVAQ-SKRDLTPEIVNAALNTP
AAAKIPAPRIN-LSA-I---------PAPQ---PNPP-----------------------------------
--------ATT----------------A------------------RP------------------------
--VS-SA----------------------------------G-YQN-------A------------------
---------------GFRG--PGA------------------------------------------------
---------------------------------------------------PNANVNQ------------N-
----------YFP-----PQQ----------NQQVR-PN-------QGA---------------------SG
LTSL-------------------RPNA-LPGQFQPVPVGSAT-------RPSQTIPTGA-------PGPGGS
EYRPSALPGQFQPGPVGIATRPPQAAPTSAPGPAGS------------------EYRP------------SA
LPGQF------------------------QPGPVGSVTRPP-QAVPTSA--------SGPG-GS---TLN--
LNNLY--AGNTS--GY---SSG--------------FGGGS-LA--------------------EPSPGIKP
------------------------------------------------------------------------
------------------------------------------ESQVD-------------------PKALVI
SGN--------------------------------GGDMFSS-FQQ----------------RPQPTL----
-------SN-------------------SSMS------S-AIVPAS-T------------------------
------------GTQP---------PPKPNALDSL-------------QSTFS------MLP-AGNQ-PQQ-
--------------PRPAA----------------SSQGPSSG-FPHGSAVGPGHPT---------------
---------------------------------------------PAGNNQPPWPKMKPSDVQKYTKVFI-E
VDSDRDGRITGEQARNLFLSWRLPREVLKHVWELSDQDNDTMLSLREFCISLYLMERYKEGRPLPPALPSSI
MYDETL--------LS---------LSGAP--------------------SRGY--------------ANAG
WG-S-GQ------G----YVQQ----PV-----------------M---GA------RPVI---------PP
TGMRP---PV----------P-H--PG-----SGIASNEQRNQ--APAL-------DDAFASHLGNGYSA--
STNPQETA-VDGE----------------------K------------------------------------
--------------VDEKKNAYMDSREKLEYYRTKMQDIVLYKSRCDNILNEISERASADKRE------AET
LAKKYEEKYKQVAELGSKLTIEEARFREIEGRKMELSQAIVNME--QGGSADG-LLQ-----------ELMK
A-------------------------------------LTERCKKHGLEVKSKAL-----------------
--------------------------VDLPA-G---------------------------------------
-----WQPGIQEGAALWDEEWDKFEDEG------TIFDKS------------KEQKSSGE------------
-----------------KENGTVDDGSGPPPD--------SPT--HLDENY--------------------G
PF--S-ETS-DHHH---------ESEDE------------SGRSPRD-------------------------
-----------------SLVSR------TA-TEVPSPDNAHE---------------------------KSS
EF----------------------------------------------FDDS--------------------
----NWASAF-DTNDDVDS---------------VWGLDAS-------------------------------
--------RSQ-------DG--------------D-----Y-FGE--------------NSGRA--DS----
-----------------------------PTSR--------------------------------------S
FAG---Q----------------RKGPFGF-D----------------------------------------
------DSVP----------------STP-L-----------------------------------------
------------------------------------------------------------------------
----------------------------------------SRF---GNSPPRFSD-----------------
-------ASARD-NNFD---S-FSRFD------SFN-H-S-E--AG-V---SSQ---------PERLS----
--RFDS-I-NSS---KDFGG--AAF-------------------SR------FDS---INSSRDFGGG----
----------AEKLSRFDSIN---------------------------------------SSRDFG------
----------------G-PSLSR----FDSMNS-TKD---------HG------------------------
Y---------------------------------------SFD------D-ADP---FGSTG----------
--PFKV--SF------DDKSPK--------------------------------------------------
-----------------------K------------------------------------------------
------------------------------------------------------------------------
------------------------------------------------------------------------
--NSF-----------------------------------------
>VvinEH1
---------------------------------------------------------MELFDAYFRRADLDG
DGRISGAEAVAFFQGSNLAKHVLAQVWMHADPAGTGFLGRAEFYNALKLVTVAQ-SKRELTPDIVKAALYGP
AAAKIPAPQIN-LAA-I---------PSPQ---PNQM-----------------------------------
--------TTT----------------P------------------APQMG-------------A-------
--VA-PT----------------------------------A-SQN-------L------------------
---------------GFRG--QTL------------------------------------------------
---------------------------------------------------PNPSTNQ------------Q-
----------YFP-----SQQ----------NQFMR-PP-------QPM---------------------PA
GSAS-------------------RPP-----Q------NLAG------------------------------
-----------------------------PELNRG-----------------------------------GN
M--------------------------------------------------------VGPG-VP---NSN--
ISSDWL-SGRTA--GA---PTG-PLSQVP------N-RGIT-PS--------------------MPPPTTKP
L-----------------------------------------------------------------------
------------------------------------------DLAST-------------------PKAPVV
SGNGF-----------------ASDPVF-------GGNVFSA-TPT---------QQ-----KRDSSG--L-
---TYSVSS-------------------SPAS------SVALSPAP-T------------------------
------------GSPS---------LSKPSSLDSL-------------QSAFT------MGP-AGGQ-IQR-
--------------AQSAGNLN----------QPAPPQSTSPL-SSSGVSVGVGNSA---------------
----------------------------------------------SNQSQLPWPRMTPSDVQKYTKVFI-E
VDSDRDGKITGEQARNLFLSWRLPREVLKQVWDLSDQDSDSMLSLREFCTALYLMERYREGRPLPAVLPSNI
LFDETL--------FP---------MMGQ---------------------QASF--------------GNAA
RP-P-TP------G----LSHQ----HG-----------------IP--GV------RQMT---------TA
PGLGP---PIQVAL--------Q--GD-----GAMQPNQQKIS--GLVS-------EDVFGNQLSNGGKNGL
NLTHQDVT-DSEK----------------------K------------------------------------
--------------VEATENVILDSKEKIELYRTKMQELVLYKSRCDNRLNEITERASSDKRE------AEF
VTKKYEEKYKQVAEIASKLAMEDARFRDLQGRKNELHQAIIKME--QGGSADG-ILQVRADRIQSDLEELIK
A-------------------------------------LTDRCKKHGLDVKSTAI-----------------
--------------------------IELPI-G---------------------------------------
-----WEPGFQEGAAIWDEDWDKFEDEGLSFAKDCAIDVQ------NGVGSPKSKSTSIQ------------
-----------------KDNAS--------------------------------------------------
------SFG-EHGI-ENESAYT-HSEDD------------LARSPPG-------------------------
-----------------SPGGR------TS-LESPSQELSNNHFR------------------------KSS
EADTEIH---------------------------------------RSFDEP--------------------
----NWEPSF-DHNDDTDS---------------IWGFNPS-------------------------------
--------TTK-------DFDSDK--------HRE---NDI-FGS---------GNLGINPIRT--ES----
-----------------------------PHDD---------------------------------------
-PF---Q----------------RKSPFSF-E----------------------------------------
------DSVP----------------STP-L-----------------------------------------
------------------------------------------------------------------------
----------------------------------------SKF---GNSP-RYSE-----------------
------WAGE---HHFD---M-SSRFD------SFS-M-H-D--GG---F-SPP---------RETLT----
--RFDS-I-SSS---RDFGH-GQARPTLL--------------MTQ------IRS-----------------
------------------------------------------------------------------------
------------------VQLVH----LRSHRT-VK------------------------------------
L------------------------------------------------Q-GKVL-IIGVSSWLL----NPT
LLPFAL--SS------SSSQ----------------------------------------------------
----------------------L-------------------------------------------------
------------------------------------------------------------------------
------------------------------------------------------------------------
----------------------------------------------
>KfedEH1
-----------------------------------------------MQAP---GVNTDQFDLYFRRADLDG
DGRISGAEAVSFFQGSNLPKHVLAQIWMHADQNRIGFLGRQEFYNALRLVTVAQ-SKRDLTPDIVKAALFGP
AAAKIPAPQIN-LAA-V---------SGPP---PGRG-----------------------------------
--------AAP----------------H------------------MPQTS-------------T-------
--MQ-AP----------------------------------P-PQS--------------------------
---------------GFRG--QAP------------------------------------------------
---------------------------------------------------SNMGVPS------------QT
----------VKP-----PQQMPVTSNMGAPSQTMR-PP-------QQM---------------------PI
TSNTGI---------PSPQ--TMRPSQPL--Q------SNSNMGF--PGQPNQSV-----------------
--------------------------GLSQSLPATSG--------LGIFSQPNQTMRPSQSVPATLNMGLSS
QQNQTM--------------------GPSQPMPGTSSMHPQNQGLGRGGTP------ASPS-TT---NFG--
MSNTWV-GGNPL--GA---PST---------------RGIS-PQ--------------------IPSAITKP
L---------------------------------------------------------DFHL----------
--------------------------------------SSS-QPAST-------------------PKSSAA
SGSGL-----------------QSGLLF-------GNDSFSA-A-----------VP-----KQEPAK--PD
PLALLYSSS-------------------PPTS------S-AIVPVA-T------------------------
------------APQP---------PPKARSLDSL-------------QTALT------MQP-VGGP-IHR-
--------------TQSLTTPN----------PQFSAQSTSSP-VLSGSSVGVGGSA---------------
----------------------------------------------SPQGQLTWPKMKPSDVQKYTKVFM-E
VDTDRDGKITGEQARSLFLSWRLPREVLKQVWDLSDQDNDSMLSAREFCIALYLMERYREGRPLPSALPTSI
LFDETL--------MT---------VAGQP--------------------PASF--------------GTAN
WG-Q-SP------V----MRPQ----QG-----------------LP--GS-------QMP---------PT
AGPRP---SVPYST------A-Q--TG-----GLVQQPENKPK--EIAE-------EDPFAS-FGTGKPKSQ
DN--RGAK-DSEQ----------------------K------------------------------------
--------------VEVSDKAIMDSKEKMEFYRTMMQELVLYKSRCDNRLNEITERALADKRE------AES
LGKKYEEKYKQVAELHSKLTIEEAKYRDVQERKTELQQALIKME--QGGSADG-ILQVRADRIQSDVDELMK
G-------------------------------------LTERCKKHKLNVKSAAL-----------------
--------------------------FEMPR-G---------------------------------------
-----WQPGIQENAVVWDEEWDKFEDEGFSFANEYNLDKQ------NNTASPKTKSTQLW------------
-----------------EENDS-PKST--ISD--------SAS--TLDAKS--------------------E
KL--F-HAN-EHSF-DTESTYD-HGHDD------------WGRNFSE-------------------------
-----------------SPSGR------ST-LESPRDRKAD-------------------------------
--------------------------------DDG-----------ISFDDS--------------------
----NWG-NF-DNNDDVDS---------------VWGFNPA-------------------------------
--------SSK-------DFYSE---------NKE---DYF-FGS-----------ESLNPIKT--ES----
-----------------------------PQSD---------------------------------------
-AY---P----------------SQSPFVF-A----------------------------------------
------DSVA----------------STP-H-----------------------------------------
------------------------------------------------------------------------
----------------------------------------STY---GGEVLR--------------------
-----------G-GFFD---Q-SSRFD------SFS-V-R-D--ES-----SPR---------KEAFS----
--RFDS-M-NST---SGF------------------------------------------------------
------------------------------------------------------------------------
-------------------------------------------GHSRA------------------------
F--------------------------------------TSFD------D-ADP---FGSTG----------
--PFKV--SS-------SETPR--------------------------------------------------
-----------------------KDSKDW-------------------------------------------
------------------------------------------------------------------------
------------------------------------------------------------------------
--NNF-----------------------------------------
>KlaxEH4
-----------------------------------------------MQAP---GVNTDQFDLYFRRADSDG
DGRISGAEAVSFFQGSNLPKHVLAQIWMHADQNRIGFLGRQEFYNALRLVTVAQ-SKRDLTPDIVKAALFGP
AAAKIPAPQIN-LAA-V---------SGPP---PGRG-----------------------------------
--------AAP----------------H------------------MPQTS-------------T-------
--MQ-AP----------------------------------P-PQS--------------------------
---------------GFRG--QAP------------------------------------------------
---------------------------------------------------SNMGVPS------------QT
----------VKP-----LQQMPVTSNMGAPSQTMR-PP-------QQM---------------------PI
TSNTGI---------PSPQ--TMRPSQPL--Q------SNSNMGF--PGQPNQSV-----------------
--------------------------GLSQSLPATSG--------LGIFSQPNQTMRPSQSVPATLNMGLSS
QQNQTM--------------------GPSQPMPGTSSMHPRNQGLGRGGTP------ASPS-TT---NFG--
MSNTWV-GGNPL--GA---PST---------------RGIS-PQ--------------------IPSAITKP
L---------------------------------------------------------DFHF----------
--------------------------------------SSS-QPAIT-------------------PKSSAA
SGSGL-----------------QSGSLF-------GNDSFSA-A-----------VP-----KQEPAK--PD
PLALLYSSS-------------------PPTS------S-AIVPVE-T------------------------
------------APQP---------PPKARSLDSL-------------QTALT------MQP-VGGP-IHR-
--------------TQSLTTPN----------PQFSTQSTSSP-VLSGSSVGVGGSA---------------
----------------------------------------------SPQGQLTWPKMKPSDVQKYTKVFM-E
VDTDRDGKITGEQARSLFLSWRLPREVLKQVWDLSDQDNDSMLSAREFCIALYLMERYREGRPLPSALPTSI
LFDETL--------MT---------VAGQP--------------------PASF--------------GTAN
WG-Q-SP------V----MRPQ----QG-----------------LP--GS-------QMP---------PT
AGPRP---SVPYST------A-Q--TG-----GLVQQPENNPK--EIAE-------EDPFAS-FGTGKPKSQ
DN--RGAK-DSEQ----------------------K------------------------------------
--------------VEVSDKAIMDSKEKMEFYRTMMQELVLYKSRCDNRLNEITERALADKRE------AES
LGKKYEEKYKQVAELASKLTIEEAKYRDVQERKTELQQALIKME--QGGSADG-ILQVRADRIQSDVDELMK
A-------------------------------------LTERCKKHKLNVKSAAL-----------------
--------------------------FEMPR-G---------------------------------------
-----WQPGIQENAVVWDEEWDKFEDEGFSFANEYNLDKQ------KNTASPKTKSTQLW------------
-----------------EENDS-PKST--ISD--------SAS--TLDAKS--------------------E
KL--F-HAN-EHSF-DTESTYD-HGHDD------------WGRNFSE-------------------------
-----------------SPSGR------ST-LESPRDRKAD-------------------------------
--------------------------------DDG-----------ISFDDS--------------------
----NWG-NF-DNNDDVDS---------------VWGFNPA-------------------------------
--------SSK-------DFYSE---------NKE---DYF-FGS-----------ESLNPIKT--ES----
-----------------------------PQSD---------------------------------------
-AY---P----------------SQSPFVF-A----------------------------------------
------DSVA----------------STP-H-----------------------------------------
------------------------------------------------------------------------
----------------------------------------STY---GGEVLR--------------------
-----------G-GFFD---Q-SSRFD------SFS-V-R-D--ES-----SPR---------KEAFS----
--RFDS-M-NST---SGF------------------------------------------------------
------------------------------------------------------------------------
-------------------------------------------GHSRA------------------------
F--------------------------------------TSFD------D-ADP---FGSTG----------
--PFKV--SS-------SETPR--------------------------------------------------
-----------------------KDSKDW-------------------------------------------
------------------------------------------------------------------------
------------------------------------------------------------------------
--NNF-----------------------------------------
>KlaxEH5
-----------------------------------------------MQAP---GVNTDQFDLYFRRADSDG
DGRISGAEAVSFFQGSNLPKHVLAQIWMHADQNRIGFLGRQEFYNALRLVTVAQ-SKRDLTPDIVKAALFGP
AAAKIPAPQIN-LAA-V---------SGPP---PGRG-----------------------------------
--------AAP----------------H------------------MPQTS-------------T-------
--MQ-AP----------------------------------P-PQS--------------------------
---------------GFRG--QAP------------------------------------------------
---------------------------------------------------SNMGVPL------------QT
----------VKP-----LQQMPVTSNMGVPSQTMR-PL-------QQM---------------------PI
TSNTGI---------PSPQ--TMRPSQPL--Q------SNSNMGF--PGQPNQSV-----------------
--------------------------GLSQSLPATSG--------LGIFSQPNQTMRPSQSVPATLNMGLSS
QQNQTM--------------------GPSQPMPGTSSMHPQNQGLGRGGTP------ASPS-TT---NFG--
MSNTWV-GGNPL--GA---PST---------------RGIS-PQ--------------------IPSAITKP
L---------------------------------------------------------DFHL----------
--------------------------------------SSS-QPAST-------------------PKSSAA
SGSGL-----------------QSGSLF-------GNDLFSA-A-----------VP-----KQEPAK--PD
PLALLYSSS-------------------PPTS------S-AIVPVT-T------------------------
------------APQP---------PPKARSLDSL-------------QTALT------MQP-VGGP-IHR-
--------------TQSLTTPN----------PQFSAQSTSSP-VLSGSTVGVGGSA---------------
----------------------------------------------SPQGQLTWPKMKPSDVQKYTKVFM-E
VDTDRDGKITGEQARSLFLSWRLPREVLKQVWDLSDQDNDSMLSAREFCIALYLMERYREGRPLPSALPSSI
LFDETL--------MT---------VAGQP--------------------PASF--------------GTAN
WG-Q-SP------V----MRPQ----QG-----------------LP--GS-------QMP---------PA
AGPRP---SVPYST------A-Q--TG-----GLVQQPENKPK--EIAE-------EDPFAS-FGTGKPKSQ
DN--RGAK-DSEQ----------------------K------------------------------------
--------------VEVSDKAIMDSKEKMEFYRTMMQELVLYKSRCDNRLNEITERALADKRE------AES
LGKKYEEKYKQVAELASKLTIEEAKYRDVQERKTELQQALIKME--QGGSADG-ILQVRADRIQSDVDELMK
A-------------------------------------LTERCKKHKLNVKSAAL-----------------
--------------------------FEMPR-G---------------------------------------
-----WQPGIQENAVVWDEEWDKFEDEGFSFANEYNLDKQ------NNTASPKTKSTQLW------------
-----------------EENDS-PKST--ISD--------SAS--TLDAKS--------------------E
KL--F-HAN-EHSF-DTESTYD-HGHDD------------WGRNFSE-------------------------
-----------------SPSGR------ST-LESPRDRKAD-------------------------------
--------------------------------DDG-----------ISFDDS--------------------
----NWG-NF-DNNDDVDS---------------VWGFNPA-------------------------------
--------SSK-------DFYSE---------NKE---DYF-FGS-----------ESLNPIKT--ES----
-----------------------------PQSD---------------------------------------
-AY---T----------------SQSPFVF-A----------------------------------------
------DSVA----------------STP-H-----------------------------------------
------------------------------------------------------------------------
----------------------------------------STY---GGEVLR--------------------
-----------G-GFFD---Q-SSRFD------SFS-V-R-D--ES-----SPR---------KEAFS----
--RFDS-M-NST---SGF------------------------------------------------------
------------------------------------------------------------------------
-------------------------------------------GHSRA------------------------
F--------------------------------------TSFD------D-ADP---FGSTG----------
--PFKV--SS-------SETPR--------------------------------------------------
-----------------------KDSKDW-------------------------------------------
------------------------------------------------------------------------
------------------------------------------------------------------------
--NNF-----------------------------------------
>BdisEH1
------------------------------------------------------MSGTEAFEAYFRRADANQ
DGRISGQEAVAFFQGASLPQQVLAQVWMHADQNKTGFLGRPEFFNALRLVTVAQ-SGRQLTPDIVQSALYGP
AAARIPPPKIA-MGP-SPPQVGEAGAPRPQ---GNAAMTPAPGQVGAAQ-QMNPAATPRPQGNAAMAPGPAP
VGAAQMNSAAA----------------P------------------RPQGS-------------G-------
--MM-PTSTQFGG--APQV----NA-GAVPRPQGINSMMPAA-SHGGAMPPTQFT-----------------
---------------GPRAPQSQS------------------------------------------------
---------------------------------------------------PNMGFNQ------------Q-
-----------LP-----PSS----------TGFMR-PP-------QVG---------------------AL
PTSL-------------------QAT-------------GMN------------------------------
-----------------------------QSPLGG-----------------------------------GS
M--------------------------------------------------------GGSI-----------
---GWQ-GGNVG-------SVG-GISQPS------P--GAAVPSQATSGGF-----------STM-GMAPGL
QAQPL----------------------------------STSPLPPQS------------------------
--------------------------------------NSA-VLPQD-------------------SRALVL
SGNGP-----------------ASGSGT-------SPDIFSA-LS----------QT-----KPSIPT--P-
---APPTSM-------------------MPNS------S-SFMSTP-T------------------------
------------GSQN---------LANLTQFGSL-------------QGTPT------ASY-GGSQ-PQQ-
--------------TQPTTKPSV---------------------QVPGVSAG--------------------
----------------------------------------------VSNSTSQWPKVNQSDIQKYTKVFG-D
VDRDRDGKITGTEARTLFLSWRLPRDVLKQVWDLSDQDNDGMLSLREFCIALYLMERHRAGTPLPPALPDSL
KYDETL--------LR---------ATGLP--------------------STAY--------------NAPS
WQ-Q-NQ------G----LPHR-----------------------GP--GA-------PGL---------PT
SGVRP---PLPSHL------HSQ--TD-----GATRSGQPRPH--MPGM-------DNHAAAQGSRDHRSGV
NSAAHEVA-DAPK----------------------K------------------------------------
--------------V-EVEKQILDSREKLEYYRTKMQDLVLYKSRCDNRLNEITERASSDKRE------VES
LSKKYEEKYKQVAELASKLAVEEAAFRDVQERKVELNDALIKMV--QGGSVDG-LLQVRADRIQYQLEEMEK
A-------------------------------------FSERCKHFGLHFKPSAS-----------------
--------------------------VELPF-G---------------------------------------
-----WEPGQQEGAIEWDEDWDKFEDEGFGLVKDNGTIVE------NPASAENAKSSSLW------------
-----------------------DDGVSMDEM----------S--NGHIKD--------------------V
RH--Y-RAG-DQVP-ESELGYD-FGDE-------------SVRSPGS-------------------------
-------------------AGR------SA-SGSP---FKSSHYG---------------------------
MHDSSPS----KKG---------TY-----S-DHG--GSESVF-GDNYADET--------------------
----SW--NF-D-DQDTES---------------VWGSNAM-------------------------------
--------NT--------ETDHHG-------SSTH---NSF-FGS---------DDFGGNPVRV--GS----
-----------------------------PSGA--------------------------------------S
-VY---G----------------KKSTF-F-D----------------------------------------
------DSVP----------------SSP-A-----------------------------------------
------------------------------------------------------------------------
----------------------------------------YTS---GFSP-KFGE-----------------
-------SRD-D-SSSY---N-FGRFD------SFR-S-Q-D--SV---V--PQ---------ETRFS----
--RFDS-M-SSS---KG-------------------------------------------------------
------------------------------------------------------------------------
------------------ENVAG----FDSSNS-SRNF-----GR---------------------------
F--------------------------------------DSFD------E-ADP---FGSTG----------
--PFKA--SG------GRSPPK--------------------------------------------------
------------------------------------------------------------------------
------------------------------------------------------------------------
------------------------------------------------------------------------
----F-----------------------------------------
>BstaEH1
------------------------------------------------------MAGTEAFEAYFRRADANQ
DGRISGQEAVAFFQGASLPQQVLAQVWMHADQNKTGFLGRPEFFNALRLVTVAQ-SGRQLTPDIVQSALYGP
AAARIPPPKIA-MGP-TPPQVGAAGAPRPQ---GNAAMTPASGQVGAAQ-QMNPAVTPRPQGNAVMTPGPAP
VGAAQMNSAAA----------------P------------------RPQGS-------------G-------
--MM-PTSTQFGG--APQV----NS-GAVPRPQGINSMMPAA-SHGGAMPPTQFA-----------------
---------------GPRATQSQS------------------------------------------------
---------------------------------------------------PSMGFNQ------------Q-
-----------LS-----PSS----------TGFMR-PP-------QVG---------------------AL
QTSL-------------------QAT-------------GMN------------------------------
-----------------------------QSPLGG-----------------------------------GS
M--------------------------------------------------------GGSI-----------
---GWQ-GGNVG-------SVG-GISQPS------P--GAAVPSQAASGGF-----------STM-GMAPGL
QAQPL----------------------------------SASPLPPQS------------------------
--------------------------------------NSA-VLPQD-------------------SRALVL
SGNGP-----------------ASGSGT-------SPDIFSA-LS----------QT-----KPSIPT--P-
---ALPTST-------------------MPNS------A-SFMSTP-T------------------------
------------GSQN---------MANLTQFGSL-------------QGTPT------ASY-GGSQ-PQQ-
--------------TQSITKPSV---------------------QVPGVSAG--------------------
----------------------------------------------VSNSTSQWPKVNQSDIQKYAKVFG-D
VDRDRDGKITGTEARTLFLSWRLPRDVLKQVWDLSDQDNDGMLSLREFCIALYLMERHRAGTPLPPALPDSL
KYDETL--------LR---------ATGLP--------------------STAY--------------NAPS
WQ-Q-NQ------G----LPHR-----------------------GP--GA-------PGL---------PT
SGVRP---PLPSHL------HPQ--TD-----GATRPGQPRPH--MPGM-------DNHAAAQGSRDHRSGV
NSAAHEVA-DAPK----------------------K------------------------------------
--------------V-EVEKQILDSREKLEYYRTKMQDLVLYKSRCDNRLNEITERASSDKRE------VES
LSKKYEEKYKQVAELASKLAVEEAAFRDVQERKVELNDALIKMV--QGGSVDG-LLQVRADRIQYQLEEMEK
A-------------------------------------FSERCKHFGLLFKPSAS-----------------
--------------------------VELPF-G---------------------------------------
-----WEPGQQEGAIEWDEDWDKFEDEGFGLVKDNGTIVE------NPASAENAKSSSLW------------
-----------------------DDGISMDEM----------S--NGHIKD--------------------V
RH--Y-RAG-DQVP-ESEAGYD-FGDK-------------SVRSPGS-------------------------
-------------------AGR------SA-SGSP---FKSSHYG---------------------------
MHDSSPS----KKG---------TY-----S-DHG--GSESVF-GDNYADES--------------------
----SW--NF-D-DQDTES---------------VWGSNAM-------------------------------
--------NT--------EAGHHG-------SSTH---NSF-FGS---------DDFGVNPVRV--GS----
-----------------------------PSGA--------------------------------------S
-VY---G----------------KKSTF-F-D----------------------------------------
------DSVP----------------SSP-A-----------------------------------------
------------------------------------------------------------------------
----------------------------------------YTS---GFSP-KFGE-----------------
-------SRD-D-SSSY---N-FGRFD------SFR-S-Q-D--SV---V--PQ---------ESRFS----
--RFDS-M-SSS---KG-------------------------------------------------------
------------------------------------------------------------------------
------------------ENVAG----FDSSNS-SRNF-----GR---------------------------
F--------------------------------------DSFD------D-ADP---FGSTG----------
--PFKA--SG------GRSPPK--------------------------------------------------
------------------------------------------------------------------------
------------------------------------------------------------------------
------------------------------------------------------------------------
----F-----------------------------------------
>OthoEH1
------------------------------------------------------MAGMEAFEAYFLRADLNH
DGRISGQEAVAFFQGANLPQQVLAQVWMHADKNKTGFLGKPEFFNALRLVTVAQ-SGRQLTPDIVQSALYGP
AAARIPAPKIA-TGP-APPQMGTAGAPRPQ---GGSAMTPVPGQVGAG--QMNP------------------
--------AAA----------------S------------------RPQGQ---------------------
----------V-G--MPQM----NP-GAAPRPQGINSMMPAA-NQGGAMQAPQVA-----------------
---------------GPRAMQPQP------------------------------------------------
---------------------------------------------------PSMGFNQ------------Q-
-----------QP-----PSS----------TGFMR-PP-------QMG---------------------AP
ATSL-------------------QAQ-----S------PGIN------------------------------
-----------------------------QSPLGG-----------------------------------GS
I--------------------------------------------------------VGSV-----------
---GWQ-GGNAG-------SVG-GAPQAT------P-GGAA-PSQTARSGFGLG--LPSA--STM-GMAPGQ
QAQGL----------------------------------SSSPLPPQS------------------------
--------------------------------------NSV-VPPQD-------------------SKALVL
SGNGP-----------------SSSSGS-------STDIFSA-LT----------QP-----NPNVSA-SP-
---TLPSSS-------------------MPSS------S-SFMSTP-T------------------------
------------GSQN---------LTNLTQVGPL-------------KG-------------SSSQ-AQL-
--------------TQPIPNSS-----------------VPAQ-MTPGSSPG--------------------
----------------------------------------------VSNSASQWPKVAQSDIQKYMKVFG-D
VDRDRDGKITGAEARTLFLSWRLPREVLKQVWDLSDQDNDGMLSLREFCIALYLMERHRTGTPLPSVLPDSL
KYDQTL--------LQ---------ATGVP--------------------STAF--------------NGPS
WQ-Q-NP------G----LHQR-----------------------GP--GA-------PGL---------PA
GGVRP---PLPPHL------QSQ--TD-----VAGRPGQLRSH--MPGM-------NNHVATQGNKGDRIGV
NLVAQEVA-DAPK----------------------K------------------------------------
--------------V-EVEKQVLDSREKLEYYRSKMQDLVLYKSRCDNRLNEITERASSDKRE------VES
LAKKYEEKYKQVAELASKLAVEEHAFRDVQERKVELHDALIKMV--QGGSVDG-LLQVRADRIQHQLEEMER
A-------------------------------------LSERCKHFGLHFKPSAS-----------------
--------------------------VELPA-G---------------------------------------
-----WEPGPQEGCIEWDEDWDKFEDEGFGIVKDNGTIHE------NPVSAENTKIPSLW------------
-----------------------DDGDDMSPI--------ASS--NGHIKD--------------------G
RR--Y-SGG-DQVA-ESEIGYD-FGDE-------------SVRSPGS-------------------------
-------------------AGR------SA-SGSP---FKPSRFG---------------------------
MHDTSPS----KRE---------SF-----S-DHG--GSESVF-GDKFADET--------------------
----SW--NF-D-DHDTES---------------VWGSNAL-------------------------------
--------NT--------EADHRG--------ATQ---NSS-FGS-----------------EV--GS----
-----------------------------PSGA--------------------------------------S
-VF---GM---------------KRSSF-F-D----------------------------------------
------DSVP----------------STP-A-----------------------------------------
------------------------------------------------------------------------
----------------------------------------YTS---GFSP-KFSD-----------------
-------IRD-D-SSSY---N-FGRFD------SFR-S-Q-D--SG---F--PQ---------ESRFS----
--RFDS-I-SSS---KG-------------------------------------------------------
------------------------------------------------------------------------
------------------DNMTG----FDTGNS-SRNF-----GR---------------------------
F--------------------------------------DSFD------D-ADP---FGSSG----------
--PFKA--SG------SRSPPK--------------------------------------------------
------------------------------------------------------------------------
------------------------------------------------------------------------
------------------------------------------------------------------------
----F-----------------------------------------
>PhalEH1
------------------------------------------------------MAGMEAFEAYFRRADLDQ
DGRISGQEAVAFFQGANLPQQVLAQVWMHADQNKTGFLGRPEFFNALRLVTVAQ-SGRQLTPDIVQSALYGP
AAARIPAPKIA-TGP-APPQMGVAGAARPQ---GSVAMM-TPGQVGAA------------------------
--------AAA----------------P------------------RPQGS-------------G-------
--VI-PTSTQV-S--MPQV----NP-GAASRPQGINSMMPAA-GQSGALQATQFA-----------------
---------------GPRAMQSQP------------------------------------------------
---------------------------------------------------SNMGFNQ------------Q-
------------P-----PSS----------TGFMQ-PP-------QVG---------------------VP
ASSL-------------------QAQ-----A------PGTN------------------------------
-----------------------------QGPLGG-----------------------------------GG
M--------------------------------------------------------GGSV-----------
---GWQ-GSNVA-------SAG-GIPQAT------P--GAA-PSQATRGGFGLG--LP----GTMSGMAAGQ
QVQAM----------------------------------SSSPLPPQS------------------------
--------------------------------------NIA-VSPQD-------------------SKALVL
SGNGP-----------------ASSSGS-------STDIFSA-LT----------QP-----KPSVSA--P-
---APLTST-------------------IPSS------S-SFMSTP-T------------------------
------------GSQN---------LTNLGQLGSL-------------HG--------------NSQ-PQQ-
--------------TQPITKPN-----------------LPAP-AAPVVSAG--------------------
----------------------------------------------ISNSASQWPKISQSDIQKYMKVFG-D
VDRDRDGKITGAEARTLFLSWRLPREVLKQVWDLSDQDNDGMLSLREFCIALYLMERHRAGTPLPPALPDSL
RHDETL--------LR---------ATGLP--------------------STAY--------------NGPS
WQ-Q-NQ------G----LPQR-----------------------GP--GA-------PGM---------PT
SGVRP---PLPQHL------QSQ--TN-----GTSRPGQPRPH--MPGM-------DNHVVTQGSKDERSGV
NSAVQEVA-DASK----------------------K------------------------------------
--------------V-EVEKQVLDSREKLEYYRTKMQDLVLYKSRCDNRLNEITERASSDKRE------VES
LAKKYEEKYKQVAELASKLAVEEAAFRDVQERKVELHDALVKMV--QGGSVDG-LLQVRADRIQHQLEEMEK
A-------------------------------------LSERCKHFGLEFKSSAT-----------------
--------------------------VELPS-G---------------------------------------
-----WEHGTQEGTIEWDEDWDKFEDEGFGIVKDNGTIHE------NPVSAENTKLPSLW------------
-----------------------DDGDDMSSV--------ASS--NGHIKD--------------------E
KR--Y-SGG-DRVA-ESEIGYD-FGDD-------------SVRSPGS-------------------------
------------------AAGR------SA-SGSP---LKSSRFG---------------------------
MHDSSPS----KRE---------TY-----S-GHG--GSESVF-GDKFADET--------------------
----SW--NF-D-DQDTDS---------------VWGSTAL-------------------------------
--------NT--------EADHHG--------GTH---NSF-FGS-----------------EA--GS----
-----------------------------PSGA--------------------------------------S
-VF---GK---------------KRSSF-F-D----------------------------------------
------DSVP----------------STP-A-----------------------------------------
------------------------------------------------------------------------
----------------------------------------YTS---GFSP-KFGE-----------------
-------SRD-D-SSSY---N-FGRFD------SFR-S-E-D--TG-F-F--PQ---------ESRFS----
--RFDS-I-SSS---KG-------------------------------------------------------
------------------------------------------------------------------------
------------------ETVSG----FDTGNS-SRNF-----GR---------------------------
F--------------------------------------DSFD------D-ADP---FGSSG----------
--PFKA--SG------SRSPPK--------------------------------------------------
------------------------------------------------------------------------
------------------------------------------------------------------------
------------------------------------------------------------------------
----F-----------------------------------------
>PvirEH1
------------------------------------------------------MAGMEAFEAYFRRADLNQ
DGRISGQEAVAFFQGANLPQQVLAQVWMHADQNKTGFLGHPEFFNALRLVTVAQ-SGRQLTPDIVQSALYGP
AAARIPAPKIA-AGP-APPQMGAAGAARPQ---GSAALM-TPGQVGVA------------------------
--------AAT----------------P------------------RPQGS-------------G-------
--VI-PTSAQV-S--MPQV----NP-GAASRPQGANSMMPAA-SQGGALQATQFA-----------------
---------------GPRAMQSQP------------------------------------------------
---------------------------------------------------STMGFNQ------------Q-
------------P-----PSS----------TGFMR-PP-------QAG---------------------VP
SSSL-------------------QAQ-----A------PGSN------------------------------
-----------------------------QGPLGG-----------------------------------GG
M--------------------------------------------------------GGSV-----------
---GWQ-GSNVA-------SAG-GIPQAT------P--GAA-PSQVTRGGFGLG--LP----GTMSGMAAGQ
QVQAM----------------------------------SSSPLPSQS------------------------
--------------------------------------NIA-VSPQD-------------------SKALVL
SGNGP-----------------ASSSGS-------STDIFSA-LT----------QL-----KPSVSA--P-
---APLTST-------------------IPSS------S-SFL-----------------------------
--------------------------------GSL-------------HG--------------NSQ-PQQ-
--------------TQPITKPN-----------------LPAP-AAPVVSAG--------------------
----------------------------------------------VSNSASQWPKISQSDIQKYMKVFG-D
VDRDRDGKITGAEARTLFLSWRLPREVLKQVWDLSDQDNDGMLSLREFCIALYLMERHRAGTPLPPALPDSL
RHDETL--------LR---------ATGLP--------------------STAY--------------NGPS
WQ-Q-NQ------G----LPQR-----------------------GP--GV-------PGV---------PT
SGVRP---PLPQHL------QSQ--TD-----GTSRPGQPRPH--MPGM-------DNHMVTQGSKDERSGV
NSAVQEAA-SAPK----------------------K------------------------------------
--------------V-EVEKQVLDSREKLEYYRTKMQELVLYKSRCDNRLNEITERASSDKRE------VES
LAKKYEEKYKQVAELASKLAVEEAAFRDVQERKVELHDALVKMV--QGGSVDG-LLQVRADRIQHQLEEMEK
A-------------------------------------LSERCKHFGLEFKSSAT-----------------
--------------------------VELPS-G---------------------------------------
-----WEHGTQEGTIEWDEDWDKFEDE----------------------------VPSLW------------
-----------------------DDGDDMSPV--------ASS--NGHIKD--------------------E
KH--Y-SGG-DRVA-ESEIGYD-FGDD-------------SVRSPGS-------------------------
-------------------AGR------SA-SGSP---FKTSRFG---------------------------
MHDSSPS----KRE---------SY-----S-DHG--GSESVF-GDKFADET--------------------
----SW--NF-D-DQDTDS---------------VWGSTAL-------------------------------
--------NT--------EADHHG--------GAH---NSF-FGS-----------------EA--GS----
-----------------------------PSGA--------------------------------------S
-VF---GK---------------KRSSF-F-D----------------------------------------
------DSVP----------------STP-A-----------------------------------------
------------------------------------------------------------------------
----------------------------------------YTS---GFSP-KFGE-----------------
-------SRD-D-SSSY---N-FGRFD------SFR-S-E-D--TG-F-F--PQ---------ESRFS----
--RFDS-I-SSS---KG-------------------------------------------------------
------------------------------------------------------------------------
------------------ETVSG----FDTGNS-SRNF-----GR---------------------------
F--------------------------------------DSFD------D-ADP---FGSSE----------
--PFKA--SG------SRSPPK--------------------------------------------------
------------------------------------------------------------------------
------------------------------------------------------------------------
------------------------------------------------------------------------
----F-----------------------------------------
>PvirEH3
------------------------------------------------------MAGMEAFEAYFRRADLNQ
DGRISGQEAVAFFQGANLPQQVLAQVWMHADQNKTGFLGRPEFFNALRLVTVAQ-SGRQLTPDIVQSALYGP
AAARIPAPKIA-TGP-APPQMGAAGAARPQ---GSVATM-TPGQVGAA------------------------
--------AAA----------------A------------------RPQGS-------------G-------
--VI-PTSTQV-S--MPQV----NP-GAASRPQGINSMMPAA-SQGGALQATQFA-----------------
---------------GPRAMQSQP------------------------------------------------
---------------------------------------------------SNTGFNQ------------Q-
------------P-----PSS----------TGFMR-PP-------QVG---------------------VP
ASPL-------------------QAQ-----A------PGTN------------------------------
-----------------------------QGPLGG-----------------------------------GG
M--------------------------------------------------------GGSV-----------
---GWQ-GSNVA-------SAG-GIPQAT------P--GAT-PSQVTRGGFGLG--LP----GTMSGMAAGQ
QVQAM----------------------------------SSSPLPSQS------------------------
--------------------------------------NIA-VSPQY-------------------SKALVL
SGNGP-----------------ASSSGS-------STDIFSA-LT----------QP-----KPSVSA--P-
---APLTST-------------------IPSS------S-SYMSTP-T------------------------
------------GSQN---------QTNLGQVGSL-------------HG--------------NSQ-PQQ-
--------------TQPITKPN-----------------LPAP-AAPVVSAG--------------------
----------------------------------------------VSNSASQWPKISQSDIQKYMKVFG-D
VDRDRDGKITGAEARTLFLSWRLPREVLKQVWDLSDQDNDGMLSLREFCIALYLMERHRAGTPLPPALPDSL
RRDETL--------LR---------ATGLP--------------------STAY--------------NSPS
WQ-Q-NQ------G----LPQR-----------------------GP--GA-------PGV---------PT
SGVRP---PLPQHM------QSQ--TD-----GTSRPGQPRPH--MPGM-------DNHVVTQGSKYERSGM
NSAVEEVA-DAPK----------------------K------------------------------------
--------------V-EVEKQVLDSREKLEYYRTKMQDLVLYKSRCDNRLNEITERASSDKRE------VES
LAKKYEEKYKQVAELASKLAVEEAAFRDVQERKVELHDALVKMI--QGGSVDG-LLQVRADRIQHQLEEMEK
A-------------------------------------LSERCKHFGLEFKSSAT-----------------
--------------------------VELPS-G---------------------------------------
-----WEHGTQEGTIEWDEDWDNFEDEGFGIVKDNGTIHE------NPVSAENTKVPSLW------------
-----------------------DDGDDMSPV--------ASS--NGHIKD--------------------E
KH--Y-SGG-DRVA-ESEIGYD-FGDD-------------SLRSPGS-------------------------
-------------------AGR------SA-SGSP---FKPSRFG---------------------------
MHDSSPS----KRE---------SY-----S-DHG--GSESVF-GDKFADET--------------------
----SW--NF-D-DQDTDS---------------VWGSTAL-------------------------------
--------NT--------EADHHG--------GTH---NSF-FGS-----------------EA--GS----
-----------------------------PSGA--------------------------------------S
-VF---GK---------------KRSSF-F-D----------------------------------------
------DSVP----------------STP-A-----------------------------------------
------------------------------------------------------------------------
----------------------------------------YTS---GFSP-KFGE-----------------
-------SRD-D-SSSY---N-FGRFD------SFR-S-E-D--TG-I-F--PQ---------ESRFS----
--RFDS-I-SSS---KG-------------------------------------------------------
------------------------------------------------------------------------
------------------ETVSG----FDAGNS-SRNF-----GR---------------------------
F--------------------------------------DSFD------D-ADP---FGSSG----------
--PFKA--SG------SRSPPK--------------------------------------------------
------------------------------------------------------------------------
------------------------------------------------------------------------
------------------------------------------------------------------------
----F-----------------------------------------
>SitaEH1
------------------------------------------------------MAGMEAFEAYFRRADLNQ
DGRISGQEAVAFFQGANLPQQVLAQVWMHADQNKTGFLGRPEFFNALRLVTVAQ-SGRQLTPDIVQSALYGP
AAARIPAPKIA-TGQ-APPQMGAAGAARPQ---GSAAMTPTPGQVGAV------------------------
--------AAA----------------P------------------RPQGT-------------G-------
--VI-PTSTQV-S--MPQV----NP-GAAPRPQGINSIMPAA-SQGGALQATQFA-----------------
---------------GPRAMQSQP------------------------------------------------
---------------------------------------------------PNMGFNQ------------Q-
------------P-----PSS----------TGFMR-PP-------QVG---------------------VL
ASSL-------------------QAQ-----A------PGTN------------------------------
-----------------------------QGPLGG-----------------------------------GG
M--------------------------------------------------------GGSV-----------
---GWH-GSNVA-------SAG-GIPQAT------P--GVA-PSQTTRGGFGLG--LP----GSV-GMAPGQ
QVQAM----------------------------------SSSPLPPQS------------------------
--------------------------------------NIA-VSPQD-------------------SKALVL
SGNGP-----------------ASSSGS-------STDIFSA-LT----------QP-----KPSVSA--P-
---APQTSS-------------------IPSS------S-SFMSTP-T------------------------
------------GSQN---------LTNLGQLGSL-------------QG--------------SSQ-PQQ-
--------------TQPITKPN-----------------LPVS-AAPVVSAG--------------------
----------------------------------------------VSNSASQWPKISQSDIQKYMKVFG-D
VDRDRDGKITGVEARTLFLSWRLPREVLKQVWDLSDQDNDGMLSLREFCIALYLMERHRAGTPLPPALPDSL
RHDETL--------LR---------ATGLP--------------------STAY--------------NGPS
WQ-Q-NQ------------AQR-----------------------GP--GV-------PGV---------PT
GGVRP---PLPPHL------HSQ--AD-----ATSRSGQPRSH--MPGM-------DNHVVTQGSKDDRSGM
NTAVQEVA-DAPK----------------------K------------------------------------
--------------V-EVEKQVLDSREKLEFYRTKMQDLVLYKSRCDNRLNEITERASSDKRE------VES
LAKKYEEKYKQVAELASKLAVEEAAFRDVQERKVELHDALVKMV--QGGSVDG-LLQVRADRIQHQLEEMEK
A-------------------------------------LSERCKHFGLQFKSSAT-----------------
--------------------------VELPS-G---------------------------------------
-----WEPGPQEGTIEWDEDWDKFEDEGFGIVKDNGTIHE------NPVSAENTKVPSLW------------
-----------------------DDGDDMSPV--------ASS--NGHIKD--------------------E
RR--Y-SGG-DRVA-ESEIGYD-FGDD-------------SVRSPGS-------------------------
-------------------AGR------SA-SGSP---FKSSRFG---------------------------
MHDSSPS----KRE---------SY-----S-DHG--GSESVF-GDKFADET--------------------
----SW--NF-D-DQDTDS---------------VWGSTAL-------------------------------
--------NT--------ETDHHG--------GAH---NSF-FGS-----------------EA--GS----
-----------------------------PSGA--------------------------------------S
-VF---GK---------------KRSSF-F-D----------------------------------------
------DSVP----------------SSP-A-----------------------------------------
------------------------------------------------------------------------
----------------------------------------YTS---GFSP-KFGE-----------------
-------SRD-D-SSSY---N-FGRFD------SFR-S-Q-D--TG-F-F--PQ---------ESRFS----
--RFDS-I-SSS---KG-------------------------------------------------------
------------------------------------------------------------------------
------------------ETVSG----FDAGNS-SRNF-----GR---------------------------
F--------------------------------------DSFD------D-ADP---FGSSG----------
--PFKA--SG------SRSPPK--------------------------------------------------
------------------------------------------------------------------------
------------------------------------------------------------------------
------------------------------------------------------------------------
----F-----------------------------------------
>SvirEH1
------------------------------------------------------MAGMEAFEAYFRRADLNQ
DGRISGQEAVAFFQGANLPQQVLAQVWMHADQNKTGFLGRPEFFNALRLVTVAQ-SGRQLTPDIVQSALYGP
AAARIPAPKIA-TGQ-APPQMGAAGAARPQ---GSAAMTPTPGQVGAV------------------------
--------AAA----------------P------------------RPQGT-------------G-------
--VI-PTSTQV-S--MPQV----NP-GAAPRPQGINSIMPAA-SQGGALQATQFA-----------------
---------------GPRAMQSQP------------------------------------------------
---------------------------------------------------PNMGFNQ------------Q-
------------P-----PSS----------TGFMR-PP-------QVG---------------------VP
ASSL-------------------QAQ-----A------PGTN------------------------------
-----------------------------QGPLGG-----------------------------------GG
M--------------------------------------------------------GGSV-----------
---GWQ-GSNVA-------SAG-GIPQAT------P--GVA-PSQTTRGGFGLG--LP----GSV-GMAPGQ
QVQAM----------------------------------SSSPLPPQS------------------------
--------------------------------------NIA-VSPQD-------------------SKALVL
SGNGS-----------------ASSSGS-------STDIFSA-LT----------QP-----KPSVSA--P-
---APQTSS-------------------IPSS------S-SFMSTP-T------------------------
------------GSQN---------LTNLGQLGSL-------------QG--------------SSQ-PQQ-
--------------TQPITKPN-----------------LPVS-AAPVVSAG--------------------
----------------------------------------------VSNSASQWPKISQSDIQKYMKVFG-D
VDRDRDGKITGVEARTLFLSWRLPREVLKQVWDLSDQDNDGMLSLREFCIALYLMERHRAGTPLPPALPDSL
RHDETL--------LR---------ATGLP--------------------STAY--------------NGPS
WQ-Q-NQ------A-----AQR-----------------------GP--GV-------PGV---------PT
GGVRP---PLPPHL------HSQ--AD-----ATSRSGQPRPH--IPGM-------DNHVVTQGSKDDRSGM
NTAVQEVA-DAPK----------------------K------------------------------------
--------------V-EVEKQVLDSREKLEFYRTKMQDLVLYKSRCDNRLNEITERASSDKRE------VES
LAKKYEEKYKQVAELASKLAVEEAAFRDVQERKVELHDALVKMV--QGGSVDG-LLQVRADRIQHQLEEMEK
A-------------------------------------LSERCKHFGLQFKSSAT-----------------
--------------------------VELPS-G---------------------------------------
-----WEPGPQEGTIEWDEDWDKFEDEGFGIVKDNGTIHE------NPVSAENTKVPSLW------------
-----------------------DDGDDMSPV--------ASS--NGHIKD--------------------E
RR--Y-SGG-DRVA-ESEIGYD-FGDD-------------SVRSPGS-------------------------
-------------------AGR------SA-SGSP---FKSSRFG---------------------------
MHDSSPS----KRE---------SY-----S-DHG--GSESVF-GDKFADET--------------------
----SW--NF-D-DQDTDS---------------VWGSTAL-------------------------------
--------NT--------ETDHHG--------GAH---NSF-FGS-----------------EA--GS----
-----------------------------PSGA--------------------------------------S
-VF---GK---------------KRSSF-F-D----------------------------------------
------DSVP----------------SSP-A-----------------------------------------
------------------------------------------------------------------------
----------------------------------------YTS---GFSP-KFGE-----------------
-------SRD-D-SSSY---N-FGRFD------SFR-S-Q-D--TG-F-F--PQ---------ESRFS----
--RFDS-I-SSS---KG-------------------------------------------------------
------------------------------------------------------------------------
------------------ETVSG----FDAGNS-SRNF-----GR---------------------------
F--------------------------------------DSFD------D-ADP---FGSSG----------
--PFKA--SG------SRSPPK--------------------------------------------------
------------------------------------------------------------------------
------------------------------------------------------------------------
------------------------------------------------------------------------
----F-----------------------------------------
>SbicEH1
------------------------------------------------------MAGTEAFEAYFRRADLNQ
DGRISGQEAVAFFQGANLPQQVLAQVWMHADQNKTGFLGRPEFFNALRLVTVAQ-SGRQLTPDIVQSALYGP
AAARIPAPKIA-AGP-APAQMGAAGAPRPQ---GSAAMTPTPGQVGAA--QMNP------------------
--------AAT----------------P------------------RPQGS-------------G-------
--MM-PTSSQV-S--MPQV----NP-GAAPRPQGISSMMPAA-SQGGALQASQFA-----------------
---------------GPRAMQPQP------------------------------------------------
---------------------------------------------------PNLGITQ------------Q-
------------Q-----PSS----------TGFMR-PP-------QVG---------------------AP
ATSF-------------------QAQ-----A------PGIN------------------------------
-----------------------------QGLVGG-----------------------------------GS
M--------------------------------------------------------GGSV-----------
---GWQ-GGNAA-------SVG-GIPQAI------P--GAA-PLQTTRGGFGPG--LP----STM-GMAPGQ
QVQAM----------------------------------SSSPLPMQS------------------------
--------------------------------------NSA-VLPQD-------------------SKALVL
SGNGP-----------------ASSSGS-------SADIFSA-LT----------QP-----KPSVSA--P-
---APQTSS-------------------IPSS------S-SFMPTP-T------------------------
------------GSQN---------LTNLAQFGSL-------------QG--------------SSQ-PQQ-
--------------TQPVVKPS------------------PAP-AAPVVSVG--------------------
----------------------------------------------ISNSASQWPKITQSDIQKYMKVFG-D
VDRDRDGKITGAEARTLFLSWRLPREVLKQVWDLSDQDNDGMLSLREFCIALYLMERHRAGTPLPPALPDSL
RHDETL--------LR---------ATGLP--------------------STAY--------------NGPS
WQ-H-NQ-----GG----LPQR-----------------------GP--GA-------AGV---------P-
GGVRP---PLPPHL------HS---TD-----GASRPGQPRSH--MPGM-------DNHVVNQGNKDEKSGV
NQAAQEVV-DAPK----------------------K------------------------------------
--------------V-EVEKQVLDSREKLEYYRTKMQDLVLYKSRCDNRLNEITERASSDKRE------VES
LAKKYEEKYKQVAELASKLAVEEAAYRDVQERKVELHDALIKMV--QGGSVDG-LLQVRADRIQYQLEEMEK
A-------------------------------------LSERCKHFGLQFKSSAS-----------------
--------------------------VELPS-G---------------------------------------
-----WEPGPQEGLIEWDEDWDKFEDEGFSIVKDNGTIQE------NPVSAENGKVPSLW------------
-----------------------DDGDDMSPV--------ASS--NGHIKE--------------------E
RR--Y-SGG-DQVA-ESEIAYD-FGDE-------------SVRSPGS-------------------------
-------------------AGR------SA-SGSP---FKSSRFG---------------------------
MHDSSPS----KRE---------SY-----S-DHG--GSESVF-GDKFADET--------------------
----SW--NF-D-DQDTDS---------------VWGSTAL-------------------------------
--------NT--------EADQHG--------GTH---SSF-FGS-----------------EA--GS----
-----------------------------PSGA--------------------------------------S
-VF---GK---------------KRSTF-F-D----------------------------------------
------DSVP----------------SSP-A-----------------------------------------
------------------------------------------------------------------------
----------------------------------------YTS---GFSP-KFGE-----------------
-------SRD-D-SS-------FGRFD------SFR-S-Q-D--TG-F-F--PQ---------ESRFS----
--RFDS-I-SSS---KG-------------------------------------------------------
------------------------------------------------------------------------
------------------ENVSG----FDTGNS-SQNF-----GR---------------------------
F--------------------------------------DSFD------D-ADP---FGSSG----------
--PFKA--SG------SRSPPK--------------------------------------------------
------------------------------------------------------------------------
------------------------------------------------------------------------
------------------------------------------------------------------------
----F-----------------------------------------
>ZmayEH1
------------------------------------------------------MAGTEAFEAYFRRADLDQ
DGRISGQEAVAFFQGANLPQPVLAQVWMHADQNKTGFLGRPEFFNALRLVTVAQ-SGRQLTPDIVQSALYGP
AAARIPAPKIA-AGA-ARSQMGAAGAPRPQ---GSAAMTPRPGQVGAA--QMNP------------------
--------AGT----------------P------------------RPQGS-------------G-------
--LM-PTSTQV-S--MLQV----NP-GAAPRPQGISSMMPAA-SQGGALQATQFA-----------------
---------------APRAMQPHP------------------------------------------------
---------------------------------------------------PNMGITQ------------Q-
------------Q-----PSS----------TGFMR-PP-------QVG---------------------TP
AASF-------------------QAQ-----A------PGIN------------------------------
-----------------------------QGLVHG-----------------------------------GS
M--------------------------------------------------------EGSI-----------
---SWQ-GGNAA-------SVG-GIPRAI------P--GAA-PSQTTR-GFGPG--LP----STM-GMVPGQ
QVQAM----------------------------------SSSPLPPQS------------------------
--------------------------------------NSA-VLPQN-------------------SKALVL
SGNGP-----------------ASSSGS-------STDIFSA-LT----------QP-----KPSVSA--P-
---APQTSS-------------------IPSS------S-SFMATP-T------------------------
------------GSQN---------LTNLTQFGSL-------------QG--------------SSQ-PQQ-
--------------TQPIVKPI------------------PAP-ATPVVSVG--------------------
----------------------------------------------ISNSASQWPRITQPDIQKYMKVFG-D
VDRDRDGKITGAEARTLFLSWRLPREVLKQVWDLSDQDNDGMLSLREFCIALYLMERHRAGIPLPPALPDSL
RHDETL--------LR---------ATGLP--------------------STAY--------------NSSS
WQ-H-NQ-----GG----LPQR-----------------------GP--GA-------PGV---------PA
GGVRP---PLPSHL------HSQ--TD-----GASRPGQPRSH--MPGM-------DNHVVIQGNKDDKSAL
NQAAQEVV-DAPE----------------------K------------------------------------
--------------V-EVEKQVLDSREKLEYYRTKMQDLVLYKSRCENRLNEITERASSDKRE---------
------------------------------ERKVELHDALIKMV--QGGSVDG-LLQVRADRIQYQLEEMEK
A-------------------------------------LSERCKHFELKFKPSAS-----------------
--------------------------VELPS-G---------------------------------------
-----WEPGPQEGLIEWDEDWDKFEDEGFSIVKDNGTIQE------TPVSAENGKVPSLW------------
-----------------------DDG-DMSPV--------ASS--NGHIKE--------------------E
RR--Y-SGG-DQVA-ESEIAYD-FGDG-------------SVRSPGS-------------------------
-------------------AGR------SA-SGSP---FKSSRFG---------------------------
MHDSSPS----KRE---------SY-----S-DHG--GSESVF-GDKFADET--------------------
----SW--NF-D-DQDTDS---------------VWGSTVL-------------------------------
--------NT--------EADQRG--------GTH---NSF-FGS-----------------EA--GS----
-----------------------------PSGA--------------------------------------S
-VF---GK---------------KRNSF-F-D----------------------------------------
------DSVP----------------SSP-A-----------------------------------------
------------------------------------------------------------------------
----------------------------------------YTS---GFSP-KFGE-----------------
-------SRD-D-SSSY---N-FGRFD------SFR-S-Q-D--TG-S-F--PQ---------ESRFS----
--RFDS-I-TSS---KG-------------------------------------------------------
------------------------------------------------------------------------
------------------ENVSG----FDTGNS-SRNF-----GR---------------------------
F--------------------------------------DSFD------D-ADP---FGSSG----------
--PFKA--SG------SRSPPK--------------------------------------------------
------------------------------------------------------------------------
------------------------------------------------------------------------
------------------------------------------------------------------------
----F-----------------------------------------
>ZmayEH2
------------------------------------------------------MAGTEAFEAYFRRADLDQ
DGRISGQEAVAFFQGANLPQQVLAQVWMHADRNKTGFLGRPEFFNALRLVTVAQ-SGRQLTPDIVQSALYGP
AAARIPAPKIA-AGA-VPPQMGAAGAPRPQ---GSAAMTPTPGQVGAA--QMNP------------------
--------AAT----------------P------------------RPQGS-------------G-------
--MV-PTSTQV-S--VPQV----NP-GAAPRPQGINSTMPAA-SQGGALQATQFA-----------------
---------------GPRVMQPQP------------------------------------------------
---------------------------------------------------SNLGITQ------------Q-
------------Q-----PSS----------TGFMH-PP-------QVG---------------------AP
AASL-------------------QAQ-----A------PGIN------------------------------
-----------------------------QGLVSG-----------------------------------GS
M--------------------------------------------------------GGSV-----------
GWQGWQ-GGNAA-------SVG-GIPQAI------P--GAA-PSQAAQGGFGPG--LP----RTI-GVALVQ
QVQAM----------------------------------SPSPLPPQS------------------------
--------------------------------------NSA-GLPQD-------------------SKALVM
SGNGP-----------------AISSGS-------STDIFSA-LT----------QQ-----KPSISA--P-
---APQTSS-------------------IPSS------S-SFMPTP-T------------------------
------------GSQN---------LTNLTQFGSL-------------QG--------------SSQ-RQQ-
--------------TQPVVKPS------------------PAP-AAPVVSAG--------------------
----------------------------------------------ISNPSPQWPKITQSDIQKYMKVFG-D
VDRDRDGKITGAEARTLFLSWRLPREVLKQVWDLSDQDNDGMLSLREFCVALYLMERHRAGTPLPPALPDSL
RHDETL--------LR---------ATGLP--------------------STAY--------------NGPS
WQ-Q-NQ-----GG----LSQR-----------------------GP--GA-------PGV---------PA
GGVRP---PLPPHL------HSQ--TD-----GASRPGQPRSY--MSGM-------DNHVVVQGNKDDKSGV
NQSVQEVA-D-PK----------------------K------------------------------------
--------------V-EVEKQVLDSREKLEYYRTKMQDLVLYKSRCDNRLNEITERASSDKRE------VES
LAKKYEEKYKQVAELASKLAVEEAAYRDVQERKVELNDALIKMV--QGGSVDG-LLQVRADRIQYQLEEMEK
A-------------------------------------LSERCKHFGLQFKSSAS-----------------
--------------------------VELPS-G---------------------------------------
-----WEPGPQEGLIEWDEDWDKFEDEGFSIVKDNGTIQE------NPISAENGKVPSLW------------
-----------------------DDGDDMSPV--------ASS--NGHIKE--------------------E
RR--Y-SVG-DQVA-ESEIAYD-FGDE-------------SVRSPGS-------------------------
-------------------AGR------SA-SGSP---FKSSRFG---------------------------
MHDSSPS----KRE---------SY-----S-DHG--GSESVF-GDKFGDET--------------------
----SW--NF-D-DQDTDS---------------VWGSTAL-------------------------------
--------NA--------EADQHG------GSGTH---NSF-FGS-----------------EA--GS----
-----------------------------PSGA--------------------------------------S
-VF---GK---------------KRSSF-F-D----------------------------------------
------DSVP----------------STP-A-----------------------------------------
------------------------------------------------------------------------
----------------------------------------YTS---GFSP-KFGE-----------------
-------SRD-D-SSSY---S-FGKFD------SFR-S-Q-D--TG-F-F--PQ---------ESGFS----
--RFDS-I-SSS---KG-------------------------------------------------------
------------------------------------------------------------------------
------------------EDVSG----FDTGNS-SRNF-----GR---------------------------
F--------------------------------------DSFD------D-TDP---FGSSG----------
--PFKA--SG------SRSPPK--------------------------------------------------
------------------------------------------------------------------------
------------------------------------------------------------------------
------------------------------------------------------------------------
----F-----------------------------------------
>ZmayEH3
------------------------------------------------------MAGTEAFEAYFRRADLDQ
DGRISGQEAVAFFQGANLPQQVLAQVWMHADRNKTGFLGRPEFFNALRLVTVAQ-SGRQLTPDIVQSALYGP
AAARIPAPKIA-AGA-VPPQMGAAGAPRPQ---GSAAMTPTPGQVGAA--QMNP------------------
--------AAT----------------P------------------RPQGS-------------G-------
--MV-PTSTQV-S--VPQV----NP-GAAPRPQGINSTMPAA-SQGGALQATQFA-----------------
---------------GPRVMQPQP------------------------------------------------
---------------------------------------------------SNLGITQ------------Q-
------------Q-----PSS----------TGFMH-PP-------QVG---------------------AP
AASL-------------------QAQ-----A------PGIN------------------------------
-----------------------------QGLVSG-----------------------------------GS
M--------------------------------------------------------GGSV-----------
GWQGWQ-GGNAA-------SVG-GIPQAI------P--GAA-PSQAAQGGFGPG--LP----RTI-GVALVQ
QVQAM----------------------------------SPSPLPPQS------------------------
--------------------------------------NSA-GLPQD-------------------SKALVM
SGNGP-----------------AISSGS-------STDIFSA-LT----------QQ-----KPSISA--P-
---APQTSS-------------------IPSS------S-SFMPTP-T------------------------
------------GSQN---------LTNLTQFGSL-------------QG--------------SSQ-RQQ-
--------------TQPVVKPS------------------PAP-AAPVVSAG--------------------
----------------------------------------------ISNPSPQWPKITQSDIQKYMKVFG-D
VDRDRDGKITGAEARTLFLSWRLPREVLKQVWDLSDQDNDGMLSLREFCVALYLMERHRAGTPLPPALPDSL
RHDETL--------LR---------ATGLP--------------------STAY--------------NGPS
WQ-Q-NQ-----GG----LSQR-----------------------GP--GA-------PGV---------PA
GGVRP---PLPPHL------HSQ--TD-----GASRPGQPRSY--MSGM-------DNHVVVQGNKDDKSGV
NQSVQEVA-D-PK----------------------K------------------------------------
--------------V-EVEKQVLDSREKLEYYRTKMQDLVLYKSRCDNRLNEITERASSDKRE------VES
LAKKYEEKYKQVAELASKLAVEEAAYRDVQERKVELNDALIKMV--QGGSVDG-LLQVRADRIQYQLEEMEK
A-------------------------------------LSERCKHFGLQFKSSAS-----------------
--------------------------VELPS-G---------------------------------------
-----WEPGPQEGLIEWDEDWDKFEDEGFSIVKDNGTIQE------NPISAENGKVPSLW------------
-----------------------DDGDDMSPV--------ASS--NGHIKE--------------------E
RR--Y-SVG-DQVA-ESEIAYD-FGDE-------------SVRSPGS-------------------------
-------------------AGR------SA-SGSP---FKSSRFG---------------------------
MHDSSPS----KRE---------SY-----S-DHG--GSESVF-GDKFGDET--------------------
----SW--NF-D-DQDTDS---------------VWGSTAL-------------------------------
--------NA--------EADQHG------GSGTH---NSF-FGS-----------------EA--GS----
-----------------------------PSGA--------------------------------------S
-VF---GK---------------KRSSF-F-D----------------------------------------
------DSVP----------------STP-A-----------------------------------------
------------------------------------------------------------------------
----------------------------------------YTS---GFSP-KFGE-----------------
-------SHD-D-SSSY---S-FGKFD------SFR-S-Q-D--TG-F-F--PK---------ESGFS----
--RFDS-I-SSS---KG-------------------------------------------------------
------------------------------------------------------------------------
------------------EDVSG----FDTGNS-SRNF-----GR---------------------------
F--------------------------------------DSFD------D-TDP---FGSSG----------
--PFKA--SG------SRSPPK--------------------------------------------------
------------------------------------------------------------------------
------------------------------------------------------------------------
------------------------------------------------------------------------
----F-----------------------------------------
>ZmayEH4
-----------------------------------------------------MAAGTEAFEAYFRRADLDQ
DGRISGQEAVAFFQGANLPQPVLAQVWMHADQNKTGFLGRPEFFNALRLVTVAQ-SGRQLTPDIVQSALYGP
AAARIPAPKIA-AGA-ARSQMGAAGAPRPQ---GSAAMT--PGQVGAA--QMNP------------------
--------AGT----------------P------------------RPQGS-------------G-------
--MM-PTSTQV-S--MLQV----NP-GAAPRPQGISSMMPAA-SQGGALQATQFA-----------------
---------------APRAMQPQP------------------------------------------------
---------------------------------------------------PNLGITQ------------Q-
------------Q-----PSS----------TGFMR-PP-------QVG---------------------TP
AASF-------------------QAQ-----A------PGIN------------------------------
-----------------------------QGLVHG-----------------------------------GS
M--------------------------------------------------------EGSI-----------
---SWQ-GGNAA-------SVG-GIPRAI------P--GAA-PSQTTR-GFGPG--LP----STM-GMVPGQ
QVQAM----------------------------------SSSPLPPQS------------------------
--------------------------------------NSA-VLPQN-------------------SKALVL
SGNGP-----------------ASSSGS-------STDIFSA-LT----------QP-----KPSLSA--P-
-----QTSS-------------------IPSS------S-SFMATP-T------------------------
------------GSQN---------LTNLTQFGSL-------------QG--------------SSQ-PQQ-
--------------TQPIVKS------------------IPAP-ATPVVSAG--------------------
----------------------------------------------ISNSASQWPKITQPDIQKYMKVFG-D
VDRDRDGKITGAEARTLFLSWRLPREVLKQVWDLSDQDNDGMLSLREFCIALYLMERHRAGIPLPPALPDSL
RHDETL--------LR---------ATGLP--------------------STAY--------------NSPS
WQ-H-NQ-----GG----------------------------------------------------------
------------------------------------------------------------------------
------------------------------------------------------------------------
------------------------------YHKEALEHLGCLLVVCGHPCHHI-------------------
------------------------------------------------------------------------
------------------------------------------CIHKLMELADKGN-----------------
--------------------------QDLTCLG---------------------------------------
-----W-------IIMW-------------------------------------------------------
------------------------------------------------------------------------
------------------------------------------------------------------------
------------------------------------------------------------------------
------------------------------------------------------------------------
------------------------------------------------------------------------
------------------------------------------------------------------------
------------------------------------------------------------------------
------------------------------------------------------------------------
------------------------------------------------------------------------
------------------------------------------------------------------------
------------------------------------------------------------------------
------------------------------------------------------------------------
------------------------------------------------------------------------
------------------------------------------------------------------------
------------------------------------------------------------------------
------------------------------------------------------------------------
------------------------------------------------------------------------
------------------------------------------------------------------------
------------------------------------------------------------------------
------------------------------------------------------------------------
----------------------------------------------
>OsatEH1
------------------------------------------------------MAGMEAFEAYFRRADLNQ
DGRISGQEAVAFFQGANLPQQVLAQVWMHADKNKTGFLGRPEFFNALRLVTVAQ-SGRQLTPDIVQSALYGP
AAARIPAPKIAGGGQ-APPQMAAAGAPRPQ---VNAAVSPAPGQAGAPQPQMNV------------------
--------AGA----------------P------------------RPQGS-------------G-------
--MM-PGSAQIGG--SQQV----NA-GAVPRPQGVNSMMPAA-SQGGALQPTQFA-----------------
---------------TQRGMQSQP------------------------------------------------
---------------------------------------------------PSMGFNQ------------Q-
-----------PP-----PSS----------TGFMR-PT-------QPG---------------------AP
AASL-------------------QGQ-----G------PGIN------------------------------
-----------------------------QVPLGG-----------------------------------GS
M--------------------------------------------------------GAPA-----------
---GWR-GGNVG-------SVG-GLPQAT------P--GATAPQQATPGGFGLT--LS----STM-GMAPGQ
QAQGT----------------------------------PPSSMPPQS------------------------
--------------------------------------NSA-VSAQD-------------------SKALVL
SGNGS-----------------ASGLGA-------SNDIFSA-LT----------QP-----KSNVST--L-
---SFPTSM-------------------APNS------S-SFMSTP-S------------------------
------------GSQN---------LSNLAQFGSQ-------------QGIPT------VSS-GGSQ-PQQ-
--------------THPITKPS-----------------VPAP-TVSGVSAG--------------------
----------------------------------------------VSNSASQWPKVTQSDIQKYTKVFA-D
VDRDRDGKITGAEARTLFLSWRLPREILKQVWDLSDQDNDGMLSLREFCIALYLMERHRAGTPLPPALPDSL
KYDEVL--------LR---------ATGLP--------------------STAY--------------NGPS
WQ-Q-NQ------G----LPHK-----------------------GP--GA-------AGM---------PA
TGVRQ---PLPPHL------QAQ--MD-----GANRPGQPRPH--MPGM-------DNHAAPQANKDDGSGA
NSAVQE---DAPK----------------------K------------------------------------
--------------V-EVEKQVLDSREKLEYYRTKMQDLVLYKSRCDNRLNEITERASSDKRE------VES
LAKKYEEKYKQVAELASKLAVEEHAFRDVQERKVELHDALVKMV--QGGSVDG-LLQVRADRIQYQLEEMEK
A-------------------------------------FSERCKHFGLQFKPSAS-----------------
--------------------------VELPF-G---------------------------------------
-----WEPGKQEGAIEWDEDWDKFEDEGFGFVKDNGTIVE------NPVASENVKVPSLW------------
-----------------------NDMDE-SPV--------ASS--NGHIKA--------------------E
RH--Y-RAG-DHAA-ESDLGYD-FGEE-------------SVRSPSS-------------------------
-------------------AGR------SA-SGSP---FVSSNFA---------------------------
MHDSSPS----KKE---------TY-----S-DHG--GSESIF-GDKYADET--------------------
----SW--NF-D-DQDTES---------------VWGSNAM-------------------------------
--------NN--------ESDHHG--------SAH---NSF-FGS---------DDFGVNPVRV--GS----
-----------------------------PSGA--------------------------------------S
-TY---GK---------------KKSSF-F-D----------------------------------------
------DSVP----------------SSP-A-----------------------------------------
------------------------------------------------------------------------
----------------------------------------YTS---GFSP-KFSE-----------------
-------SRD-D-SSSY---N-LGRFD------SFR-S-Q-E--SG-F-F--PQ---------ESRFS----
--RFDS-I-NNS---KG-------------------------------------------------------
------------------------------------------------------------------------
------------------ENVTG----FDSPKS-STNF-----GR---------------------------
F--------------------------------------DSFD------D-ADP---FGSSG----------
--PFKA--SG------SRSPPK--------------------------------------------------
------------------------------------------------------------------------
------------------------------------------------------------------------
------------------------------------------------------------------------
----F-----------------------------------------
>AhalEH2
---------------------------------------------MAAPRP---TGGQDLFDTYFRRADLDG
DGHISGAEAVAFFQGSNLPKHVLAQVWSYADSKKAGYLGRPEFYNALKLVTVAQ-SRRELTAEIVKAAIYSP
ASANIPAPKIN-LAA-T---------PSPQ---PRGV-----------------------------------
--------L------------------P------------------ATQAQ-------------G-------
--VT-SM----------------------------------P-SVA-------A------------------
---------------GVRG--PQT------------------------------------------------
-------------------------------------------------GGTVSTSNQ------------Q-
----------VVP-----GQQ----------NQFTG-LP-------------------------------PS
-----------------------QMQ-----Q------NFQS------------------------------
-----------------------------PGMPAG-----------------------------------GT
---------------------------------------------------------NAPR-PA---NQP--
MPSDWL-SGRSV--GP---SGN-VNSQI--------------PS--SQNTYGLQ--AP----NSTANHTPKQ
HMTPA----------------------------------VISSTTARPQESAPVHKPQESSAT-F-------
------------------------------GTRVSDVPSTQ-LVAKD-------------------PKELAA
SGNGF-----------------ASDPLF--------GDVFSV-TST---------QP-----KQHTTG--T-
---ASTMGI-------------------SSVP------A-GTVTAS-E------------------------
------------ITQS---------VVRQSSIPQ--------------QGSLS------QHA-VGVQ-----
--------------NQLTGKSG----------QPYAPSGA-AS-GPPGSTVGVGISASNQLAQRP----PHP
QPQP----------------------------------------RPQVQSQPPWPKMTPADVQKYTKVFV-Q
VDTDRDGKITGNQARNLFLSWRLPREALKQVWDLSDQDNDSMLSLREFCIAVYLMERYREGRPLPPMFPSSI
IHSESM--------FT---------SPGQS--------------------VAPH--------------GNAS
WG-H-PQ------G----FQQQ----PH-----------------PG--AL------RPP----------AG
PKGKP---PRPVPL------S-P--SD-----GMVQPTQPKRK--MPVL-------EKPLVDQLSKEEQDSL
NSKFEEAT-AVDK----------------------K------------------------------------
--------------VDELEKEIADSKQKIDFFHAKMQELVLYKSRCDNRYNEIAERVSGDKRE------LES
LAKKYEEKYKKAGNVGSKLTIEEATFRDIQEKKMELYQAIVKFE--EGKLDDS-VVKERTEHIQSGLEELIK
N-------------------------------------LNERCKQYGVRGKPTSL-----------------
--------------------------VELPF-G---------------------------------------
-----WQPGIQEGAADWDEDWDKLEEEGFTFVKELTLDIQ------NVIAPPKEKSSAWK------------
-----------------KEVAV-SSKE---------------------------------------------
--------G-EEAS-KKEPTSE-QSEGKTS--------DVDARDKNG-------------------------
-------------------------------------SLDDSNVR------------------------KGI
EADSSPR----TKD---------TR-----S-ENGHDDGESTASAGKTIN----------------------
---------Y-DSHDETDS---------------VSSLNPD-------------------------------
--------NGK-------DKDHEK--------YGS--GFGFGFGF---------DDFSIKPIKT--GS----
-----------------------------TISN--------------------------------------D
-FLP--P----------------PKLSI-FADSVPSTPANASD-----------------------VSPT--
KPSLFADSVP----------------STP-ATNN------ASYAGQKSFFDDSVPSTPAYPGNLFA------
------------------------------------EKKSFFDDSVPSTPAYPG------------------
--------------------NLFAEKKSF-FDDSVPSTPAYSTSDFGGKP-FASETPRSDNLFPGRSPFMFD
SVPSTP-AHD-D-FSNN---S-FSRFD------SFN-S---N--ND-A-F---------------SLS----
--RTDS-M-RST---SEPD----PYA------------------SR------FDS---FN------------
-------------YQRYDSFNA--------------------------------------QSFDSSSNN---
-NASETPK----------ASLTR----FDSIGS-TRDS-----DYSHG------------------------
F---------------------------------------GFD------D-HDP---FGSTG----------
--PFKT--TT------TTAETP--------------------------------------------------
-----------------------RSSDNW-------------------------------------------
------------------------------------------------------------------------
------------------------------------------------------------------------
--NAF-----------------------------------------
>AlyrEH2
---------------------------------------------MAAPRP---TGGQDLFDTYFRRADLDG
DGHISGAEAVAFFQGSNLPKHVLAQVWSYADSKKAGYLGRAEFYNALKLVTVAQ-SRRELTAEIVKAAIYSP
ASANIPAPKIN-LAA-T---------PSPQ---PRGV-----------------------------------
--------L------------------P------------------ATQAQ-------------G-------
--VT-SM----------------------------------P-SVA-------A------------------
---------------GVRG--PQM------------------------------------------------
-------------------------------------------------GGTVSTNNQ------------Q-
----------VAP-----GQQ----------NQFTG-LP-------------------------------PS
-----------------------QTQ-----Q------NFQS------------------------------
-----------------------------PGMPAG-----------------------------------GT
---------------------------------------------------------NAPR-PA---NQP--
MPSDWL-SGRSV--GP---SGN-VNSQI--------------PS--SQSTYGLT--AP----NSTANHVPKP
HFTPA----------------------------------VISSTTARPQESAPVHNPQESSAT-F-------
------------------------------GVRVSDVPSKQ-LVAKD-------------------PKELAA
SGNGF-----------------ASDSLF--------GDVFSV-TST---------QP-----KQHTTG--T-
---ATTMGI-------------------SSVP------A-GTVAGP-E------------------------
------------ITQS---------VVRQSSIPQ--------------PGALS------QHA-VGVQ-----
--------------NQLTGQSG----------QPYAPSGA-AS-GPPGSTVGVGISASSQLSQRPPHPHPHP
QPQP----------------------------------------RPQVQSQPPWPKMTPADVQKYTKVFV-Q
VDTDRDGKITGNQARNLFLSWRLPREALKQVWDLSDQDNDSMLSLREFCIAVYLMERYREGRPLPPMFPSSI
IHSESM--------FT---------SPGQS--------------------VAPH--------------GNAS
WG-H-PQ------G----FQQQ----PH-----------------PG--AL------RPP----------AG
PKGKP---PRPVPL------S-P--SD-----GMVQPTQPKRK--MPVL-------EKPLVDQLSKEEQDSL
NSKFEEAT-AVDK----------------------K------------------------------------
--------------VDELEKEIADSKQKIDFFRAKMQELVLYKSRCDNRYNEIAERVSGDKRE------LES
LAKKYEEKYKKAGNVGSKLTIEEATFRDIQEKKMELYQAIVKFE--EGKLDDS-VVKERTEHIQSGLEELIK
N-------------------------------------LNERCKQYGVRGKPTSL-----------------
--------------------------VELPF-G---------------------------------------
-----WQPGIQEGAADWDEDWDKLEEEGFTFVKELTLDIQ------NVIAPPKEKSSAWK------------
-----------------KEVAV-SSKEG-EDV--------SSS--DADSKT--------------------G
KK--Q-GSG-EEAS-EKEPTSE-QSEGKTS--------NVDARDKNG-------------------------
-------------------------------------SLDDSNVR------------------------KGI
EADSSPR----TKE----------K-----S-ENGHDDGESTASAGKTVN----------------------
---------Y-DSHDETDS---------------VSSLNPD-------------------------------
---------GK-------DKDHEK--------YGS--GFGFGFGF---------DDFSIKPIKT--GS----
-----------------------------TISN--------------------------------------D
-FLP--P----------------PKLSI-FADSVPSTPANASD-----------------------VSPT--
KPSLFADSVP----------------STP-ATNN------ASYSGQKSFFDDSVPSTPAYPGNLFA------
------------------------------------EKKSFFDDSVPSTPAYPG------------------
--------------------NLFAEKKSF-FDDSVPSTPAYSTSDFSGKP-FASETPRSDNLFPGRSPFMFD
SVPSTP-AHD-D-FSNN---S-FSRFD------SFN-----N--ND-A-F---------------SLS----
--RTDS-M-RST---SEPD----PFA------------------SR------FDS---FN------------
-------------YQRYDSFNA--------------------------------------QSFDSSSNN---
-NASETPK----------ASLTR----FDSIGS-TRDS-----DYSHG------------------------
F---------------------------------------GFD------D-HDP---FGSTG----------
--PFKT--TT------TTAETP--------------------------------------------------
-----------------------RSSDNW-------------------------------------------
------------------------------------------------------------------------
------------------------------------------------------------------------
--NAF-----------------------------------------
>BstrEH2
---------------------------------------------MAAPRP---TGTQDLFDTYFRKADLDG
DGHISGAEAVAFFQGSNLPKHVLAQVWSYADSKKAGYLGRAEFYNALKLVTVAQ-SRRELTPEIVKAAIYSP
ASANIPAPKIN-LAA-T---------PSPQ---PRGV-----------------------------------
--------L------------------P------------------ATQAQ-------------G-------
--VT-SM----------------------------------S-SVA-------A------------------
---------------GTRG--PQT------------------------------------------------
-------------------------------------------------GGTVATSNQ------------Q-
----------VVP-----GQQ----------NQFTG-LP-------------------------------PS
-----------------------QPQ-----Q------NFQS------------------------------
-----------------------------QGLPAV-----------------------------------GT
---------------------------------------------------------NAPR-PA---NQP--
MPSDWL-SGRSV--GP---SGN-VNSQI--------------PS--SQSTYVLT--AP----NSTANHIPKP
HMTPA----------------------------------VISSTTSRPQESAPVHKPQESSAT-F-------
------------------------------GGRVSDVPSNQ-LVAKD-------------------PKELAA
SGNGF-----------------ASDSLF--------GDVFSV-AST---------QP-----KQYTTG--T-
---ASTMGI-------------------SSVP------A-GNVKAP-E------------------------
------------ITQS---------VVRQSPIPQ--------------QGSLS------QHA-VGVQ-----
--------------N-----------------QPYAPSGA-AS-GPPGST--VGISASSQLVQRP--PHPHP
QQQP----------------------------------------RPQVQSQPPWPKMTPADVQKYTKVFV-Q
VDTDRDGKITGNQARNLFLSWRLPREALKQVWDLSDQDNDSMLSLREFCIAVYLMERYREGRPLPPVFPSSI
IHSESM--------FT---------SPGQS--------------------VAPH--------------GNAS
WG-Q-PH------G----FQQQ----QH-----------------PG--AL------RPP----------AG
PKGKP---PRPVPL------S-S--SD-----GMVQPTQPKRK--MPVL-------EKQLVDQLSKEEQDSL
NSKFEEAT-AVDK----------------------K------------------------------------
--------------VDELEKEIADSKQKIDFFRAKMQELVLYKSRCDNRYNEITERVSGDKRE------LES
LAKKYEEKYKQSGNVGSKLTIEEATFRDIQEKKMELYQAIVKFE--EGKLGDS-VVKERTEHIQSGLEELIK
N-------------------------------------LNERCKQYGVRGKPTSL-----------------
--------------------------IELPF-G---------------------------------------
-----WQHGIQEGAADWDGDWDKLEEEGFTFVKELTLDIQ------NVIAPPKEKSSAWK------------
-----------------KEVTV-SSKEG-EDV--------SSS--DADSKT--------------------K
KK--Q-SSG-EEVS-EKEPTSE-QSEGKTS--------DINARDKNG-------------------------
-------------------------------------SLDDSNVR------------------------NGI
AADSSPR----TKD---------TR-----S-ENGHDDGESTASAGKTVN----------------------
---------Y-DSHDETDS---------------VSSFNPD-------------------------------
--------NGK-------DKDHEK--------YDS--GFGFGFGF---------DDFSIKPIKT--GS----
-----------------------------TISN--------------------------------------D
-FL---P----------------PKLSI-FADSVPSTPANASD-----------------------VSPA--
KPSLFADSVP----------------STP-ATNN------ASYAGQKSFFDDSVPSTPAYPGNLFA------
------------------------------------EKKSFFDDSVPSTPAYPG------------------
--------------------NLFAEKKSF-FDDSVPSTPAYSTSDFGGKP-FASETPRSDNLFPGRSPFMFD
SVPSTR-AHD-D-FSSN---S-FSRFD------SFN-S-N-S--ND-A-F---------------SLS----
--RTDS-M-RST---SEPD----PFA------------------SR------FDS---FN------------
-------------YQRYDSFNA--------------------------------------QSFDSSSNN---
-NTSETPK----------ASLTR----FDSIGS-TRDS-----DYSHG------------------------
F---------------------------------------GFD------D-HDP---FGSTG----------
--PFKT--TT------TSAETP--------------------------------------------------
-----------------------RSSDHW-------------------------------------------
------------------------------------------------------------------------
------------------------------------------------------------------------
--NAF-----------------------------------------
>CgraEH2
---------------------------------------------MAAPRP---TGGQDLFDTYFRRADLDG
DGHISGAEAVAFFQGSNLPKHVLAQVWSYADSKKAGYLGRAEFYNALKLVTVAQ-SRRELTPEIVKAAIYSP
AAANIPAPKIN-LAA-T---------PSPQ---PRGV-----------------------------------
--------V------------------P------------------ATQAQ-------------G-------
--VT-SI----------------------------------P-SVA-------A------------------
---------------GMRG--PQT------------------------------------------------
-------------------------------------------------GGTIAASNQ------------Q-
----------VVP-----GQA----------NQFTG-QP-------------------------------PY
-----------------------QPP-----Q------NFQS------------------------------
-----------------------------QGMPPG-----------------------------------GT
---------------------------------------------------------NAPR-PA---NQP--
MPSDWL-SGRNV--AP---SGN-LNSQI--------------PS--SQSTYGLT--AP----NSTANQMPKP
TMTPA----------------------------------IISSTTARPQESPPVHKPQESSST-S-------
------------------------------GAVVSDFPSNK-LVAKD-------------------PKELAA
SGNGF-----------------ASDSLF--------GDVFSV-TST---------QP-----KQHTTG--T-
---ELTMGI-------------------SSVP------A-GTVRAP-E------------------------
------------ITQS---------VARQSSISQ--------------QGSLS------QHA-VGVQ-----
--------------NQLTGKSG----------QPYAPPGAVAS-GPPGSTVGVGISASSQFTQRP--PQPHP
QQQP----------------------------------------RPQVHSQPPWPKMTPADVQKYTKVFV-Q
VDTDRDGKVTGNQARNLFLSWRLPREALRQVWDLSDQDNDSMLSLREFCIAVYLMERYREGRPLPPVFPSSI
IHSESM--------FT---------APGQS--------------------VAPH--------------GNAS
WG-H-PH------G----FQQQ----QH-----------------PG--AL------RPP----------AG
PKGKP---PRPVPL------S-S--SD-----GMVEPTQPKRK--MPEL-------EKHLVNQLSKEEQDSL
NSKFEEAT-AVDK----------------------K------------------------------------
--------------VDELEKEIADSKQKIDFFRAKMQELVLYKSRCDNRYNEITERVSGDKRE------LES
LAKKYEEKYKQSGNVGSKLTIEEATFRDIQEKKMELYQAIVKFE--EGKLDDA-VVKERTEHIQSGLEGLIK
N-------------------------------------LNERCKQYGVRGKPTSL-----------------
--------------------------VELPF-G---------------------------------------
-----WQPGIQEVAADWDEDWDKLEEEGFTFVKELTLDIQ------NVIAPPKEKSSAWR------------
-----------------KEVTG-SSKEG-EDA--------LYS--GADSKT--------------------G
KK--Q-SSG-EEAS-EKEPTSE-QSEGKAS--------DVSARDKNG-------------------------
-------------------------------------SLDDSNVR------------------------NGI
EADSSPR----TKD---------TR-----S-ENGHDDGESTASAGKTVN----------------------
---------Y-DSHDETDS---------------VSSFNPD-------------------------------
--------NGK-------DKDHEN--------YDS--GFGFGFGF---------DDFSIKPIKT--GS----
-----------------------------TISN--------------------------------------D
-FL---P----------------PKLSI-FSDSVPSPPANASD-----------------------VSPA--
KPSLFADSVP----------------STP-ATNN------ASYAGQKSFFDDSVPSTPAYPGNLFA------
------------------------------------EKKSFFDDSVPSTPAYPG------------------
--------------------NLFAEKKSF-FDDSVPSTPAYSTSDFGGKP-FASETPRSDNLFPGRSPFMFD
SVPSTP-AHD-D-FSSN---S-FSRFD------SFN-S-N-N--ND-A-F---------------SLS----
--RTDS-M-RST---SEPD----PFA------------------SR------FDS---FN------------
-------------YQRYDSFNA--------------------------------------QSFDSSSNN---
-NFSETPK----------ASLTR----FDSIGS-TRDS-----DYSHG------------------------
F---------------------------------------GFD------D-HDP---FGSTG----------
--PFKT--TT------SSAETP--------------------------------------------------
-----------------------RSSDHW-------------------------------------------
------------------------------------------------------------------------
------------------------------------------------------------------------
--NAF-----------------------------------------
>CrubEH2
---------------------------------------------MAAPRP---TGGQDLFDTYFRRADLDG
DGHISGAEAVAFFQGSNLPKHVLAQVWSYADSKKAGYLGRAEFYNALKLVTVAQ-SRRELTPEIVKAAIYSP
AAANIPAPKIN-LAA-T---------PSPQ---PRGV-----------------------------------
--------V------------------P------------------ATQAQ-------------G-------
--VT-SI----------------------------------P-SVA-------A------------------
---------------SMRG--PQM------------------------------------------------
-------------------------------------------------GGTIAASNQ------------Q-
----------VVP-----GQA----------NQFTG-QP-------------------------------PY
-----------------------QPP-----Q------NFQS------------------------------
-----------------------------QGMPPG-----------------------------------GT
---------------------------------------------------------NAPR-PA---NQP--
MPSDWL-SGRNV--AP---SGN-VNSQI--------------PP--SQSTYGLT--AP----NSTANQMPKP
TMTPA----------------------------------IISSTTARPQESPPVHKPHESSST-S-------
------------------------------GAVVSDFPSNK-LVAKD-------------------PKELAA
SGNGF-----------------ASDSLF--------GDVFSV-TST---------QP-----KQHTTG--T-
---ELTMGI-------------------SSVP------A-GTVKAP-E------------------------
------------ITQS---------VARQSSISQ--------------QGSLS------QHA-VGVQ-----
--------------NQLTGKSG----------QPYAPSGAVAS-GPPGSTVGVGISASSQFTQRP--PQPHP
QQQP----------------------------------------PPQVHSQPPWPKMTPADVQKYTKVFV-Q
VDTDKDGKVTGNQARNLFLSWRLPREALRQVWDLSDQDNDSMLSLREFCIAVYLMERYREGRPLPPVFPSSI
IHSESM--------FT---------SPGQS--------------------MAPH--------------GNAS
WG-H-PH------G----FQQQ----QH-----------------PG--AL------RPP----------AG
PKGKP---PRPVPL------S-S--SD-----GMVEPTQPKRK--MPEL-------EKQLVNQLSKEEQDSL
NSKFEEAT-AVDK----------------------K------------------------------------
--------------VDELEKEIADSKQKIDFFRSKMQELVLYKSRCDNRYNEITERVSGDKRE------LES
LAKKYEEKYKQSGNVGSKLTIEEATFRDIQEKKMELYQAIVKFE--EGKLDDA-VVKERTEHIQSGLEGLIK
N-------------------------------------LNERCKQYGVRGKPTSL-----------------
--------------------------VELPF-G---------------------------------------
-----WQPGIQEVAADWDEDWDKLEEEGFTFVKELTLDIQ------NVIAPPKEKSSAWK------------
-----------------KEVTG-SSKEG-EDA--------LYS--GADSKT--------------------G
KK--Q-SSG-EEAS-EKEPTSE-QSEGKAS--------DASARDKNG-------------------------
------------------------------------------------------------------------
----SPR----TKD---------TR-----S-ENGHDDGESTASAGKTVN----------------------
---------Y-DSHDETDS---------------VSSFNPD-------------------------------
--------NGK-------DKDHEK--------YDS--GFGFGFGF---------DDFSIKPIKT--GS----
-----------------------------TISN--------------------------------------D
-FL---P----------------PKLSI-FSDSVPSPPANASD-----------------------VSPA--
KPSLFADSVP----------------GTP-ATNN------ASYAGQ--------------------------
--------------------------------------KSFFDDSVPSTPAYPG------------------
--------------------NLFAEKKSF-FDDSVPSTPAYSTSDFGGKP-FASETPRSDNLFPGRSPFMFD
SVPSTP-AHD-D-FSSN---S-FSRFD------SFN-S-N-N--ND-A-F---------------SLS----
--RTDS-M-RST---SEPD----PFA------------------SR------FDS---FN------------
-------------YQRYDSFNA--------------------------------------QSFDSSSNN---
-NASETPK----------ASLTR----FDSIGS-TRDS-----DYSHG------------------------
F---------------------------------------GFD------D-HDP---FGSTG----------
--PFKT--TT------SSAETP--------------------------------------------------
-----------------------RSSDHW-------------------------------------------
------------------------------------------------------------------------
------------------------------------------------------------------------
--NAF-----------------------------------------
>EsalEH2
---------------------------------------------MAAPRP---TGSQDLFDTYFRRADLDG
DGHISGAEAVAFFQGSNLPKHVLAQVWSYADAKKAGYLGRAEFYNALKLVTVAQ-SRRELTPEIVKAAIYSP
ASASIPAPKIN-LAA-T---------PSPQ---PRGV-----------------------------------
--------V------------------P------------------ATQAQ-------------G-------
--AT-SV----------------------------------P-SVA-------A------------------
---------------GMRG--TQM------------------------------------------------
-------------------------------------------------GGAVSTSNQ------------Q-
----------VVP-----GQQ----------NQFTG-LP-------------------------------PS
-----------------------QPQ-----Q------NFQS------------------------------
-----------------------------QGMPAG-----------------------------------ST
---------------------------------------------------------NLPR-SA---NQP--
MPSNLL-SGRSL--GP---SGQ-VNSQI--------------PT--SQSAYGLT--AP----NSVANHIAKP
HMTPA----------------------------------VISSTTARPQESAPVHKPQDSSAP-S-------
------------------------------GTRAPDAPSNQ-L----------------------------A
SGNGF-----------------SSDSLF--------GDVFSD-AST---------PP-----KQHTTA--T-
---TSTMGI-------------------SSVS------S-GTVVAP-E------------------------
------------VAQS---------VVRQSSIPQ--------------QGSFS------QHP-VGVQ-----
--------------NQLTGKLG----------QPFVPSGA-AS-GTTVPSAGVGILASSQMTQRQ--SQPQP
HHQPQA--------QPQVQHQP--------RPQPQHQPHPQ-PHQPQPHSQAPWPKMTPADVQKYTKVFV-Q
VDTDRDGKITGHQARNLFLSWRLPREALKQVWDLSDQDNDSMLSLREFCIAVYLMERYREGRPLPPVFPSTI
ISSESM--------FT---------LPGQS--------------------VAPH--------------SNAS
LG-H-PH------G----FQQQ----HL-----------------HG--AS------RPP----------AI
PKGKP---PRPVPL------S-P--SE-----GMVQPTQPKRK--MPEL-------EKNLVDQLSKEEQDSL
NLKFEEAT-AVDK----------------------K------------------------------------
--------------VDELEKEIADSKQKIEFFRAKMQELVLYKSRCDNRYNEITERVSGDKRE------LES
LAKKYEEKYKQSGNVGSKLTIEEATFRDIQEKKMELYQAIVKFE--EGKLDDS-VVKERTEHIQSGLEELVK
N-------------------------------------LNERCKQYGVRGKPTSL-----------------
--------------------------VELPF-G---------------------------------------
-----WQLGIQEGAADWDEEWDKLEEEGFAFVKELTLDVQ------NVIAPPKEKTSAWR------------
-----------------KEVNV-SSKEG-EDV--------SSS--DVESKT--------------------E
KK--P-SSG-EEGS-KKDPASE-HSEGKT--------------DRNG-------------------------
-------------------------------------SVDDSYVR------------------------KGN
EADGSPQ----TKD---------TR-----S-ENGHDDGESTASAGK-FD----------------------
---------Y-DSHDETDS---------------VSSFNPD-------------------------------
--------NGK-------DKDREK--------HDS--GFGFGFGF---------DDFSIKPIKT--GS----
-----------------------------TLSS--------------------------------------D
-FL---P----------------PKLSI-FSDSVPSTPAEAND-----------------------AFIA--
KPSLFADSVP----------------STP-ATTT------ASYAGNKSFFDDSVPSTPAYPGNLFP------
------------------------------------EKKSFFDDSVPSTPAYPG------------------
--------------------NLFPEKKSF-FDDSVPSTPAYSTSDFGGKP-FASETPRSDNLFPGRSPFMFD
SVPSTPAAHD-D-FSSN---S-FSRFD------SFN-S-N-N--ND-A-F---------------SLS----
--RTDS-M-RST---SEPD----PYA------------------SR------FDS---FN------------
-------------YQRYDSFNA--------------------------------------QSFDSSSNN---
-YTSETPK----------ASLTR----FDSIGS-TRDS-----DYSHG------------------------
F---------------------------------------GFD------D-HDP---FGSTG----------
--PFKS--TT------TTAETP--------------------------------------------------
-----------------------RSSDHW-------------------------------------------
------------------------------------------------------------------------
------------------------------------------------------------------------
--NAF-----------------------------------------
>BoleEH2
---------------------------------------------MAAPRP---TGSQDLFDTYFRRADLDG
DGRISGAEAVGFFQGSNLPKPVLAQVWSYADAKKAGYLGRAEFYNALKLVTVAQ-SRRELTPEIVKAAIYSP
ASANIPAPKIN-LAA-T---------PSPQ---PRG------------------------------------
---------------------------P------------------VTQTP-------------G-------
--VT---------------------------------------SVA-------A------------------
---------------GVRG--PQM------------------------------------------------
-------------------------------------------------GGNISTSNQ------------Q-
----------VVS-----GQQ----------NQFTG-PP-------------------------------PS
-----------------------QPP-----Q------NFQS------------------------------
-----------------------------HGMPAG-----------------------------------GT
---------------------------------------------------------SAPR-TA---NQP--
MPSDWL-SGRSV--GP---SGQ-VNSQI--------------PS--SQSGSGLT--AP----NSIANNIPKP
HMTPA----------------------------------VISSTTTRPQVPVPASAP---------------
----------------------------------LDAPSNQ-LVAKD-------------------PKELAA
SGNGF-----------------PSDSIF--------GDVFSV-AST---------QP-----KQHTTG--T-
---TSTMGI-------------------SSVS------T-GTVVAP-E------------------------
------------VAQS---------VARQSSIPQ--------------RGSLS------QHP-VGVQ-----
--------------NQLTGNLG----------QSFVPAGA-AS-GTTGSTVGVGISASSQLTQRQ--SQP-S
QPQPQHQPQPQPRHQPHPQPQP----QHHPRPQPHHQPQPRPQHQPHYQPQSPWPKMTPADVQKYTKVFV-Q
VDTDRDGKITGHQARNLFLSWKLPREALKQVWDLSDQDNDSMLSLREFCIAVYLMERYREGRPLPPVFPSTI
ISSESM--------FA---------SPGQS--------------------VAPH--------------GNAS
WG-H-PH------G------------QV-----------------HG--GS------RPP----------AI
PKGKP---PRPVPL------S-P--SD-----GLVQPTQPKRK--MPEL-------EKPLVDQLSKEEQDAL
NSKFEEAT-A--------------------------------------------------------------
--------------VDDLEKEIADSKQKIEFFHAKMQELVLYKSRCDNRYNEITERVSGDKRE------LES
LAKKYEEKYKKSGNVGSKLTIEEATFRDIQEKKMELYQAIVKFE--EGKLDDN-IVKERTEHIQSGLEELIK
N-------------------------------------LNERCKQYGVRGKPTSL-----------------
--------------------------VELPF-G---------------------------------------
-----WQPGIQEVAADWDEDWDKLEEEGFTFVKELTLDVQ------NVIAPPKEKSSAWK------------
-----------------KELNV-SSNES-ADV--------SSS--DVESKT--------------------E
KK--P-SSG-EE-------ASE-HSDGKT--------------DRNG-------------------------
-------------------------------------SLDDSNIR------------------------ESI
EADGSPR----TKD---------TR-----S-ENGHDDGESTASAGKTVN----------------------
---------Y-DSHDETDS---------------VSSFNPD-------------------------------
--------NGK-------DKDHEK--------RDN--DFGFGFGF---------DDFSIKPIKT--GS----
-----------------------------TLSS--------------------------------------D
-FL---P----------------PKLSI-FSDSVPSPPANAND-----------------------GFTV--
KPSLFDGSVP----------------STP-ATTT------ASYSGNKSYFDESVPSTPAYPGNLFSEKKSFF
DSVPSTP---------------------AYPGSSFPEKKSFFDDSVPSTPAYPG------------------
--------------------SVFPEKKSF-FDDSVPSTPAYSTSDFGGKP-FASETPRSDSLFPGRSPFMFD
SVPSTPAAHD-D-FSSN---R-FSRFD------SFN-S-N-T--ND-A-F---------------SLS----
--RSDS-M-RST---SEPD----PFA------------------SR------FDS---FN------------
-------------YQRYDSFNA--------------------------------------QNYD---NN---
-NASETPK----------ASLSR----FDSIGS-TRDS-----DYSHG------------------------
F---------------------------------------GFD------D-HDP---FGSTG----------
--PFKT--TT------TTAETP--------------------------------------------------
-----------------------RSNDHW-------------------------------------------
------------------------------------------------------------------------
------------------------------------------------------------------------
--NAF-----------------------------------------
>BrapEH2
---------------------------------------------MAAARP---AGSQDLFDAYFRRADLDG
DGRISGAEAVAFFQGSNLPKNVLAQVWSYADAKKAGYLGRAEFYNALKLVTVAQ-SRRELTPEIVKAAIYSP
ASANIPAPKIN-LAA-T---------PSPQ---PRGV-----------------------------------
--------V------------------P------------------ATQAQ-------------G-------
--GA-SL----------------------------------P-SVP-------A------------------
---------------GMRG--PQM------------------------------------------------
-------------------------------------------------GGTVSTSNQ------------Q-
----------VVP-----GQQ----------NQFNG-PP-------------------------------PS
-----------------------QPQ-----Q------NFQS------------------------------
-----------------------------QGMPAG-----------------------------------GT
---------------------------------------------------------SVPR-PA---TQP--
MPSDWL-SGRSV--GP---SGH-VNSQI--------------PS--NQSGYGLT--AP----NSIANNIPKP
HMTPA----------------------------------VISSTTSRPQESAPVHKPQDSSAP---------
----------------------------------SDAPSNQ-LVAKD-------------------PKELAA
SGNGF-----------------PSDSLF--------GDVFTV-ASS---------QP-----KQHSAG--T-
---MSTIGI-------------------PS------------------------------------------
------------------------------------------------------------------------
-----------------------------------------SS-GTTGSTVGVGLAASSQMTQRQ--SQPQP
QPQPQPQYQPRPHHQPQPQYQPRSQHQHQHQPQPQHQPQP--QHQPHSQSQSPWPRMNSADVQKYAKVFV-Q
VDTDRDGKITGNQARNLFLSWKLPREALKQVWDLSDQDNDSMLSLREFCIAVYLMERYREGRPLPPVFPNTI
ISSESM--------FT---------SPGQS--------------------VAPQ--------------GNAY
WG-H-TH------G------------QV-----------------HG--AS------RPP----------AI
PKGKP---PRPVPL------S-P--SD-----GMVQSTQPKRK--MPEL-------EKHLVDQLSKEEQDSL
NSKFEEAT-AIDK----------------------K------------------------------------
--------------VDDLEKEIADSKQKIEFFHAKMQELVLYKSRCDNRYNEITERVSGDKRE------LES
LAKKYEEKYKKSGNVGSKLTIEEATFRDIQENKMELYQAIVKFE--EGKLDDN-IVKERTEHIQSGLEELIK
N-------------------------------------LNERCKQYGVRGKPTSL-----------------
------------------------------------------------------------------------
------------------------------------------------------------------------
------------------------------------------------------------------------
------------------------------------------------------------------------
------------------------------------------------------------------------
------------------------------------------------------------------------
------------------------------------------------------------------------
------------------DKKH-----------DS--DFGFGFGF---------DDFSIKPIKT--GS----
-----------------------------TLSN--------------------------------------D
-FL---P----------------PKLSI-FSDSVPSPPANAND-----------------------GFTP--
KPSLFADSVP----------------STP-ATTT------ASYSGNKSYFDESVPSTPAYAG----------
--------------------------------------KSFFDDSVPSTPAYPG------------------
--------------------NLFPEKKSF-FDDSVPSTPAYSTSDFGGKP-FASETPRSDNLFPGRSPFMFD
SVPSTPAAHD-D-FSSN---S-FSRFD------SFN-S-NNN--ND-A-F---------------SLS----
--RSDS-M-RST---SEPD----PFA------------------SR------FDS---FN------------
-------------YQRYDSFNA--------------------------------------QSYD---NN---
-NASETPK----------ASLTR----FDSIGS-TRDS-----DYSHG------------------------
F---------------------------------------GFD------D-HDP---FGSTG----------
--PFKT--TT------STAETP--------------------------------------------------
-----------------------RSSDHW-------------------------------------------
------------------------------------------------------------------------
------------------------------------------------------------------------
--NAF-----------------------------------------
>KfedEH3
--------------------------------------------MAMPPRP---AANVDLFDAYFRRADLDR
DGRISGQEAVAFLQASGLPKNVLAQIWTYADQNRIGFLGRAEFYNALKLVTVAQ-SKKELTPDLVKAALYGP
ASTKIPVPQIN-LSA-V---------PAQQ---PVAG-----------------------------------
--------SAP----------------A------------------PHQIG-------------N-------
--NL-LP----------------------------------I-SQN-------P------------------
---------------GIRG--PQP------------------------------------------------
-------------------------------------------------P-PNANVTL------------Q-
----------SAP-----SPG----------NSVVR-PN-------QQS---------------------HG
SGLV-------------------RPN-----Q----------------------------------------
------------------------------------------------------------------------
------------------------------------------QS-------------LGPS-V---------
-------SGLVG-------ITG---STRP-----L--VGVA-SQP---------------------------
------------------------------------------------------------------------
--------------------------------------ASQ-------------------------------
-GSGF-----------------------------------------------------------------A-
---GMQAGS-------------------APPG-----VA-ARPPRP-P------------------------
------------GTSP----------------------------------------------------VMQ-
--------------------------------PQIPNRSFRPP-NVPGV-----------------------
----------------------------------------------VSDSQTPWPKLTQSDIQKYTRVFV-E
VDTDRDGKIGGIQARDLFLSWRLPREILKQVWDLSDQDNDSMLSLKEFCIALYLMERFREGRPLPQVLPNNI
LLDSRN--------IV------------QP--------------------PPGY--------------NTGI
LK-S-TL------V----KQQQ----PG-----------------KPEPGG------HERP---------PS
TGPRQ---PLPDLA------P-P---------TTEETHQQKSR--VPIL-------EKHLVDQLSKEEQDAL
NSKFHEAT-ESEK----------------------K------------------------------------
--------------VEELEKEIKESRQKIEFYRAKMQELVLYKSRCDNHINEIIERASADKRE------VEL
LSKKYEEKYKQMGDVASKLTIEEATFRDIQEKKMELYKSIVKME--QDGGDDG-VTQAHADHIQQEIDELVK
S-------------------------------------LNERCKKYGLRARPTSL-----------------
--------------------------VELPF-G---------------------------------------
-----WQPGIQEEVADWDEDWDKFEDEGFSFVKELTIDVK------NVIAPLKAKSTLIT------------
-----------------KEVPA-SESES-PPP--------SAE----NPQS--------------------D
KS--S-SKY-KGAV-DNGTDHK-KVEDS------------GVTSAPS-------------------------
-----------------SPAAG------TA-SESPSKESTDLHFK------------------------KSE
HEQASPR----FDK---------TE-----S-EHK--GGDSVHSGDNRHDEP--------------------
----KWG-RF-DASEEADS---------------LWGFSGAT------------------------------
--------TAK-------ETHNGNHVKTDAGNHSD---NCF-FDY---------GDFNLNPIKT--GS----
-----------------------------SQAE--------------------------------------W
-SL---P----------------KKSTFSF-D----------------------------------------
------ESVP----------------STP-L-----------------------------------------
------------------------------------------------------------------------
-----------------------------------------NG---GNSP-VYGQ-----------------
-------GSD---YSFD---K-FSRFD------SFN-M-S-D--GG-L-F-QPPETPSTLDFGKREFA----
--RFDS-M-RST---SDFDQ-GREF-------------------SR------FDS---MRSSNDFDH-----
----------SKEFSRFDSMSTSSNFDGGRDFSIFDSMSSTGNFDNG--KEF-SRFDSMRSTSNYDVGP---
------------------GAFSR----FDSMRS-TQDF-----NPSPG------------------------
F--------------------------------------PSFD------D-PDS---FGSTG----------
--PFKS--SY------ESETPRSEYNSWGVS-------------ETPRIDSDSWSVSDPFGSTGPFKTSFDA
ETPKR----------TSFDSETPKSTNNW-------------------------------------------
------------------------------------------------------------------------
------------------------------------------------------------------------
--SAF-----------------------------------------
>KlaxEH1
--------------------------------------------MAMPPRP---AANVDLFDAYFRRADLDR
DGRISGQEAVAFLQASGLPKNVLAQIWTYADQNRIGFLGRAEFYNALKLVTVAQ-SKKELTPDLVKAALYGP
ASTKIPVPQIN-LSA-V---------PAQQ---PVAG-----------------------------------
--------SAP----------------A------------------PHQIG-------------N-------
--NL-PP----------------------------------I-SQN-------P------------------
---------------GIRG--PQP------------------------------------------------
-------------------------------------------------P-PNANVTL------------Q-
----------NAP-----SPG----------NSVVR-PN-------QQS---------------------HG
SGLV-------------------RLH-----Q----------------------------------------
------------------------------------------------------------------------
------------------------------------------QS-------------LGPS-G---------
-------SGLVG-------ITG---STRP-----L--VGVA-SQP---------------------------
------------------------------------------------------------------------
--------------------------------------ASQ-------------------------------
-GSGF-----------------------------------------------------------------A-
---GMQAGS-------------------APPG-----VA-ARPPRP-P------------------------
------------GTSP----------------------------------------------------VMQ-
--------------------------------PQIPNRSFRPP-NVPGV-----------------------
----------------------------------------------VSDSQTPWPKLTQSDIQKYTRVFV-E
VDTDRDGKIGGIQARDLFLSWRLPREILKQVWDLSDQDNDSMLSLKEFCIALYLMERFREGRPLPQVLPNNI
LLDSRN--------IV------------QP--------------------PPGY--------------NTGI
LK-S-TL------V----KQQQ----PG-----------------KPEPGG------HERP---------PS
TGPTQ---PLPDLA------P-P---------TTEEAHQQKSR--VPIL-------EKHLVDQLSKEEQDAL
NSKFHEAT-ESEK----------------------K------------------------------------
--------------VVELEKEIKESRQKIEFYRAKMQELVLYKSRCDNHINEIIERASADKRE------VEL
LSKKYEEKYKQMGDVASKLTIEEATFRDIQEKKMELYKSIVKME--QDGGDDG-VTQAHADHIQQEIDELVK
S-------------------------------------LNERCKKYGLRARPTSL-----------------
--------------------------VELPF-G---------------------------------------
-----WQPGIQEEVADWDEDWDKFEDEGFSFVKELTIDVK------NVIAPLKAKSTLIT------------
-----------------KEVPA-SESES-PPP--------SAE----NPQS--------------------D
KS--S-SEY-KGAV-DNGTDRK-KVEDS------------GVTSAPS-------------------------
-----------------SPAAG------TA-SESPSKESMDLHFK------------------------KSE
HEQASPR----FDK---------TE-----S-EHK--GGDSVHSGDNRHDEP--------------------
----KWG-RF-DASEEADS---------------LWGFSGDT------------------------------
--------TAK-------ETDNGNHVRTDGGNHND---NCF-FDY---------GDFNLNPIKT--GS----
-----------------------------SQAE--------------------------------------W
-SL---P----------------KKSTFSF-D----------------------------------------
------ESVP----------------STP-L-----------------------------------------
------------------------------------------------------------------------
-----------------------------------------NG---GNSP-VYVQ-----------------
-------GSD---YSFD---K-FSRFD------SFN-M-S-D--GG-L-F-QPPETPSTLDFGKREFA----
--RFDS-M-RST---SDFDQ-GREF-------------------SR------FDS---MRSSNDFDH-----
----------SKEFSRFDSMSTSSNFDGGRDFSNFDSMSSTGNFDNG--KEF-SRFDSMRSTSNYDVGP---
------------------GAFSR----FDSMRS-TQDF-----NPSPG------------------------
F--------------------------------------PSFD------D-PDP---FGSTG----------
--PFKS--SY------ESETPRSKYNSWGVSETPRRDSDRWGVSETPRRDSDSWSVSDPFGSTGPFKTYFDA
ETPKR----------TSFDSETPKSTNNW-------------------------------------------
------------------------------------------------------------------------
------------------------------------------------------------------------
--SAF-----------------------------------------
>KlaxEH2
--------------------------------------------MAMPPRP---AANVDLFDAYFRRADLDR
DGRISGQEAVAFLKASGLPKNVLAQIWTYADQNRIGFLGRAEFYNALKLVTVAQ-SKKELTPDLVKAALYGP
ASSKIPVPQIN-LSA-V---------PAQQ---PVAG-----------------------------------
--------SAP----------------A------------------PHQIG-------------N-------
--NL-LP----------------------------------I-SQN-------P------------------
---------------GIRG--PQP------------------------------------------------
-------------------------------------------------P-PNANVTL------------Q-
----------SAP-----SPG----------NSVVR-PN-------QQS---------------------HG
FGLV-------------------RPN-----Q----------------------------------------
------------------------------------------------------------------------
------------------------------------------QS-------------LGPS-V---------
-------SGLVG-------ITG---STRP-----L--VGVA-SQP---------------------------
------------------------------------------------------------------------
--------------------------------------ASQ-------------------------------
-GSGF-----------------------------------------------------------------A-
---GMQAGS-------------------APPG-----VA-ARPPRP-P------------------------
------------GTSP----------------------------------------------------VMQ-
--------------------------------PQIPNRSFRPP-NVPGV-----------------------
----------------------------------------------VSDSQTPWPKLTQSDIQKYTRVFV-E
VDTDRDGKIGGIQARDLFLSWRLPRETLKQVWDLSDQDNDSMLSLKEFCIALYLMERFREGRPLPQVLPNNI
LLDSRN--------IV------------QP--------------------PPGY--------------NTGI
LK-S-TL------V----KQQQ----PG-----------------KPEPGG------HERP---------PS
TGPRQ---PLPDLA------P-P---------TTEETHQQKSR--VPIL-------EKHLVDQLSKEEQDAL
NSKFHEAT-ESEK----------------------K------------------------------------
--------------VEELEKEIKESRQKIEFYRAKMQELVLYKSRCDNHINEIIERASADKRE------VEL
LSKKYEEKYKQMGDVASKLTIEEATFRDIQEKKMELYKSIVKME--QDGGDDG-VTQAHADHIQQEIDELVK
S-------------------------------------LNERCKKYGLRARPTSL-----------------
--------------------------VELPF-G---------------------------------------
-----WQPGIQEEVADWDEDWDKFEDEGFSFVKELTIDVK------NVIAPLKAKSTLIT------------
-----------------KEVPA-SESES-PPL--------SAE----NPQS--------------------D
KS--S-SKY-KGAV-DNGTDHK-KVEDS------------GVTSAPS-------------------------
-----------------SPAAG------TA-SESPSKESTDLHFK------------------------KSE
HEQASPR----FDK---------TE-----S-EHK--GGDSVHSGDNRHDEP--------------------
----KWG-RF-DASEEADS---------------LWGFSGAT------------------------------
--------TAK-------ETHNGNHVKTDAGNHSD---NCF-FDY---------GDFNLNPIKT--GS----
-----------------------------SQAE--------------------------------------W
-SL---P----------------KKSTFSF-D----------------------------------------
------ESVP----------------STP-L-----------------------------------------
------------------------------------------------------------------------
-----------------------------------------NG---GNSP-VYGQ-----------------
-------GSD---YSFD---K-FSRFD------SFN-M-S-D--GG-L-F-QPPETPSTLDFGKREFA----
--RFDS-M-RST---SDFDQ-GREF-------------------SR------FDS---MRSSNDFDH-----
----------SKEFSRFDSMSTSSNFDGGRDFSIFDSMSSTGNFDNG--KEF-SRFDSMRSTSNYDVGP---
------------------GAFSR----FDSMRS-TQDF-----NPSPG------------------------
F--------------------------------------P-YL------T-INP---FGSTG----------
--PFKS--SY------ESETPRT--------------------------NSDSWSVSTHLAHS-PFKTSFDA
KTPKR----------TSFDSETQNQQTTG-------------------------------------------
------------------------------------------------------------------------
-----VHF---------------------------------------ECL----------------------
--ESF-----------------------------------------
>KfedEH2
--------------------------------------------MAMPPRP---AENVDLFDAYFRRADLDR
DGRISGQEAVAFLQASGLPKNVLAQIWTYADQNRIGSLGRAEFYNTLKLVTVAQ-SKKELTPDLVKAALYGP
ASSKIPAPQIN-LSA-V---------PAQQ---PVAG-----------------------------------
--------SSP----------------A------------------PPQIG-------------T-------
--NA-PP----------------------------------V-FQN-------P------------------
---------------GVRG--PQP------------------------------------------------
-------------------------------------------------L-PNANVNM------------Q-
----------IAP-----SPG----------NSVVR-AN-------QQS---------------------HA
YGPV-------------------RPN-----Q----------------------------------------
------------------------------------------------------------------------
------------------------------------------QS-------------LGPS-G---------
-------AGLVG-------ATGLSNSTRP-----L--VGVA-SQP---------------------------
------------------------------------------------------------------------
--------------------------------------TSQ-------------------------------
-GNAF-----------------------------------------------------------------T-
---GMQAGS-------------------APPG-----VA-ARPPKP-P------------------------
------------GPSP----------------------------------------------------VMQ-
--------------------------------QQIPNRSFRPP-NVSGI-----------------------
----------------------------------------------SSYSQTSWPKLTQSDIQKYTRVFV-E
VDTDRDGKIGGIQARDLFLSWRLPREILKQVWDLSDQDNDSMLSLKEFCIALYLMERFREGRPLPHALPNNI
LLDFST--------IV------------QP--------------------TPGY--------------NSGI
LK-S-TP------G----KQQQ----PG-----------------KPGPGA------HERP---------PS
TGPRQ---PLPDLA------S-P---------TTLETHQQKSR--VPIL-------EKHLVDQLSKEEQDAL
NSKFGEAT-ESEK----------------------K------------------------------------
--------------VEDLEKEITESRQKIEFYRAKMQELVLYKSRCDNHINDILERASADKRE------VEL
LSKKYEEKYKQMGVVASKLTIEEATFRDIQEKKMELYKAIVKME--QDGGDDG-VTQAHADRIQQEIDELVK
S-------------------------------------LNERCKKYGLRARPASL-----------------
--------------------------VELPF-G---------------------------------------
-----WQPGIQEEVADWDGDWDKFDDEGFSLVKELTLDVQ------NVIAPPKAKSTVTP------------
-----------------KVVPT-AEIAS-PPP--------SAD----NAQS--------------------E
KS--S-SND-KEAI-ENGTDSK-KNEDS------------GVESAPS-------------------------
-----------------SPAAV------TA-SKSSSKESTDSHFK------------------------KSE
SEQASPR----FDK---------TE-----S-EHK--GGVSSHSGDNRHDEP--------------------
----KWG-RF-DASEEADS---------------LWGFNGDT------------------------------
--------TAK-------ETDHENHVESDAGNHNN---DYF-FDS---------GDFNLNPIKT--GP----
-----------------------------SQAE--------------------------------------W
-SL---P----------------KKSTFTF-D----------------------------------------
------ESVP----------------STP-L-----------------------------------------
------------------------------------------------------------------------
-----------------------------------------NG---GNSP-LYGQ-----------------
-------GSD---YSFD---K-FSRFD------SFN-M-S-D--SG-L-F-QPPETPSSLGFGQREFA----
--RFDS-M-RST---NDFDQ-GRDF-------------------SR------FDS---MRSTNDFDH-----
----------GKVLSRFDSMSSSSNFDGGRDFSNFDSVSSTGNFDNG--KEF-SCFDSMRSTSNYDVGQ---
------------------GAFSR----FDSMRS-TQDF-----NPTHG------------------------
F--------------------------------------PSLD------D-PDP---FGSTG----------
--PFKS--SF------ESETPRSEYNSWGVSETPRRDSNTWGVAETPRRDSDSWSVSDPFGSTGPFKTSFDA
ETPRRTSFDSETPRKTSFDSETPRSTNNW-------------------------------------------
------------------------------------------------------------------------
------------------------------------------------------------------------
--SAF-----------------------------------------
>KlaxEH3
--------------------------------------------MAMPPRP---AENVDLFDAYFRRADLDR
DGRISGQEAVAFLQASGLPKNVLAQIWTYADQNRIGFLGRAEFYNTLKLVTVAQ-SKKELTPDLVKAALYGP
ASSKIPAPQIN-LSA-V---------PAQQ---PVAG-----------------------------------
--------SSP----------------A------------------PPQIG-------------T-------
--NA-PP----------------------------------V-FQN-------P------------------
---------------GVRG--PQP------------------------------------------------
-------------------------------------------------L-PNANVNM------------Q-
----------IAP-----SPG----------NSVVR-AN-------QQS---------------------HA
YGPV-------------------RPN-----Q----------------------------------------
------------------------------------------------------------------------
------------------------------------------QS-------------LGPS-G---------
-------AGLVG-------ATGLSNSTRP-----L--VGVA-SQP---------------------------
------------------------------------------------------------------------
--------------------------------------TSQ-------------------------------
-GNAF-----------------------------------------------------------------T-
---GMQAGS-------------------APPG-----VA-ARPPKP-P------------------------
------------GPSP----------------------------------------------------VMQ-
--------------------------------QQIPNRSFRPP-NVSGI-----------------------
----------------------------------------------SSYSQTSWPKLTQSDIQKYTRVFV-E
VDTDRDGKIGGIQARDLFLSWRLPREILKQVWDLSDQDNDSMLSLKEFCIALYLMERFREGRPLPHALPNNI
LLDFST--------IV------------QP--------------------TPGY--------------NSGI
LK-S-TP------G----KQQQ----PG-----------------KPGPGA------HERP---------PS
TGPRQ---PLPDLA------P-P---------TTLETHQQKSR--VPIL-------EKHLVDQLSKEEQDAL
NSKFGEAT-ESEK----------------------K------------------------------------
--------------VEDLEKEITESRQKIEFYQAKMQELVLYKSRCDNHINDILERASADKRE------VEL
LSKKYEEKYKQMGVVASKLTIEEATFRDIQEKKMELYKAIVKME--QDSGDDG-VTQAHADRIQQEIDELVK
S-------------------------------------LNERCKKYGLRARPASL-----------------
--------------------------VELPF-G---------------------------------------
-----WQPGIQEEVADWDEDWDKFDDEGFSLVKELTLDVQ------NVIAPPKAKSTVTP------------
-----------------KEVPT-AEIAS-PPP--------SAD----NAQS--------------------E
KS--S-SND-KEAI-KNGTDSK-KNEDS------------GVESAPS-------------------------
-----------------SPAAV------TA-SKSSSKESTDSHFK------------------------KSE
SEQASPR----FDK---------TE-----S-EHK--GGVSSHSGDNRHDEP--------------------
----KWG-RF-DASEEADS---------------LWGFNGDT------------------------------
--------TAK-------ETDHENHVESDAGNHNN---DYF-FDS---------GDFNLNPIKT--GP----
-----------------------------SQAE--------------------------------------W
-SL---P----------------KKSTFTF-D----------------------------------------
------ESVP----------------STP-L-----------------------------------------
------------------------------------------------------------------------
-----------------------------------------NG---GNSP-LYGQ-----------------
-------GSD---YSFD---K-FSRFD------SFS-M-S-D--SG-L-F-QPPETPSSLGFGQREFA----
--RFDS-M-RST---NDFDQ-GRDF-------------------SR------FDS---MRSTNDFDH-----
----------GKVLSRFDSMSSSSNFDGGRDFSNFDSVSSTGNFDNG--KEF-SRFDSMRSTSNYDVGQ---
------------------GAFSR----FDSMRS-TQDF-----NPTHG------------------------
F--------------------------------------PSLD------D-PDP---FGSTG----------
--PFKS--SF------ESETPRSEYNSWGVSETPRRDSNTWGVAEKPRRDSDSWSVSDPFGSTGPFKTSFDA
ETPRRTSFDSETPRKTSFDSETPRSTNNW-------------------------------------------
------------------------------------------------------------------------
------------------------------------------------------------------------
--SAF-----------------------------------------
>KlaxEH6
--------------------------------------------MAMPPRP---AENVDLFDAYFRRADLDR
DGRISGQEAVAFLQASGLPKNVLAQIWTYADQNRIGFLGRAEFYNALKLVTVAQ-SKKELTPDLVKAALYGP
ASSKIPAPQIN-LSA-V---------PAQQ---PVAG-----------------------------------
--------SSP----------------A------------------PPQIG-------------T-------
--NA-PP----------------------------------V-IQN-------P------------------
---------------GVRV--PQP------------------------------------------------
-------------------------------------------------L-PNANVNM------------Q-
----------IAP-----SPG----------NSVVR-AN-------QQS---------------------HA
YGPV-------------------RPN----------------------------------------------
------------------------------------------------------------------------
-----------------------------------------------------------PS-G---------
-------AGLVG-------ATGLSNSTRP-----L--VGVA-SQP---------------------------
------------------------------------------------------------------------
--------------------------------------TSQ-------------------------------
-GNAF-----------------------------------------------------------------T-
---GMQAGS-------------------APPG-----VA-ARPPKP-P------------------------
------------GPSP----------------------------------------------------LMQ-
--------------------------------QQIPNRSFRPP-NVSGI-----------------------
----------------------------------------------SSHSQTPWPKLTQSDIQKYTRVFV-E
VDTDRDGKIGGIQARDLFLSWRLPREILKQVWDLSDQDNDSMLSLKEFCIALYLMERFREGRPLPHALPNNI
LLDFST--------IV------------QP--------------------TPGY--------------NSGI
LK-S-AP------G----KQQQ----PG-----------------KPGPGA------HERP---------PS
TGPRQ---PLPDLA------P-P---------TTLETHQQKSR--VPIL-------EKHLVDQLSKEEQDAL
NSKFGEAT-ESEK----------------------K------------------------------------
--------------VEDLEKEITESRQKIEFYRAKMQELVLYKSRCDNHINDILERASADKRE------VEL
LSKKYEEKYKQMGVVASKLTIEEATFRDIQEKKMELYKAIVKME--QDGGDDG-VTQAHADRIQQEIDELVK
S-------------------------------------LNERCKKYGLRARPASL-----------------
--------------------------VELPF-G---------------------------------------
-----WQPGIQEEVADWDGDWDKFDDEGFSLVKELTLDVQ------NVIAPPKAKSTVTP------------
-----------------KEVPT-AEIAS-PPP--------SAD----NAQS--------------------E
KS--S-SND-KEAI-ENGTDSK-KNEDS------------GVESAPS-------------------------
-----------------SPAAV------TA-SKSPSKESTDSHFK------------------------KSE
SEQASPR----FDK---------TE-----S-EHK--GGVSSHSGDNRHDEP--------------------
----KWG-RF-DASEEADS---------------LWGFNGDT------------------------------
--------TAK-------ETDHENHVESDAGNHNN---DYF-FDS---------GDFNLNPIKT--GP----
-----------------------------SQAE--------------------------------------W
-SL---P----------------KKSTFTF-D----------------------------------------
------ESVP----------------STP-L-----------------------------------------
------------------------------------------------------------------------
-----------------------------------------NG---GNSP-LYGQ-----------------
-------GSD---YSFD---K-FSRFD------SFN-M-S-D--SG-L-F-QPPETPSSLGFGQREFA----
--RFDS-M-RST---NDFDQ-GTDF-------------------SR------FDS---MRSTNDFDH-----
----------GKVLSRFDSMSSSSNFDGGRDFSNFDSVSSTGNFDNG--KEF-SRFDSMRSTSNYDVGQ---
------------------GAFSR----FDSMRS-TQDF-----NPTHG------------------------
F--------------------------------------PSLD------D-PDP---FGSTG----------
--PFKS--SF------ESETPRSEYNSWGVSETPRRDSNTWGVAEMPRRDSDSWSVSDPFGSTGPFKTSFDA
ETPRRTSFDSGTPRKTSFDSETPRSTNNW-------------------------------------------
------------------------------------------------------------------------
------------------------------------------------------------------------
--SAF-----------------------------------------
>BdisEH2
--------------------------------------------------------MEAAFDAYFRAADLDR
DGRISGQEAVAFFKGSGLPQPVLAQIWTYADKNRTGFLGREDFYNSLKLVTVAQ-SGRQLTPDIVKSALFGP
AAAKIPAPRIN-IP--T---------PAPQ---TNSV-----------------------------------
--------A------------------T------------------PPQAI-------------Q-------
--AP-GS----------------------------------R-QQS-------P------------------
---------------IING--SQG------------------------------------------------
-------------------------------------------------H-PGASVNP------------QV
------------------PQP----------GYLVR-PS-------QAP---------------------NA
NT---------------------PPT-----Q------GVA-------------------------------
-----------------------------PRPPVG-----------------------------------GG
L--------------------------------------------------------SGVN-QTGSTTAN--
ISTDWF-SGKRS--AS---PLG-ATSQAP------T-RGVS-PQL-NLGTVGIP--TQ----SSTPA----A
H-TPV----------------------------------ITTSIKANP---------TDLNLM---------
--------------------------------------PSQ-PAVND-------------------SKALVP
LGNGS-----------------SSNSGF-------GVDPFSE-TP----------QA-------------P-
---SVVSNG-------------------LPSS------T-VLGPSA--------------------------
------------GSHH---------PPKPIQPAPV-------------QGIST------LPS-HTNQ-LPP-
--------------SQPTPKQN----------QFNSMPSTPGP-MSANGPGGQFPSN---------------
----------------------------------------------PKQFQAPWPKITQADVRKYMIVFI-K
VDRDRDGKITGEEARNLFLSWRLPREILRKVWDLSDQDKDGMLSFKEFCSAVYLMERFREQRPLPDVLPDCI
WAEGIS--------LP---------STGQF--------------------AENP--------------SGPV
PH-P-SA------G----FASR----P------------------MQ--GQ------HPGM---------PP
SSMKP---PPRRPL------PLD--AD-----DTMQTEQQKPK--IPAL-------EKHLVGQLSKEEQNAL
DAKFKEAS-DADK----------------------K------------------------------------
--------------VQELEKEILDSREKTEFYRTKMQELILYKSRCDNRINEVSESMSADKRE------VQS
LAAKYEERCKKVGDVASKLSMDEATFREIQAKKLEIYNSIVKLQ--KGDGDDEKKLQERANQIQSELEELVK
S-------------------------------------LNEQCKRYGLRAKPTTL-----------------
--------------------------VELPF-G---------------------------------------
-----WQPGIQETAAAWDEEWDRFGDDGFSIIKELTVEVE------PPVVKESQTT--VA------------
-----------------DGKDS-SNGA-------------STA--TSTEKE--------------------E
KSDES-ATA-DQTV-EHEATGS-NSKAE------------SAKGPSV-------------------------
-----------------SPAKS------TK-DGHT-----DEPDK-----------------------KQSG
TTDVSPR----SAD---------SI-----S-NRG--ASDSPVHGDKANDRH--------------------
----SWGPSF-DHSGDNDS---------------LWNFSHK-------------------------------
--------DGE-------NGDSD----------------LF-FGP-----------QGLPPIRT--GG----
-----------------------------SSTS-------------------------------------AS
-AFG--Q----------------EQKPM-F-DSVPGTPMEKSV-----------------------------
-----FDSVP----------------GTP-LQKSVFDYSVPSTPMQNSVFDYSVPSTPMQKS-LFD------
SSVPSTPMQK-------------SLFDSSVPST--PMQKSVF-DSVPSTPMQNS----------FYDSFPST
PMQRSLFDSGPSRAESPTAGSTYGNEQRGFFDSSVPSTPMYNS---SFSP-RYSE-----------------
-------AGD-D-SSFD---N-FSQLD------SFG-T-K-D--NN-L-F-G-Q---------RDSFS----
--RFDS-F-GSS---ADLGSNNDTF-------------------GR------FDS---FRSNADQGG-----
----------GNSFMRYDSID---------------------------------------SNSDHDRT----
------------------NTFGR----FDSMKS-TD-------SHDRG------------------------
Y---------------------------------------SFD------D-DDP---FG-TG----------
--PFKP--SE------TSSPTR--------------------------------------------------
-----------------------HGTDKW-------------------------------------------
------------------------------------------------------------------------
------------------------------------------------------------------------
--SAF-----------------------------------------
>BstaEH2
--------------------------------------------------------MEAAFDAYFRAADLDR
DGRISGQEAVAFFKGSGLPQPVLAQIWTYADKNRTGFLGREDFYNALKLVTVAQ-SGRQLTPDIVKSALFGP
AAAKIPAPRIN-IP--N---------TAPQ---TNSV-----------------------------------
--------A------------------I------------------PPQAI-------------Q-------
--AP-GP----------------------------------R-QQS-------P------------------
---------------IING--SQG------------------------------------------------
-------------------------------------------------H-PGASVNPQA----------QV
------------------PQP----------GYLAR-PS-------QAP---------------------NA
NT---------------------PPT-----Q------GVA-------------------------------
-----------------------------PRPPVG-----------------------------------GG
L--------------------------------------------------------SGAN-QTGSTTAN--
ISTDWF-SGKRS--SS---PLG-ATSQAP------T-RGVS-PQV-NLGTVGIP--TQ----SSTPA----A
H-TPV----------------------------------ITTSIKANP---------TDLNLM---------
--------------------------------------PSQ-PAVND-------------------SKALVP
LGNGS-----------------SSNSAF-------GVDPFSA-T--------------------------P-
---SVVSNG-------------------LPSS------T-VLGPSA--------------------------
------------GSHH---------PPKPIQPSPV-------------QGIST------LPS-HTNQ-LPP-
--------------SQPAPKQN----------QFNSMPSTPVQ-MSANGSGGQFPSN---------------
----------------------------------------------QKQFQAPWPKITQADVRKYMIVFI-K
VDRDRDGKITGEEARNLFLSWRLPREILRKVWDLSDQDKDGMLSFKEFCSAVYLMERFREQRPLPEVLPDGI
WAEGIS--------LP---------STGQF--------------------AENP--------------SGPV
PH-P-SA------G----FASR----P------------------MQ--GQ------HPGM---------PP
SSMKP---PPRRPL------PLD--AD-----DTMQAEQQKPK--IPAL-------EKHLVGQLSKEEQNAL
DAKFKEAS-DADK----------------------K------------------------------------
--------------VQELEKEILDSREKTEFYRTKMQELILYKSRCDNRINEVSESMSADKRE------VQS
LAAKYEERCKKVGDVASKLSMDEATFREIQAKKLEIYNSIVKLQ--KGDGDDEKKLQERANQIQSELEELVK
S-------------------------------------LNEQCKRYGLRAKPTTL-----------------
--------------------------VELPF-G---------------------------------------
-----WQPGIQETAAAWDEEWDRFGDDGFSIIKELTVEVE------PPVVKESQTA--VE------------
-----------------DGKDS-SNGA-------------STA--TSTEKK--------------------E
KSHES-AAA-EQTA-EPEATGS-NSKAE------------SAKGPSV-------------------------
-----------------SPAKS------TK-DGHT-----DEPDK-----------------------KQSG
TNDVSPR----SAD---------SI-----S-NRG--ASDSPVHGEKANDRH--------------------
----SWGPSF-DHSGDNDS---------------LWNFGHK-------------------------------
--------DGE-------NGDSD----------------LF-FGP-----------QGLPPIRT--GG----
-----------------------------SSTS-------------------------------------AS
-AFG--K----------------EQKPM-F-DSVPGTPMEKSV-----------------------------
-----FDSVP----------------GTP-LQKSVFDYSVPSTPMQNSVFDYSVPSTPMQNS-LFD------
SSVPSTPMQK-------------SLFDSSVPST--PMQKSVF-DSVPSTPMQNS----------FYDSFPST
PMQRSLFDSGPSRAESPTAGSTYGNEQRGFFDSSVPSTPMYNS---SFSP-RYSE-----------------
-------AGD-D-SSFD---N-FSQLD------TFG-A-K-D--NN-S-F-G-Q---------RDSFS----
--RFDS-F-GSS---ADLGSNNDTF-------------------GR------FDS---FRSNADQAG-----
----------GNSFMRYDSMN---------------------------------------SNSDHDRT----
------------------NTFGR----FDSMKS-TD-------SHDRG------------------------
Y---------------------------------------SFD------D-DDP---FG-TG----------
--PFKP--SE------TSSPTR--------------------------------------------------
-----------------------HGTDKW-------------------------------------------
------------------------------------------------------------------------
------------------------------------------------------------------------
--SAF-----------------------------------------
>OsatEH2
--------------------------------------------------------MEAAFDAYFRAADLDR
DGRISGQEAVAFFKASALPQPVLAQIWTYADKNRTGFLGREDFYNALRLVTVAQ-SGRELTPDIVRSALYGP
AAAKIPAPRIN-VS--T---------PLPN---ATSV-----------------------------------
--------T------------------S------------------PLQPT-------------Q-------
--AP-RP----------------------------------A-QQS-------L------------------
---------------AIQG--SQG------------------------------------------------
-------------------------------------------------P-LSTSLNP------------QV
------------------LQP----------GNVVR-PP-------QAS---------------------IA
NT----------------------PA-----Q------AIA-------------------------------
-----------------------------PRAPAG-----------------------------------GV
P-----------------------------------------------------------N-HTVPATTG--
LSTDWF-NGKKS--AS---PLG-VTSQTP------T-RGVS-PQV-NLATAGIP--TQ----SSTPIAGYGS
H-TPA----------------------------------STTSVKANS---------ADLNLL---------
--------------------------------------SSP-PAAND-------------------SKALVP
LGNGL-----------------SSASTF-------GVDPFAA-TP----------QA-----KQDSSS--P-
---PVVSNS-------------------LPSA------N-ALGPSA--------------------------
------------GPHH---------PPKPLQTGPM-------------QGVAS------LP-----------
--------------SQPAPKQN----------QFNSMPSAPAP-MGS-FPGGQIPSN---------------
----------------------------------------------TNQSQAPWPKITQADVRKYMIVFI-K
VDRDRDGKITGEEARNLFLSWRLPRELLRKVWDLSDQDKDGMLSFREFCTAVYLMERHREQRPLPDVLPDGI
WAEGIS--------LP---------STGQF--------------------AENP--------------TGPA
PH-P-SA------G----FTSR----A------------------MP--GQ------HHGM---------PP
SSMKP---PPQRPL------SLD--AD-----DAVRTEKQKPK--IPVL-------EEHLTGQLSKEERSAL
DAKFKEAS-DADK----------------------K------------------------------------
--------------VQELEKEILDSREKTEFYRTKMQELILYKSRCDNRFNEVSERMSADKRE------VQS
LAAKYDERCKKVGDVASKLSMDEATFREIQEKKLEIYNAIVKLQ--KGDGNDE-KLQERANQIQSDLEELVK
S-------------------------------------LNEQCKRYGLRAKPTTL-----------------
--------------------------VELPF-G---------------------------------------
-----WQPGIQETAAVWDEEWDKFGDDGFSTIKELTVEME------PPVVQKDQPT--VE------------
-----------------DSKVS-TNGPS-APT--------STE--KEDSRG--------------------D
KS--A-AAS-EQTV-EPDATPS-DSKTV------------AAKSPPV-------------------------
-----------------SPVKN------TK-DGHS-----DERDK-----------------------KQSG
TNDTSSR----AIE---------SV-----S-NNG--GADSPVHGEKRDDSH--------------------
----YWGPSF-DNGDDNDS---------------LWNFNRK-------------------------------
--------DGE-------NGDSD----------------LF-FGP-----------QGLPPIRT--GG----
-----------------------------SSTA-------------------------------------GS
-VYG--K----------------EQKPF-F-DSVPGTPVEKPF-----------------------------
-----FDSVP----------------GTP-LQKSVFDYSVPSTPMQKSVFDYSVPSTPLQKS-LFD------
----------------------------SVPST--PMQKSVF-DSVPSTPMQNS----------LFDSFPST
PMQRSLFDSGPSRAESPTASSIYGKEQRGFFDSSVPSTPMYNS---SFSP-RYSE-----------------
-------AGD-D-SSFD---T-FSQMD------SFG-M-N-Y--SN-S-F-G-Q---------RDSFS----
--RFDS-F-RSN---ADQGS-NDTF-------------------GR------FDS---FRSNADQGG-----
----------GNSFTRYDSMN---------------------------------------SSSDHDRT----
------------------DAFAR----FDSMKS-TD-------YNSRG------------------------
Y---------------------------------------SFD------E-DDP---FG-TG----------
--PFKS--SD------TSSPTK--------------------------------------------------
-----------------------HGTDRW-------------------------------------------
------------------------------------------------------------------------
------------------------------------------------------------------------
--SAF-----------------------------------------
>PhalEH2
--------------------------------------------------------MEAAFDAYFRAADLDR
DGRISGQEAVAFFKGSGLPQPVLAQIWTYADKNRTGFLAREDFYNSLKLVTVAQ-SGRDLTPDIVRSALFGP
AAAKIPAPRIN-IS--T----------APQ---TNTV-----------------------------------
--------P------------------S------------------PSNAT-------------Q-------
--GL-GS----------------------------------G-QQN-------P------------------
---------------AIRG--PQG------------------------------------------------
-------------------------------------------------L-PGASSNA------------Q-
----------------------------------VR-PP-------QPP---------------------SA
NTV--------------------PPA-----Q------GIV-------------------------------
-----------------------------SRPPVG-----------------------------------GG
P--------------------------------------------------------SGLN-HTSSTTTN--
LATDWF-SGKRS--AS---PLG-ATSQAP------T-RVIS-PQA-NLTSAGVP--AQ----NSNPLPGYNS
H-TPA----------------------------------ATTPANTNS---------TNLNMM---------
--------------------------------------PSQ-PPVND-------------------SKALVP
LGNGL-----------------SSNSTF-------GVDPFSA-TP----------QA-----KQDSSL--A-
---PNVPNN-------------------LPSS------T-APASAA--------------------------
------------GPHH---------PPRPMQAGPV-------------QGTSS------LPS-HTSQ-LPH-
--------------SQPAPRQQ----------QFNAIPSTPGP-VSANIPGGQIPSN---------------
----------------------------------------------PNQSQALWPKITQVDVRKYMIVFI-K
VDRDRDGKITGEEARNLFLSWRLPRDILRKVWELSDQDKDGMLSFKEFCIAVYLMERHREHRPLPDVLPDGI
WAEGTS--------LP---------STGQF--------------------AGNP--------------SGPT
SH-A-ST------G----FASR----G------------------MQ--GP------NHGM---------LP
SSMKP---PSRRPL------SLD--AD-----DTVKAEQQKPK--IPVL-------EEHLVGQLSKEEQGAL
DAKFKEAS-DADK----------------------K------------------------------------
--------------VQELEKEIQDSREKTEFYRTKMQELILYKSRCENRLNEVSESMSADKRE------VQS
LAAKYDERCKKVGDVASKLTMDEATFREIQEKKLEIYNAIVKLQ--KGDESDE-KLQERANKIQSDLEELVK
A-------------------------------------LNEQCKRYGLRAKPTTL-----------------
--------------------------VELPF-G---------------------------------------
-----WQPGIQETAATWDEEWDRFGDEGFSIIKELTVEVD------PSILPKSQPT--VE------------
-----------------DVKVS-TNGT-------------STE--KEDNKG--------------------D
KS-GA-AAA-EQAI-EPEATPS-KSKPE------------SAKSPPV-------------------------
-----------------TPVKN------RE-DGST-----DEADK-----------------------KQSG
TNDVSPR----ATE---------SI-----S-NPG--ATDSSAYGE-----H--------------------
----SWAPSF-DHGIDNDS---------------LWNFGPK-------------------------------
--------DGE-------NGDSD----------------LF-FGP-----------QGLPPIRT--GG----
-----------------------------SSSG--------------------------------------S
-LFV--K----------------EQKPS-F-DSVPGTPMEKPF-----------------------------
-----FDSIP----------------GTP-VQKSVFDYSVPSTPMQNSVFDYSVPSTPMQKS-LFD------
-SVPGTPVQK-------------SVFD-SVPST--PMQRSVF-DSVPSTPMQKP----------FFDSFPST
PMQRSLFDSGPSRAESPTAGSVYGKEQKGFFDSSVPSTPMYNS---SFTP-RYSE-----------------
-------AGD-D--SFD---T-MSQYS------SFG-M-H-D--SN-S-F-G-Q---------QDSFS----
--RFDS-F-RSN---TDNGG-NDTF-------------------AR------FDS---FRSTSDQGG-----
----------GNSFMRYDSMN---------------------------------------SSSDHDRT----
------------------DTFAR----FDSMKS-SD-------YNNRG------------------------
Y---------------------------------------SFD------D-DDP---FG-TG----------
--PFKS--TEK-----SSSPTR--------------------------------------------------
-----------------------HGTDAW-------------------------------------------
------------------------------------------------------------------------
------------------------------------------------------------------------
--SAF-----------------------------------------
>PvirEH2
--------------------------------------------------------MEAAFDAYFRAADLDR
DGRISGQEAVAFFKGSGLPQPVLAQIWTYADKNRSGFLAREDFYNSLKLVTVAQ-SGRELTPEIVRSALFGP
AAAKIPAPRIN-IS--T----------TSQ---TNTV-----------------------------------
--------P------------------S------------------PSNAT-------------Q-------
--GL-GS----------------------------------G-QQN-------P------------------
---------------AIRG--PQR------------------------------------------------
-------------------------------------------------L-PGASSNA------------Q-
----------------------------------VR-PP-------QPP---------------------SA
NTV--------------------PPA-----Q------GIT-------------------------------
-----------------------------SRPPVG-----------------------------------GG
P--------------------------------------------------------SGLN-HTSSTATN--
LATDWF-SGKRS--AS---PLG-ATSQAP------T-RGIS-SQA-NLTSAGIS--AQ----NSNPLPGYNS
H-TPG----------------------------------STMPANTNS---------TNLNTI---------
--------------------------------------PSQ-PPVND-------------------SKALVP
LGNGL-----------------SSNSTF-------GVDPFSA-TP----------QA-----KQDASL--P-
---PNLPNN-------------------LPSS------T-APASAA--------------------------
------------GPHH---------PPKPMQAGPV-------------QGISS------PPS-HTSQ-LPH-
--------------SQPAPRQQ----------QFNATPSTPGP-ASANIPGGQIPSN---------------
----------------------------------------------PNQSQAPWPKITQVDVRKYMIVFI-K
VDRDRDGKITGEEARNLFLSWRLPRDILRKVWDLSDQDKDGMLSFKEFCIAVYLMERHREHRPLPDVLPDGI
WAEGTS--------LP---------STGQF--------------------AGNP--------------SGPT
SH-A-ST------G----FASR----G------------------MP--GP------NHGM---------LP
SSMKP---PSRRPL------SLD--AD-----DTIKVEQQKPK--IPVL-------EEHLVGQLSKEEQDAL
DAKFKEAS-DADK----------------------K------------------------------------
--------------VQELEKEIQDSREKTEFYRTKMQELILYKSRCENRLNEVSESMSADKRE------VQS
LAAKYDERCKKVGDVASKLTMDEATFREIQEKKLEIYNAIVKLQ--KGDESDE-KLQERANKIQSDLEELVK
A-------------------------------------LNEQCKRYGLRAKPTTL-----------------
--------------------------VELPF-G---------------------------------------
-----WQPGIQETAATWDEEWDRFGDEGFSIIKELTVEVD------PSILPKSQPT--VE------------
-----------------DVKVS-TNGT-------------STE--KED-KG--------------------D
KS-GA-AAA-EQAV-EPEATPS-KSKPE------------SAKSPPV-------------------------
-----------------SPVKN------RE-DGST-----DEPDK-----------------------KQSG
TNDVSPR----ATE---------SI-----S-NRG--AMDSSAHGE-----H--------------------
----SWAPSF-DHGIDNDS---------------LWNFGPK-------------------------------
--------DGE-------NGDSD----------------LF-FGP-----------QGLPPIRT--GG----
-----------------------------SSSG--------------------------------------S
-LFV--K----------------DQKPS-F-DSVPGTPMEKPF-----------------------------
-----FDSIP----------------GTP-VQKSVFDYSVPSTPMQNLVFDYSVPSTPMQKS-LFD------
-SVPGTPVQKSVFDSVLSTPMQRSVFD-SVPST--PMQRSVF-DSVPSTPVQKP----------FFDSFPST
PMQRSLFDSGPSRAESPTAGSVYGKEQKGFFDSSVPSTPMYNS---SFTP-KYSE-----------------
-------AGD-D--SFD---T-MSQYS------SFG-M-Q-D--SN-S-F-G-Q---------QDSFS----
--RFDS-F-RSN---ADNGG-NDTF-------------------AR------FDS---FRSTSDQGG-----
----------GNSFMRYDSMN---------------------------------------SGSDHDRT----
------------------DTFAR----FDSMKS-SD-------YNNRG------------------------
Y---------------------------------------SFD------D-EDP---FG-TG----------
--PFKS--TEK-----SSSPTR--------------------------------------------------
-----------------------HGTDAW-------------------------------------------
------------------------------------------------------------------------
------------------------------------------------------------------------
--SAF-----------------------------------------
>PvirEH4
--------------------------------------------------------MEAAFDAYFRAADLDR
DGRISGQEAVAFFKGSGLPQPVLAQIWTYADKNRTGFLAREDFYNSLKLVTVAQ-SGRELTPEIVRSALFGP
AAAKIPAPRIN-IS--T----------TPQ---TNIV-----------------------------------
--------P------------------S------------------PSNAT-------------Q-------
--GL-VS----------------------------------G-QQN-------P------------------
---------------AIRG--PQG------------------------------------------------
-------------------------------------------------L-PGASSNA------------Q-
----------------------------------VR-PP-------QPP---------------------NA
NTV--------------------PPA-----Q------GIA-------------------------------
-----------------------------SRPPVG-----------------------------------GG
P--------------------------------------------------------SGLN-HTSSTTTN--
LATDWF-SGKRS--AS---PLG-ATSQAP------T-RGIS-PQA-NLTSAGIS--AQ----NSNPLPGYNS
H-KPG----------------------------------ATTPANTNS---------TNLNMM---------
--------------------------------------PSQ-PPVND-------------------SKTLVP
LGNGL-----------------SSNSTS-------GVDPFSA-TP----------QS-----KQDASL--P-
---PNVPNN-------------------LPSS------T-APASAA--------------------------
------------GPHH---------PPKPMQSGPV-------------QGISS------LPS-HTGQ-LPH-
--------------SQPVPRQQ----------QFNAIPSTPGP-VSANIPGGQIPSN---------------
----------------------------------------------PNQSQAPWPKITQVDVRKYMIVFI-K
VDRDRDGKITGEEARNLFLSWRLPRDILRKVWDLSDQDKDGMLSFKEFCIAVYLMERHREHRPLPDVLPDGI
WAEGTS--------LP---------STGQF--------------------AGNP--------------SGPT
SN-A-TT------G----FASR----G------------------MQ--GP------NHGM---------LP
SSMKP---PSRRPL------SLD--AD-----DTVKAEQQKPK--IPVL-------EEHLVGQLSKEEQDAL
DAKFKEAS-DADK----------------------K------------------------------------
--------------VQELEKEIQDSREKTEFYRTKMQELILYKSRCENRLNEVSESMSADKRE------VQS
LAAKYDERCKKVGDVASKLTMDEATFREIQEKKLEIYNAIVKLQ--KGDESDE-KLQERANKIQSDLEELVK
A-------------------------------------LNEQCKRYGLRAKPTTL-----------------
--------------------------VELPF-G---------------------------------------
-----WQPGIQETAATWDEEWDRFGDEGFSIIKELTVEVD------PSILPKSQPT--VE------------
-----------------DVQVS-TNGT-------------STE--KEDNKG--------------------D
KS-GA-AAV-EQAV-EPEATPS-KSKPD------------SAKSPPV-------------------------
-----------------SPVKS------RE-DGST-----DEPDK-----------------------KQSG
TNDMSPR------E---------SI-----S-NRG--ATDSSVHGE-----H--------------------
----SWAPSF-DSGIDNDS---------------LWNFGPK-------------------------------
--------DGE-------NGDSD----------------LF-FGP-----------QGLPPIRT--GG----
-----------------------------SSSG--------------------------------------S
-LFV--K----------------DQKPS-F-DSVPGTPMEKPF-----------------------------
-----FDSIP----------------GTP-VQKSVFDYSVPNTPMQNSGFDYSVPSTPMQKL-LFD------
-SGPGTPVQKSVFDSVPSTPMQRSVFD-SVPST--PMQRSVF-DSVPSTPMQKP----------FFDSFPST
PMQRSLFDSGPSRAESPTAGSVYGKEQKGFFDSSVPSTPMYNS---SFTP-RYSE-----------------
-------AGD-D--SFD---T-MSQYS------SFG-M-H-D--NS-S-F-G-Q---------QDSFS----
--RFDS-F-RSN---ADNGG-NDTF-------------------AR------FDS---FRSTADQGG-----
----------GNSFIRYDSMN---------------------------------------SSSDHDRM----
------------------DTFTR----FDSMKS-SD-------YNNRG------------------------
Y---------------------------------------SFD------D-DDP---FG-TG----------
--PFKS--TEK-----SSSPTR--------------------------------------------------
-----------------------HGTDAW-------------------------------------------
------------------------------------------------------------------------
------------------------------------------------------------------------
--SAF-----------------------------------------
>SitaEH2
--------------------------------------------------------MEAAFDAYFRAADLDR
DGRISGQEAVAFFKGSGLPQPVLAQIWTYADKNRTGFLGREDFYNSLKLVTVAQ-SGRELTPDIVRSALFGP
AAAKIPAPRIN-IS--T---------AAPQ---TNSA-----------------------------------
--------A------------------S------------------PPNAT-------------Q-------
--AL-GS----------------------------------G-QQN-------H------------------
---------------AIRG--PQV------------------------------------------------
-------------------------------------------------L-PGASSNP------------Q-
----------------------------------VR-PP-------QPP---------------------NA
NAV--------------------PPA-----Q------GIA-------------------------------
-----------------------------SRPPVG-----------------------------------GG
P--------------------------------------------------------SGLN-HTSSTTTN--
LATDWF-SGKRS--AS---PLG-ATSQAP------T-RGIS-PQA-NLNSAGIS--AQ----NSTPLPGYNS
Q-TAG----------------------------------ATTPANANS---------TNLNMM---------
--------------------------------------PSR-PSVND-------------------SKALVP
LGNGL-----------------SSNSTF-------GVDPFSA-TP----------QA-----EQDSSL--H-
---PNVPNN-------------------LPSS------T-APSSAA--------------------------
------------GPHH---------PPKPMQAGPA-------------QVISP------LPS-HTSQ-LPH-
--------------SQPAPRQQ----------QFNSIPSTPGP-VSANIPGG-IPSN---------------
----------------------------------------------PNHSQAPWPKITQVDVRKYMIVFI-K
VDRDRDGKITGEEARNLFLSWRLPRDILRKVWDLSDQDKDGMLSFKEFCVAVYLMERHREHRPLPDVLPDGI
WAEGTS--------LP---------STGQF--------------------AGNP--------------SGPP
SH-A-ST------G----LANR----G------------------MQ--GP------HHGM---------LP
PSMKP---PSRRPL------SLD--AD-----DTVKAEQQKPK--IPVL-------EEHLVGQLSKEEQGTL
EAKFKEAS-DADK----------------------K------------------------------------
--------------VQELEKEIQDSREKTEFYRTKMQELILYKSRCENRLNEVSESMSADKRE------VQS
LAAKYDERCKKVGDVASKLTMDEATFREIQEKKLEIYNAIVKLQ--KGDESDE-KLQERANKIQSDLEELVK
S-------------------------------------LNEQCKRYGLRAKPTTL-----------------
--------------------------VELPF-G---------------------------------------
-----WQPGIQETAATWDEEWDRFGDEGFSVIKELTVEVE------PPIVPKSEPT--VE------------
-----------------DVKVS-ANGA-------------STE--KEDKKG--------------------D
KS-TA-AAV-EQAV-EPEATPS-NSKPE------------SVKSPPV-------------------------
-----------------SPVKN------RE-DGST-----E---------------------------KQSG
TNDISPR----ATE---------SV-----S-NRG--ATNSSAHGDNTYDGH--------------------
----SWAPSF-DHGIDNDS---------------LWNFGHK-------------------------------
--------DGE-------NGDSD----------------LF-FGP-----------QGLPPIRT--GG----
-----------------------------SSSS--------------------------------------S
-LFA--K----------------EQKPS-F-DSVPGTPMEKPF-----------------------------
-----FDSIP----------------GTP-VQKSVFDYSVPSTPMQNSVFDYSVPSTPMQKS-LFD------
-SVPGTPVQR-------------SVFD-SVPST--PMQKSVF-DSVPSTPMQKP----------FFDSFPST
PMQRSLFDSGPSRAESPTAGSMYGNEQKGFFDSSVPSTPMYNS---SFTP-RYSE-----------------
-------AGD-D--SFD---T-MSQYS------SFG-M-H-D--NN-S-F-G-Q---------RDSFS----
--RFDS-F-RSN---ADNGG-NDTF-------------------AR------FDS---FRSISDQGG-----
----------GNSFMRYDSMN---------------------------------------STSDHDRT----
------------------DTFAR----FDSMKS-SD-------YNNRG------------------------
Y---------------------------------------SFD------D-EDP---FG-TG----------
--PFKP--TET-----SSSPTK--------------------------------------------------
-----------------------HGTDAW-------------------------------------------
------------------------------------------------------------------------
------------------------------------------------------------------------
--SAF-----------------------------------------
>SvirEH2
--------------------------------------------------------MEAAFDAYFRAADLDR
DGRISGQEAVAFFKGSGLPQPVLAQIWTYADKNRTGFLGREDFYNSLKLVTVAQ-SGRELTPDIVRSALFGP
AAAKIPAPRIN-IS--T---------AAPQ---TNSA-----------------------------------
--------A------------------S------------------PPNAT-------------Q-------
--AL-GS----------------------------------G-QQN-------H------------------
---------------AIRG--PQV------------------------------------------------
-------------------------------------------------L-PGASSNP------------Q-
----------------------------------VR-PP-------QPP---------------------NA
NAV--------------------PPA-----Q------GIA-------------------------------
-----------------------------SRPPVG-----------------------------------GG
P--------------------------------------------------------SGLN-HTSSTTTN--
LATDWF-SGKRS--AS---PLG-ATSQAP------T-RGIS-PQA-NLNSAGIS--AQ----NSTPLPGYNS
Q-TAG----------------------------------ATTPANANS---------TNLNMM---------
--------------------------------------PSR-PSVND-------------------SKALVP
LGNGL-----------------SSNSTF-------GVDPFSA-TP----------QA-----EQDSSL--H-
---PNVPNN-------------------LPSS------T-APSSAA--------------------------
------------GPHH---------PPKPMQAGPA-------------QVISP------LPS-HTSQ-LPH-
--------------SQPAPRQQ----------QFNSIPSTPGP-VSANIPGG-IPSN---------------
----------------------------------------------PNHSQAPWPKITQVDVRKYMIVFI-K
VDRDRDGKITGEEARNLFLSWRLPRDILRKVWDLSDQDKDGMLSFKEFCVAVYLMERHREHRPLPDVLPDGI
WAEGTS--------LP---------STGQF--------------------AGNP--------------SGPP
SH-A-ST------G----LANR----G------------------MQ--GP------HHGM---------LP
PSMKP---PSRRPL------SLD--AD-----DTVKAEQQKPK--IPVL-------EEHLVGQLSKEEQGTL
EAKFKEAS-DSDK----------------------K------------------------------------
--------------VQELEKEIQDSREKTEFYRTKMQELILYKSRCENRLNEVSESMSADKRE------VQS
LAAKYDERCKKVGDVASKLTMDEATFREIQEKKLEIYNAIVKLQ--KGDESDE-KLQERANKIQSDLEELVK
S-------------------------------------LNEQCKRYGLRAKPTTL-----------------
--------------------------VELPF-G---------------------------------------
-----WQPGIQETAATWDEEWDRFGDEGFSIIKELTVEVE------PPIVPKSEPT--VE------------
-----------------DVKVS-ANGA-------------STE--KEDKKG--------------------D
KS-TA-AAV-EQAV-EPEATPS-NSKPE------------SVKSPPV-------------------------
-----------------SPVKN------RE-DGST-----E---------------------------KQSG
TNDISPR----ATE---------SV-----S-NRG--ATNSSAHGDNTYDGH--------------------
----SWAPSF-DHGIDNDS---------------LWNFGHK-------------------------------
--------DGE-------NGDSD----------------LF-FGP-----------QGLPPIRT--GG----
-----------------------------SSSS--------------------------------------S
-LFA--K----------------EQKPS-F-DSVPGTPMEKPF-----------------------------
-----FDSIP----------------GTP-VQKSVFDYSVPSTPMQNSVFDYSVPSTPMQKS-LFD------
-SVPGTPVQR-------------SVFD-SVPST--PMQKSVF-DSVPSTPMQKP----------FFDSFPST
PMQRSLFDSGPSRAESPTAGSMYGNEQKGFFDSSVPSTPMYNS---SFTP-RYSE-----------------
-------AGD-D--SFD---T-MSQYS------SFG-M-H-D--NN-S-F-G-Q---------RDSFS----
--RFDS-F-RSN---ADNGG-NDTF-------------------AR------FDS---FRSISDQGG-----
----------GNSFMRYDSMN---------------------------------------STSDHDRT----
------------------DTFAR----FDSMKS-SD-------YNNRG------------------------
Y---------------------------------------TFD------D-EDP---FG-TG----------
--PFKP--TET-----SSSPTK--------------------------------------------------
-----------------------HGTDAW-------------------------------------------
------------------------------------------------------------------------
------------------------------------------------------------------------
--SAF-----------------------------------------
>ZmayEH5
--------------------------------------------------------MEAAFDAYFCAADLDR
DGRISGQEAVAFFKGSGLPQPVLAQIWTYADKNRTGFLGREDFCNSLKLVTVAQ-SGRELTPDIVRSALFGP
AAAKIPAPRIN-VS--T---------AGPQ---TNSV-----------------------------------
--------A------------------S------------------PPNAT-------------R-------
--AL-GS----------------------------------G-QQN-------P------------------
---------------AVRG--PQV------------------------------------------------
-------------------------------------------------L-PGASSNP------------Q-
----------------------------------VR-PP-------QPP---------------------NA
NTV--------------------PPV-----Q------GVA-------------------------------
-----------------------------SRPPVG-----------------------------------GG
P--------------------------------------------------------SGLN-HTSSTTTN--
LATDWF-SGKRS--AS---SLG-ATSQAP------T-RGIS-PQG-NLTTAGIS--AQ----NSTPLPVYNS
H-MPG----------------------------------ATTPANANS---------TNVNMM---------
--------------------------------------PSQ-PSVSD-------------------SKTLVP
LGNGL-----------------PSNSTF-------GVDPFSV-TL----------QA-----KQESAL--T-
---PNVPNN-------------------LPSS------T-APASAA--------------------------
------------GPHH---------PPKPMQAGPL-------------QGISS------LPS-HTSQ-LPH-
--------------SQPAPRQQ----------QFNAIPSTPGP-VGANIPGGQIPSN---------------
----------------------------------------------PYQSQAPWPKITQVDVRKYMIVFI-K
VDRDRDGKITGEEARNLFLSWRLPRDILRKVWDLSDQDKDGMLSFKEFCVAVYLMERHREHRPLPDVLPDGI
WAEGTS--------LP---------STGQF--------------------AGNP--------------SGPP
SH-A-ST------G----FASR----G------------------MQ--GP------HHGM---------LP
SSMKP---TSRRPL------PLD--AD-----DTVKAEQQKPK--IPVL-------EEHLVGQLSKEEQGTL
DAKFKEAS-DADK----------------------K------------------------------------
--------------VQELEKEIQDSREKTEFYRTKMQELILYKSRCENRLNEVSESMSADKRELSVLYQVQS
LAAKYDERCKK-------------------EKKLEIYNAIVKLQ--KGDESDE-KLQERANKIQSDLEELVK
S-------------------------------------LNEQCKRYGLRAKPTTL-----------------
--------------------------VELPF-G---------------------------------------
-----WQTGIQETAATWDEEWDRFGDE---------------------------------------------
------------------------------------------------------------------------
----------------------------------------------V-------------------------
-----------------SPVKN------RD-DGST-----DELDT-----------------------KQSG
PNDVLPR----ATE---------SV-----S-NRG---MDSSAHGDKTYDGH--------------------
----SWAPSF-DHGTDNDS---------------LWNFGHKIYCTIWYLPPRSV------------------
------SQDGE-------NGDSD----------------LF-FGP-----------QGLPPIRT--GG----
-----------------------------SSSN--------------------------------------S
-LFV--K----------------EQKPS-F-DSVPGTPMEKPF-----------------------------
-----FDSIP----------------GTP-VQKSVFDYSVPSTPMQNSVFDYSIPSTPMQKP-LFD------
-SVPGTPVQK-------------SVFD-SVPST--PMQKSVF-DSAPSTPTQKP----------FFDSFPST
PMQRSMFDSGPSRAESPTAGSVYGKEQKGFFDSSVPSTPMYNS---NLTP-RYSE-----------------
-------AGD-D--SFD---T-MSQYS------SFG-M-H-D--NN-S-F-G-Q---------IDSFS----
--RFDS-F-RSN---ADNGG-NDAF-------------------AR------FDS---FRSTSDQGG-----
----------GNSFMRYDSMN---------------------------------------SSSDHDRT----
------------------DTFAR----FDSMKN-SD-------FNNQG------------------------
Y---------------------------------------SFD------D-DDP---FG-TG----------
--PFKS--TET-----SNSPTR--------------------------------------------------
-----------------------HGTDAW-------------------------------------------
------------------------------------------------------------------------
------------------------------------------------------------------------
--SAF-----------------------------------------
>ZmayEH6
--------------------------------------------------------MEAAFDAYFRAADLDR
DGRISGQEAVAFFKGSGLPQPVLAQIWTYADKNRTGFLGREDFCNSLKLVTVAQ-SGRELTPDIVRSALFGP
AAAKIPAPRIN-VS--T---------AGPQ---TNSV-----------------------------------
--------A------------------S------------------PPNAT-------------R-------
[truncated: 72,359 more chars]
