# Supplementary material for: Distinct EH domains of the endocytic TPLATE complex confer lipid and protein binding
Source: Nat Commun. 2021 May 24;12:3050. doi: 10.1038/s41467-021-23314-6 (PMC8144573; doi:10.1038/s41467-021-23314-6)
Supplement: Supplementary file 8 — Supplementary Data 5 [file 41467_2021_23314_MOESM8_ESM.zip › Supplementary Data 5/EH_Pan1_species_abbreviations.txt]

Atha - Arabidopsis thaliana
Mpol - Marchantia polymorpha 
Ppat - Physcomitrium patens
Sfal - Sphagnum fallax
Acom - Ananas comosus
Atri - Amborella trichopoda
Spol - Spirodela polyrhiza
Acoe - Aquilegia coerulea 
Slyc - Solanum lycopersicum
Egra - Eucalyptus grandis
Lusi - Linum usitatissimum
Mesc - Manihot esculenta
Rcom - Ricinus communis 
Ptri - Populus trichocarpa 
Grai - Gossypium raimondii
Tcac - Theobroma cacao
Csin - Citrus sinensis
Ccle - Citrus clementina
Cpap - Carica papaya
Pper - Prunus persica 
Gmax - Glycine max
Pvul - Phaseolus vulgaris
Mtru - Medicago truncatula 
Tpra - Trifolium pratense
Csat - Cucumis sativus
Ahal - Arabidopsis halleri
Alyr - Arabidopsis lyrata
Bstr - Brachypodium
Cgra - Capsella grandiflora
Crub - Capsella rubella
Esal - Eutrema salsugineum
Bole - Brassica oleracea
Brap - Brassica rapa 
Vvin - Vitis vinifera
Kfed - Kalanchoe fedtschenkoi
Bdis - Brachypodium distachyon 
Bsta - Brachypodium stacei
Otho - Oropetium thomaeum
Phal - Panicum hallii
Pvir - Panicum virgatum
Sita - Setaria italica
Svir - Setaria viridis
Sbic - Sorghum bicolor
Zmay - Zea mays
Osat - Oryza sativa
Klax - Kalanchoe laxiflora
Mgut - Mimulus guttatus
Ahyp - Amaranthus hypochondriacus 
Pabi - Picea abies
Zmar - Zostera marina
Smoe - Selaginella moellendorffii
Mpus - Micromonas pusilla
Crei - Chlamydomonas reinhardtii 
Oluc - Ostreococcus lucimarinus
