# Supplementary material for: Distinct EH domains of the endocytic TPLATE complex confer lipid and protein binding
Source: Nat Commun. 2021 May 24;12:3050. doi: 10.1038/s41467-021-23314-6 (PMC8144573; doi:10.1038/s41467-021-23314-6)
Supplement: Supplementary file 9 — Supplementary Data 6 [file 41467_2021_23314_MOESM9_ESM.zip]

Archive with 2 entries (2 files):
- MD_eh12_3000ns.pdb
- MD_eh12_q382e_2500ns.pdb
