# Supplementary material for: Distinct EH domains of the endocytic TPLATE complex confer lipid and protein binding
Source: Nat Commun. 2021 May 24;12:3050. doi: 10.1038/s41467-021-23314-6 (PMC8144573; doi:10.1038/s41467-021-23314-6)
Supplement: Supplementary file 9 — Supplementary Data 6 [file 41467_2021_23314_MOESM9_ESM.zip › MD_eh12_3000ns.pdb]

ATOM      1  N   GLY A   1      30.160  33.350  57.560  0.00  0.00            
ATOM      2  H1  GLY A   1      31.060  33.230  58.070  0.00  0.00            
ATOM      3  H2  GLY A   1      29.570  32.500  57.600  0.00  0.00            
ATOM      4  H3  GLY A   1      30.430  33.510  56.570  0.00  0.00            
ATOM      5  CA  GLY A   1      29.600  34.520  58.260  0.00  0.00            
ATOM      6  HA1 GLY A   1      30.400  35.240  58.360  0.00  0.00            
ATOM      7  HA2 GLY A   1      28.780  34.930  57.700  0.00  0.00            
ATOM      8  C   GLY A   1      29.050  34.260  59.650  0.00  0.00            
ATOM      9  O   GLY A   1      28.790  33.120  60.040  0.00  0.00            
ATOM     10  N   GLY A   2      28.900  35.320  60.450  0.00  0.00            
ATOM     11  HN  GLY A   2      29.130  36.220  60.080  0.00  0.00            
ATOM     12  CA  GLY A   2      28.310  35.330  61.770  0.00  0.00            
ATOM     13  HA1 GLY A   2      28.100  36.350  62.040  0.00  0.00            
ATOM     14  HA2 GLY A   2      27.410  34.740  61.690  0.00  0.00            
ATOM     15  C   GLY A   2      29.190  34.680  62.790  0.00  0.00            
ATOM     16  O   GLY A   2      29.770  33.600  62.660  0.00  0.00            
ATOM     17  N   GLY A   3      29.250  35.330  63.960  0.00  0.00            
ATOM     18  HN  GLY A   3      28.760  36.200  64.020  0.00  0.00            
ATOM     19  CA  GLY A   3      29.840  34.910  65.280  0.00  0.00            
ATOM     20  HA1 GLY A   3      30.630  34.230  65.010  0.00  0.00            
ATOM     21  HA2 GLY A   3      30.110  35.780  65.850  0.00  0.00            
ATOM     22  C   GLY A   3      28.800  34.030  65.980  0.00  0.00            
ATOM     23  O   GLY A   3      27.870  33.610  65.310  0.00  0.00            
ATOM     24  N   ASN A   4      28.970  33.840  67.290  0.00  0.00            
ATOM     25  HN  ASN A   4      29.770  34.240  67.730  0.00  0.00            
ATOM     26  CA  ASN A   4      27.970  33.130  68.070  0.00  0.00            
ATOM     27  HA  ASN A   4      27.220  32.710  67.410  0.00  0.00            
ATOM     28  CB  ASN A   4      28.750  31.940  68.750  0.00  0.00            
ATOM     29  HB1 ASN A   4      29.350  31.470  67.940  0.00  0.00            
ATOM     30  HB2 ASN A   4      29.450  32.400  69.470  0.00  0.00            
ATOM     31  CG  ASN A   4      27.890  30.900  69.520  0.00  0.00            
ATOM     32  OD1 ASN A   4      28.040  30.980  70.740  0.00  0.00            
ATOM     33  ND2 ASN A   4      27.060  30.010  68.890  0.00  0.00            
ATOM     34 HD21 ASN A   4      27.210  29.670  67.960  0.00  0.00            
ATOM     35 HD22 ASN A   4      26.620  29.350  69.480  0.00  0.00            
ATOM     36  C   ASN A   4      27.290  33.910  69.110  0.00  0.00            
ATOM     37  O   ASN A   4      26.370  33.550  69.840  0.00  0.00            
ATOM     38  N   ASN A   5      27.630  35.180  69.160  0.00  0.00            
ATOM     39  HN  ASN A   5      28.350  35.550  68.580  0.00  0.00            
ATOM     40  CA  ASN A   5      26.950  36.330  69.790  0.00  0.00            
ATOM     41  HA  ASN A   5      26.580  36.040  70.760  0.00  0.00            
ATOM     42  CB  ASN A   5      27.690  37.670  69.570  0.00  0.00            
ATOM     43  HB1 ASN A   5      28.180  37.780  68.570  0.00  0.00            
ATOM     44  HB2 ASN A   5      26.980  38.520  69.650  0.00  0.00            
ATOM     45  CG  ASN A   5      28.810  38.010  70.570  0.00  0.00            
ATOM     46  OD1 ASN A   5      29.960  37.700  70.290  0.00  0.00            
ATOM     47  ND2 ASN A   5      28.510  38.750  71.660  0.00  0.00            
ATOM     48 HD21 ASN A   5      29.200  38.910  72.360  0.00  0.00            
ATOM     49 HD22 ASN A   5      27.730  39.360  71.520  0.00  0.00            
ATOM     50  C   ASN A   5      25.680  36.450  69.140  0.00  0.00            
ATOM     51  O   ASN A   5      25.620  36.420  67.920  0.00  0.00            
ATOM     52  N   GLN A   6      24.600  36.640  69.910  0.00  0.00            
ATOM     53  HN  GLN A   6      24.720  36.650  70.900  0.00  0.00            
ATOM     54  CA  GLN A   6      23.270  36.800  69.320  0.00  0.00            
ATOM     55  HA  GLN A   6      23.410  36.740  68.250  0.00  0.00            
ATOM     56  CB  GLN A   6      22.380  35.610  69.880  0.00  0.00            
ATOM     57  HB1 GLN A   6      21.620  35.390  69.110  0.00  0.00            
ATOM     58  HB2 GLN A   6      23.060  34.720  69.870  0.00  0.00            
ATOM     59  CG  GLN A   6      21.810  35.930  71.350  0.00  0.00            
ATOM     60  HG1 GLN A   6      22.740  36.000  71.950  0.00  0.00            
ATOM     61  HG2 GLN A   6      21.300  36.910  71.450  0.00  0.00            
ATOM     62  CD  GLN A   6      20.720  34.990  71.740  0.00  0.00            
ATOM     63  OE1 GLN A   6      20.000  34.320  70.970  0.00  0.00            
ATOM     64  NE2 GLN A   6      20.570  34.730  73.060  0.00  0.00            
ATOM     65 HE21 GLN A   6      20.020  33.960  73.400  0.00  0.00            
ATOM     66 HE22 GLN A   6      21.130  35.150  73.780  0.00  0.00            
ATOM     67  C   GLN A   6      22.710  38.150  69.720  0.00  0.00            
ATOM     68  O   GLN A   6      23.330  38.810  70.510  0.00  0.00            
ATOM     69  N   PRO A   7      21.540  38.560  69.230  0.00  0.00            
ATOM     70  CD  PRO A   7      21.040  37.980  68.010  0.00  0.00            
ATOM     71  HD1 PRO A   7      20.400  37.090  68.190  0.00  0.00            
ATOM     72  HD2 PRO A   7      21.850  37.730  67.280  0.00  0.00            
ATOM     73  CA  PRO A   7      20.950  39.870  69.570  0.00  0.00            
ATOM     74  HA  PRO A   7      21.720  40.610  69.370  0.00  0.00            
ATOM     75  CB  PRO A   7      19.730  39.900  68.630  0.00  0.00            
ATOM     76  HB1 PRO A   7      18.900  39.250  68.980  0.00  0.00            
ATOM     77  HB2 PRO A   7      19.320  40.870  68.270  0.00  0.00            
ATOM     78  CG  PRO A   7      20.260  39.070  67.400  0.00  0.00            
ATOM     79  HG1 PRO A   7      19.470  38.670  66.730  0.00  0.00            
ATOM     80  HG2 PRO A   7      20.830  39.750  66.730  0.00  0.00            
ATOM     81  C   PRO A   7      20.390  40.060  70.880  0.00  0.00            
ATOM     82  O   PRO A   7      19.890  39.070  71.400  0.00  0.00            
ATOM     83  N   PRO A   8      20.340  41.220  71.470  0.00  0.00            
ATOM     84  CD  PRO A   8      21.410  42.190  71.460  0.00  0.00            
ATOM     85  HD1 PRO A   8      21.520  42.730  70.490  0.00  0.00            
ATOM     86  HD2 PRO A   8      22.310  41.640  71.800  0.00  0.00            
ATOM     87  CA  PRO A   8      19.510  41.290  72.700  0.00  0.00            
ATOM     88  HA  PRO A   8      19.730  40.440  73.340  0.00  0.00            
ATOM     89  CB  PRO A   8      19.960  42.580  73.350  0.00  0.00            
ATOM     90  HB1 PRO A   8      19.100  43.270  73.480  0.00  0.00            
ATOM     91  HB2 PRO A   8      20.410  42.350  74.340  0.00  0.00            
ATOM     92  CG  PRO A   8      20.960  43.290  72.450  0.00  0.00            
ATOM     93  HG1 PRO A   8      20.400  44.040  71.850  0.00  0.00            
ATOM     94  HG2 PRO A   8      21.700  43.850  73.060  0.00  0.00            
ATOM     95  C   PRO A   8      18.100  41.280  72.330  0.00  0.00            
ATOM     96  O   PRO A   8      17.240  40.900  73.090  0.00  0.00            
ATOM     97  N   TRP A   9      17.890  41.970  71.180  0.00  0.00            
ATOM     98  HN  TRP A   9      18.650  42.410  70.710  0.00  0.00            
ATOM     99  CA  TRP A   9      16.720  42.040  70.320  0.00  0.00            
ATOM    100  HA  TRP A   9      16.040  42.790  70.690  0.00  0.00            
ATOM    101  CB  TRP A   9      17.110  42.770  69.030  0.00  0.00            
ATOM    102  HB1 TRP A   9      17.520  43.760  69.340  0.00  0.00            
ATOM    103  HB2 TRP A   9      17.970  42.210  68.610  0.00  0.00            
ATOM    104  CG  TRP A   9      16.030  42.930  68.050  0.00  0.00            
ATOM    105  CD1 TRP A   9      15.100  43.930  67.970  0.00  0.00            
ATOM    106  HD1 TRP A   9      14.860  44.590  68.790  0.00  0.00            
ATOM    107  NE1 TRP A   9      14.450  43.910  66.780  0.00  0.00            
ATOM    108  HE1 TRP A   9      13.930  44.680  66.490  0.00  0.00            
ATOM    109  CE2 TRP A   9      14.900  42.890  66.040  0.00  0.00            
ATOM    110  CD2 TRP A   9      15.860  42.220  66.800  0.00  0.00            
ATOM    111  CE3 TRP A   9      16.400  41.040  66.300  0.00  0.00            
ATOM    112  HE3 TRP A   9      17.120  40.570  66.950  0.00  0.00            
ATOM    113  CZ3 TRP A   9      16.060  40.550  65.060  0.00  0.00            
ATOM    114  HZ3 TRP A   9      16.480  39.610  64.720  0.00  0.00            
ATOM    115  CZ2 TRP A   9      14.560  42.460  64.760  0.00  0.00            
ATOM    116  HZ2 TRP A   9      13.850  43.110  64.280  0.00  0.00            
ATOM    117  CH2 TRP A   9      15.170  41.260  64.270  0.00  0.00            
ATOM    118  HH2 TRP A   9      14.730  40.880  63.360  0.00  0.00            
ATOM    119  C   TRP A   9      16.060  40.660  70.100  0.00  0.00            
ATOM    120  O   TRP A   9      16.740  39.710  69.750  0.00  0.00            
ATOM    121  N   PRO A  10      14.750  40.500  70.340  0.00  0.00            
ATOM    122  CD  PRO A  10      13.920  41.440  71.100  0.00  0.00            
ATOM    123  HD1 PRO A  10      13.640  42.310  70.450  0.00  0.00            
ATOM    124  HD2 PRO A  10      14.440  41.880  71.980  0.00  0.00            
ATOM    125  CA  PRO A  10      14.030  39.330  69.890  0.00  0.00            
ATOM    126  HA  PRO A  10      14.250  38.480  70.520  0.00  0.00            
ATOM    127  CB  PRO A  10      12.620  39.710  70.230  0.00  0.00            
ATOM    128  HB1 PRO A  10      12.220  40.340  69.390  0.00  0.00            
ATOM    129  HB2 PRO A  10      11.900  38.890  70.440  0.00  0.00            
ATOM    130  CG  PRO A  10      12.770  40.580  71.460  0.00  0.00            
ATOM    131  HG1 PRO A  10      11.920  41.240  71.750  0.00  0.00            
ATOM    132  HG2 PRO A  10      12.970  39.920  72.330  0.00  0.00            
ATOM    133  C   PRO A  10      14.270  38.710  68.500  0.00  0.00            
ATOM    134  O   PRO A  10      14.210  39.380  67.450  0.00  0.00            
ATOM    135  N   LYS A  11      14.540  37.350  68.440  0.00  0.00            
ATOM    136  HN  LYS A  11      14.700  36.900  69.310  0.00  0.00            
ATOM    137  CA  LYS A  11      14.610  36.540  67.230  0.00  0.00            
ATOM    138  HA  LYS A  11      15.090  37.180  66.500  0.00  0.00            
ATOM    139  CB  LYS A  11      15.480  35.280  67.440  0.00  0.00            
ATOM    140  HB1 LYS A  11      15.220  34.970  68.470  0.00  0.00            
ATOM    141  HB2 LYS A  11      15.290  34.530  66.650  0.00  0.00            
ATOM    142  CG  LYS A  11      16.960  35.660  67.410  0.00  0.00            
ATOM    143  HG1 LYS A  11      17.070  36.100  66.400  0.00  0.00            
ATOM    144  HG2 LYS A  11      17.140  36.440  68.180  0.00  0.00            
ATOM    145  CD  LYS A  11      17.840  34.400  67.520  0.00  0.00            
ATOM    146  HD1 LYS A  11      17.500  34.000  66.540  0.00  0.00            
ATOM    147  HD2 LYS A  11      18.920  34.610  67.370  0.00  0.00            
ATOM    148  CE  LYS A  11      17.540  33.510  68.770  0.00  0.00            
ATOM    149  HE1 LYS A  11      17.520  34.030  69.750  0.00  0.00            
ATOM    150  HE2 LYS A  11      16.510  33.090  68.720  0.00  0.00            
ATOM    151  NZ  LYS A  11      18.290  32.300  68.920  0.00  0.00            
ATOM    152  HZ1 LYS A  11      19.180  32.230  68.390  0.00  0.00            
ATOM    153  HZ2 LYS A  11      18.630  32.200  69.900  0.00  0.00            
ATOM    154  HZ3 LYS A  11      17.810  31.420  68.630  0.00  0.00            
ATOM    155  C   LYS A  11      13.240  36.260  66.570  0.00  0.00            
ATOM    156  O   LYS A  11      12.280  35.930  67.250  0.00  0.00            
ATOM    157  N   MET A  12      13.140  36.270  65.200  0.00  0.00            
ATOM    158  HN  MET A  12      14.000  36.220  64.700  0.00  0.00            
ATOM    159  CA  MET A  12      11.880  36.330  64.420  0.00  0.00            
ATOM    160  HA  MET A  12      11.410  37.240  64.760  0.00  0.00            
ATOM    161  CB  MET A  12      12.280  36.380  62.910  0.00  0.00            
ATOM    162  HB1 MET A  12      12.690  35.370  62.720  0.00  0.00            
ATOM    163  HB2 MET A  12      11.340  36.410  62.320  0.00  0.00            
ATOM    164  CG  MET A  12      13.130  37.540  62.490  0.00  0.00            
ATOM    165  HG1 MET A  12      12.510  38.460  62.600  0.00  0.00            
ATOM    166  HG2 MET A  12      14.000  37.770  63.140  0.00  0.00            
ATOM    167  SD  MET A  12      13.850  37.210  60.820  0.00  0.00            
ATOM    168  CE  MET A  12      14.500  38.900  60.680  0.00  0.00            
ATOM    169  HE1 MET A  12      14.880  39.130  59.660  0.00  0.00            
ATOM    170  HE2 MET A  12      13.680  39.640  60.800  0.00  0.00            
ATOM    171  HE3 MET A  12      15.290  39.100  61.430  0.00  0.00            
ATOM    172  C   MET A  12      10.970  35.130  64.700  0.00  0.00            
ATOM    173  O   MET A  12      11.320  33.950  64.470  0.00  0.00            
ATOM    174  N   LYS A  13       9.720  35.330  65.200  0.00  0.00            
ATOM    175  HN  LYS A  13       9.370  36.250  65.350  0.00  0.00            
ATOM    176  CA  LYS A  13       8.670  34.310  65.210  0.00  0.00            
ATOM    177  HA  LYS A  13       9.170  33.510  65.740  0.00  0.00            
ATOM    178  CB  LYS A  13       7.380  34.800  66.030  0.00  0.00            
ATOM    179  HB1 LYS A  13       6.600  34.010  66.130  0.00  0.00            
ATOM    180  HB2 LYS A  13       7.670  35.030  67.080  0.00  0.00            
ATOM    181  CG  LYS A  13       6.610  35.970  65.380  0.00  0.00            
ATOM    182  HG1 LYS A  13       7.370  36.780  65.340  0.00  0.00            
ATOM    183  HG2 LYS A  13       6.220  35.620  64.410  0.00  0.00            
ATOM    184  CD  LYS A  13       5.310  36.310  66.140  0.00  0.00            
ATOM    185  HD1 LYS A  13       4.540  35.540  65.910  0.00  0.00            
ATOM    186  HD2 LYS A  13       5.440  36.420  67.240  0.00  0.00            
ATOM    187  CE  LYS A  13       4.670  37.550  65.570  0.00  0.00            
ATOM    188  HE1 LYS A  13       4.440  37.370  64.500  0.00  0.00            
ATOM    189  HE2 LYS A  13       3.640  37.570  65.980  0.00  0.00            
ATOM    190  NZ  LYS A  13       5.490  38.770  65.720  0.00  0.00            
ATOM    191  HZ1 LYS A  13       4.940  39.650  65.560  0.00  0.00            
ATOM    192  HZ2 LYS A  13       5.850  38.660  66.690  0.00  0.00            
ATOM    193  HZ3 LYS A  13       6.320  38.750  65.090  0.00  0.00            
ATOM    194  C   LYS A  13       8.360  33.820  63.810  0.00  0.00            
ATOM    195  O   LYS A  13       8.500  34.620  62.890  0.00  0.00            
ATOM    196  N   PRO A  14       8.050  32.580  63.640  0.00  0.00            
ATOM    197  CD  PRO A  14       8.220  31.470  64.580  0.00  0.00            
ATOM    198  HD1 PRO A  14       7.490  31.640  65.400  0.00  0.00            
ATOM    199  HD2 PRO A  14       9.240  31.380  65.020  0.00  0.00            
ATOM    200  CA  PRO A  14       7.600  32.140  62.310  0.00  0.00            
ATOM    201  HA  PRO A  14       8.480  32.090  61.680  0.00  0.00            
ATOM    202  CB  PRO A  14       7.060  30.720  62.560  0.00  0.00            
ATOM    203  HB1 PRO A  14       5.960  30.830  62.660  0.00  0.00            
ATOM    204  HB2 PRO A  14       7.180  30.090  61.660  0.00  0.00            
ATOM    205  CG  PRO A  14       7.840  30.240  63.810  0.00  0.00            
ATOM    206  HG1 PRO A  14       7.090  29.630  64.360  0.00  0.00            
ATOM    207  HG2 PRO A  14       8.710  29.600  63.540  0.00  0.00            
ATOM    208  C   PRO A  14       6.730  33.020  61.400  0.00  0.00            
ATOM    209  O   PRO A  14       6.960  33.100  60.210  0.00  0.00            
ATOM    210  N   SER A  15       5.640  33.500  61.940  0.00  0.00            
ATOM    211  HN  SER A  15       5.430  33.260  62.880  0.00  0.00            
ATOM    212  CA  SER A  15       4.750  34.400  61.250  0.00  0.00            
ATOM    213  HA  SER A  15       4.290  33.850  60.440  0.00  0.00            
ATOM    214  CB  SER A  15       3.590  34.740  62.300  0.00  0.00            
ATOM    215  HB1 SER A  15       3.080  33.830  62.680  0.00  0.00            
ATOM    216  HB2 SER A  15       4.000  35.130  63.250  0.00  0.00            
ATOM    217  OG  SER A  15       2.600  35.600  61.720  0.00  0.00            
ATOM    218  HG1 SER A  15       1.890  34.960  61.630  0.00  0.00            
ATOM    219  C   SER A  15       5.440  35.600  60.710  0.00  0.00            
ATOM    220  O   SER A  15       5.190  36.010  59.590  0.00  0.00            
ATOM    221  N   ASP A  16       6.390  36.180  61.440  0.00  0.00            
ATOM    222  HN  ASP A  16       6.360  36.140  62.430  0.00  0.00            
ATOM    223  CA  ASP A  16       7.270  37.210  60.940  0.00  0.00            
ATOM    224  HA  ASP A  16       6.600  37.930  60.490  0.00  0.00            
ATOM    225  CB  ASP A  16       8.100  37.930  62.040  0.00  0.00            
ATOM    226  HB1 ASP A  16       8.620  37.090  62.550  0.00  0.00            
ATOM    227  HB2 ASP A  16       8.930  38.610  61.750  0.00  0.00            
ATOM    228  CG  ASP A  16       7.170  38.620  63.000  0.00  0.00            
ATOM    229  OD1 ASP A  16       7.630  39.000  64.100  0.00  0.00            
ATOM    230  OD2 ASP A  16       6.010  38.760  62.760  0.00  0.00            
ATOM    231  C   ASP A  16       8.170  36.850  59.790  0.00  0.00            
ATOM    232  O   ASP A  16       8.130  37.600  58.810  0.00  0.00            
ATOM    233  N   VAL A  17       8.840  35.650  59.850  0.00  0.00            
ATOM    234  HN  VAL A  17       8.920  35.190  60.730  0.00  0.00            
ATOM    235  CA  VAL A  17       9.620  35.180  58.680  0.00  0.00            
ATOM    236  HA  VAL A  17      10.370  35.940  58.460  0.00  0.00            
ATOM    237  CB  VAL A  17      10.490  33.930  58.980  0.00  0.00            
ATOM    238  HB  VAL A  17       9.830  33.090  59.290  0.00  0.00            
ATOM    239  CG1 VAL A  17      11.520  33.580  57.810  0.00  0.00            
ATOM    240 HG11 VAL A  17      12.200  32.890  58.350  0.00  0.00            
ATOM    241 HG12 VAL A  17      11.060  33.150  56.890  0.00  0.00            
ATOM    242 HG13 VAL A  17      12.100  34.460  57.450  0.00  0.00            
ATOM    243  CG2 VAL A  17      11.390  34.320  60.190  0.00  0.00            
ATOM    244 HG21 VAL A  17      12.120  33.490  60.310  0.00  0.00            
ATOM    245 HG22 VAL A  17      11.960  35.260  60.020  0.00  0.00            
ATOM    246 HG23 VAL A  17      10.870  34.410  61.170  0.00  0.00            
ATOM    247  C   VAL A  17       8.830  34.950  57.450  0.00  0.00            
ATOM    248  O   VAL A  17       9.270  35.320  56.320  0.00  0.00            
ATOM    249  N   GLN A  18       7.680  34.310  57.480  0.00  0.00            
ATOM    250  HN  GLN A  18       7.380  33.840  58.300  0.00  0.00            
ATOM    251  CA  GLN A  18       6.690  34.280  56.370  0.00  0.00            
ATOM    252  HA  GLN A  18       7.210  33.910  55.490  0.00  0.00            
ATOM    253  CB  GLN A  18       5.550  33.340  56.670  0.00  0.00            
ATOM    254  HB1 GLN A  18       5.430  33.310  57.770  0.00  0.00            
ATOM    255  HB2 GLN A  18       4.560  33.540  56.210  0.00  0.00            
ATOM    256  CG  GLN A  18       5.960  31.870  56.330  0.00  0.00            
ATOM    257  HG1 GLN A  18       6.700  31.590  57.110  0.00  0.00            
ATOM    258  HG2 GLN A  18       5.130  31.150  56.430  0.00  0.00            
ATOM    259  CD  GLN A  18       6.400  31.720  54.900  0.00  0.00            
ATOM    260  OE1 GLN A  18       5.720  31.970  53.910  0.00  0.00            
ATOM    261  NE2 GLN A  18       7.680  31.340  54.780  0.00  0.00            
ATOM    262 HE21 GLN A  18       8.260  31.190  55.580  0.00  0.00            
ATOM    263 HE22 GLN A  18       7.960  31.130  53.850  0.00  0.00            
ATOM    264  C   GLN A  18       6.190  35.650  55.800  0.00  0.00            
ATOM    265  O   GLN A  18       6.210  35.900  54.590  0.00  0.00            
ATOM    266  N   LYS A  19       5.870  36.640  56.650  0.00  0.00            
ATOM    267  HN  LYS A  19       5.860  36.560  57.640  0.00  0.00            
ATOM    268  CA  LYS A  19       5.580  37.910  56.140  0.00  0.00            
ATOM    269  HA  LYS A  19       4.790  37.820  55.410  0.00  0.00            
ATOM    270  CB  LYS A  19       5.000  38.800  57.230  0.00  0.00            
ATOM    271  HB1 LYS A  19       5.750  38.650  58.030  0.00  0.00            
ATOM    272  HB2 LYS A  19       4.900  39.880  57.000  0.00  0.00            
ATOM    273  CG  LYS A  19       3.640  38.250  57.650  0.00  0.00            
ATOM    274  HG1 LYS A  19       2.890  38.360  56.840  0.00  0.00            
ATOM    275  HG2 LYS A  19       3.700  37.180  57.950  0.00  0.00            
ATOM    276  CD  LYS A  19       3.150  38.920  59.000  0.00  0.00            
ATOM    277  HD1 LYS A  19       3.900  38.730  59.800  0.00  0.00            
ATOM    278  HD2 LYS A  19       3.180  40.000  58.760  0.00  0.00            
ATOM    279  CE  LYS A  19       1.700  38.730  59.460  0.00  0.00            
ATOM    280  HE1 LYS A  19       1.520  39.300  60.390  0.00  0.00            
ATOM    281  HE2 LYS A  19       0.970  39.020  58.670  0.00  0.00            
ATOM    282  NZ  LYS A  19       1.440  37.350  59.770  0.00  0.00            
ATOM    283  HZ1 LYS A  19       2.130  37.010  60.480  0.00  0.00            
ATOM    284  HZ2 LYS A  19       0.490  37.320  60.200  0.00  0.00            
ATOM    285  HZ3 LYS A  19       1.450  36.730  58.940  0.00  0.00            
ATOM    286  C   LYS A  19       6.750  38.590  55.430  0.00  0.00            
ATOM    287  O   LYS A  19       6.630  39.270  54.420  0.00  0.00            
ATOM    288  N   TYR A  20       7.960  38.440  56.060  0.00  0.00            
ATOM    289  HN  TYR A  20       7.980  38.070  56.980  0.00  0.00            
ATOM    290  CA  TYR A  20       9.170  38.880  55.540  0.00  0.00            
ATOM    291  HA  TYR A  20       8.890  39.890  55.270  0.00  0.00            
ATOM    292  CB  TYR A  20      10.310  38.830  56.620  0.00  0.00            
ATOM    293  HB1 TYR A  20      10.350  37.780  56.990  0.00  0.00            
ATOM    294  HB2 TYR A  20      11.270  39.170  56.190  0.00  0.00            
ATOM    295  CG  TYR A  20      10.260  39.600  57.860  0.00  0.00            
ATOM    296  CD1 TYR A  20       9.550  40.810  57.970  0.00  0.00            
ATOM    297  HD1 TYR A  20       8.960  41.220  57.170  0.00  0.00            
ATOM    298  CE1 TYR A  20       9.550  41.560  59.180  0.00  0.00            
ATOM    299  HE1 TYR A  20       8.960  42.460  59.260  0.00  0.00            
ATOM    300  CZ  TYR A  20      10.290  41.090  60.260  0.00  0.00            
ATOM    301  OH  TYR A  20      10.310  41.800  61.520  0.00  0.00            
ATOM    302  HH  TYR A  20       9.970  41.280  62.240  0.00  0.00            
ATOM    303  CD2 TYR A  20      11.020  39.170  59.000  0.00  0.00            
ATOM    304  HD2 TYR A  20      11.510  38.200  58.950  0.00  0.00            
ATOM    305  CE2 TYR A  20      11.020  39.920  60.170  0.00  0.00            
ATOM    306  HE2 TYR A  20      11.440  39.460  61.060  0.00  0.00            
ATOM    307  C   TYR A  20       9.640  38.280  54.220  0.00  0.00            
ATOM    308  O   TYR A  20      10.070  38.890  53.260  0.00  0.00            
ATOM    309  N   THR A  21       9.530  36.950  54.150  0.00  0.00            
ATOM    310  HN  THR A  21       9.280  36.500  55.010  0.00  0.00            
ATOM    311  CA  THR A  21       9.560  36.110  52.910  0.00  0.00            
ATOM    312  HA  THR A  21      10.560  36.210  52.510  0.00  0.00            
ATOM    313  CB  THR A  21       9.160  34.670  53.110  0.00  0.00            
ATOM    314  HB  THR A  21       8.130  34.560  53.520  0.00  0.00            
ATOM    315  OG1 THR A  21      10.040  34.070  54.000  0.00  0.00            
ATOM    316  HG1 THR A  21       9.840  34.420  54.870  0.00  0.00            
ATOM    317  CG2 THR A  21       9.230  33.820  51.770  0.00  0.00            
ATOM    318 HG21 THR A  21       9.290  32.740  52.020  0.00  0.00            
ATOM    319 HG22 THR A  21       8.400  33.890  51.030  0.00  0.00            
ATOM    320 HG23 THR A  21      10.220  34.050  51.310  0.00  0.00            
ATOM    321  C   THR A  21       8.630  36.620  51.850  0.00  0.00            
ATOM    322  O   THR A  21       8.980  36.750  50.640  0.00  0.00            
ATOM    323  N   LYS A  22       7.440  37.020  52.240  0.00  0.00            
ATOM    324  HN  LYS A  22       7.190  36.880  53.190  0.00  0.00            
ATOM    325  CA  LYS A  22       6.500  37.680  51.330  0.00  0.00            
ATOM    326  HA  LYS A  22       6.400  37.040  50.460  0.00  0.00            
ATOM    327  CB  LYS A  22       5.070  37.760  51.900  0.00  0.00            
ATOM    328  HB1 LYS A  22       4.650  36.760  52.130  0.00  0.00            
ATOM    329  HB2 LYS A  22       5.150  38.120  52.950  0.00  0.00            
ATOM    330  CG  LYS A  22       4.020  38.610  51.160  0.00  0.00            
ATOM    331  HG1 LYS A  22       3.120  38.780  51.790  0.00  0.00            
ATOM    332  HG2 LYS A  22       4.380  39.650  51.000  0.00  0.00            
ATOM    333  CD  LYS A  22       3.560  37.920  49.830  0.00  0.00            
ATOM    334  HD1 LYS A  22       4.340  37.330  49.310  0.00  0.00            
ATOM    335  HD2 LYS A  22       2.850  37.140  50.170  0.00  0.00            
ATOM    336  CE  LYS A  22       2.770  38.940  48.930  0.00  0.00            
ATOM    337  HE1 LYS A  22       3.320  39.890  48.760  0.00  0.00            
ATOM    338  HE2 LYS A  22       2.430  38.470  47.990  0.00  0.00            
ATOM    339  NZ  LYS A  22       1.560  39.340  49.630  0.00  0.00            
ATOM    340  HZ1 LYS A  22       0.930  38.540  49.830  0.00  0.00            
ATOM    341  HZ2 LYS A  22       1.840  39.860  50.480  0.00  0.00            
ATOM    342  HZ3 LYS A  22       1.060  40.040  49.040  0.00  0.00            
ATOM    343  C   LYS A  22       7.030  39.040  50.690  0.00  0.00            
ATOM    344  O   LYS A  22       6.950  39.260  49.480  0.00  0.00            
ATOM    345  N   VAL A  23       7.590  39.930  51.590  0.00  0.00            
ATOM    346  HN  VAL A  23       7.470  39.790  52.570  0.00  0.00            
ATOM    347  CA  VAL A  23       8.080  41.200  50.930  0.00  0.00            
ATOM    348  HA  VAL A  23       7.420  41.520  50.140  0.00  0.00            
ATOM    349  CB  VAL A  23       8.080  42.360  51.930  0.00  0.00            
ATOM    350  HB  VAL A  23       8.400  43.290  51.400  0.00  0.00            
ATOM    351  CG1 VAL A  23       6.600  42.610  52.290  0.00  0.00            
ATOM    352 HG11 VAL A  23       6.030  42.980  51.400  0.00  0.00            
ATOM    353 HG12 VAL A  23       6.110  41.700  52.710  0.00  0.00            
ATOM    354 HG13 VAL A  23       6.640  43.450  53.030  0.00  0.00            
ATOM    355  CG2 VAL A  23       8.830  41.990  53.180  0.00  0.00            
ATOM    356 HG21 VAL A  23       8.320  41.140  53.680  0.00  0.00            
ATOM    357 HG22 VAL A  23       9.820  41.580  52.900  0.00  0.00            
ATOM    358 HG23 VAL A  23       8.880  42.870  53.850  0.00  0.00            
ATOM    359  C   VAL A  23       9.490  41.050  50.180  0.00  0.00            
ATOM    360  O   VAL A  23       9.820  41.770  49.240  0.00  0.00            
ATOM    361  N   PHE A  24      10.350  40.150  50.680  0.00  0.00            
ATOM    362  HN  PHE A  24      10.120  39.750  51.560  0.00  0.00            
ATOM    363  CA  PHE A  24      11.610  39.800  50.040  0.00  0.00            
ATOM    364  HA  PHE A  24      12.190  40.720  50.020  0.00  0.00            
ATOM    365  CB  PHE A  24      12.320  38.760  50.930  0.00  0.00            
ATOM    366  HB1 PHE A  24      12.260  39.200  51.940  0.00  0.00            
ATOM    367  HB2 PHE A  24      11.810  37.780  50.850  0.00  0.00            
ATOM    368  CG  PHE A  24      13.730  38.620  50.420  0.00  0.00            
ATOM    369  CD1 PHE A  24      14.150  37.400  50.010  0.00  0.00            
ATOM    370  HD1 PHE A  24      13.460  36.570  50.030  0.00  0.00            
ATOM    371  CE1 PHE A  24      15.490  37.160  49.680  0.00  0.00            
ATOM    372  HE1 PHE A  24      15.840  36.170  49.430  0.00  0.00            
ATOM    373  CZ  PHE A  24      16.370  38.220  49.560  0.00  0.00            
ATOM    374  HZ  PHE A  24      17.340  38.070  49.120  0.00  0.00            
ATOM    375  CD2 PHE A  24      14.680  39.660  50.390  0.00  0.00            
ATOM    376  HD2 PHE A  24      14.330  40.670  50.550  0.00  0.00            
ATOM    377  CE2 PHE A  24      16.030  39.470  50.040  0.00  0.00            
ATOM    378  HE2 PHE A  24      16.770  40.250  50.050  0.00  0.00            
ATOM    379  C   PHE A  24      11.420  39.410  48.600  0.00  0.00            
ATOM    380  O   PHE A  24      12.240  39.670  47.690  0.00  0.00            
ATOM    381  N   MET A  25      10.240  38.770  48.380  0.00  0.00            
ATOM    382  HN  MET A  25       9.800  38.460  49.220  0.00  0.00            
ATOM    383  CA  MET A  25       9.760  38.290  47.070  0.00  0.00            
ATOM    384  HA  MET A  25      10.550  38.160  46.350  0.00  0.00            
ATOM    385  CB  MET A  25       9.050  36.930  47.230  0.00  0.00            
ATOM    386  HB1 MET A  25       8.200  37.010  47.940  0.00  0.00            
ATOM    387  HB2 MET A  25       8.700  36.560  46.240  0.00  0.00            
ATOM    388  CG  MET A  25      10.040  35.820  47.600  0.00  0.00            
ATOM    389  HG1 MET A  25      10.580  36.200  48.500  0.00  0.00            
ATOM    390  HG2 MET A  25       9.380  35.000  47.950  0.00  0.00            
ATOM    391  SD  MET A  25      11.230  35.340  46.360  0.00  0.00            
ATOM    392  CE  MET A  25      11.860  34.110  47.470  0.00  0.00            
ATOM    393  HE1 MET A  25      12.210  33.210  46.920  0.00  0.00            
ATOM    394  HE2 MET A  25      12.760  34.520  47.980  0.00  0.00            
ATOM    395  HE3 MET A  25      11.090  33.760  48.210  0.00  0.00            
ATOM    396  C   MET A  25       8.980  39.410  46.290  0.00  0.00            
ATOM    397  O   MET A  25       8.360  39.130  45.200  0.00  0.00            
ATOM    398  N   GLU A  26       9.040  40.700  46.820  0.00  0.00            
ATOM    399  HN  GLU A  26       9.420  40.840  47.730  0.00  0.00            
ATOM    400  CA  GLU A  26       8.800  41.890  46.090  0.00  0.00            
ATOM    401  HA  GLU A  26       8.330  41.630  45.160  0.00  0.00            
ATOM    402  CB  GLU A  26       7.830  42.800  46.870  0.00  0.00            
ATOM    403  HB1 GLU A  26       8.290  43.070  47.840  0.00  0.00            
ATOM    404  HB2 GLU A  26       7.460  43.730  46.390  0.00  0.00            
ATOM    405  CG  GLU A  26       6.550  42.170  47.300  0.00  0.00            
ATOM    406  HG1 GLU A  26       6.790  41.230  47.830  0.00  0.00            
ATOM    407  HG2 GLU A  26       6.030  42.740  48.090  0.00  0.00            
ATOM    408  CD  GLU A  26       5.510  41.960  46.160  0.00  0.00            
ATOM    409  OE1 GLU A  26       5.230  40.820  45.800  0.00  0.00            
ATOM    410  OE2 GLU A  26       4.970  42.990  45.710  0.00  0.00            
ATOM    411  C   GLU A  26      10.040  42.750  45.770  0.00  0.00            
ATOM    412  O   GLU A  26      10.230  43.340  44.710  0.00  0.00            
ATOM    413  N   VAL A  27      11.040  42.660  46.640  0.00  0.00            
ATOM    414  HN  VAL A  27      10.730  42.260  47.500  0.00  0.00            
ATOM    415  CA  VAL A  27      12.390  43.190  46.510  0.00  0.00            
ATOM    416  HA  VAL A  27      12.370  44.250  46.280  0.00  0.00            
ATOM    417  CB  VAL A  27      13.110  43.160  47.880  0.00  0.00            
ATOM    418  HB  VAL A  27      13.170  42.090  48.160  0.00  0.00            
ATOM    419  CG1 VAL A  27      14.490  43.910  47.740  0.00  0.00            
ATOM    420 HG11 VAL A  27      15.250  43.360  47.140  0.00  0.00            
ATOM    421 HG12 VAL A  27      14.460  44.910  47.260  0.00  0.00            
ATOM    422 HG13 VAL A  27      14.910  44.050  48.750  0.00  0.00            
ATOM    423  CG2 VAL A  27      12.230  43.990  48.860  0.00  0.00            
ATOM    424 HG21 VAL A  27      12.760  44.460  49.710  0.00  0.00            
ATOM    425 HG22 VAL A  27      11.780  44.920  48.450  0.00  0.00            
ATOM    426 HG23 VAL A  27      11.320  43.450  49.200  0.00  0.00            
ATOM    427  C   VAL A  27      13.210  42.510  45.430  0.00  0.00            
ATOM    428  O   VAL A  27      13.840  43.180  44.680  0.00  0.00            
ATOM    429  N   ASP A  28      13.120  41.160  45.400  0.00  0.00            
ATOM    430  HN  ASP A  28      12.830  40.540  46.130  0.00  0.00            
ATOM    431  CA  ASP A  28      13.670  40.420  44.310  0.00  0.00            
ATOM    432  HA  ASP A  28      14.700  40.750  44.220  0.00  0.00            
ATOM    433  CB  ASP A  28      13.680  38.920  44.710  0.00  0.00            
ATOM    434  HB1 ASP A  28      13.810  38.860  45.810  0.00  0.00            
ATOM    435  HB2 ASP A  28      12.690  38.470  44.490  0.00  0.00            
ATOM    436  CG  ASP A  28      14.680  38.080  44.080  0.00  0.00            
ATOM    437  OD1 ASP A  28      14.810  36.770  44.140  0.00  0.00            
ATOM    438  OD2 ASP A  28      15.440  38.690  43.300  0.00  0.00            
ATOM    439  C   ASP A  28      12.850  40.560  43.020  0.00  0.00            
ATOM    440  O   ASP A  28      11.620  40.550  42.940  0.00  0.00            
ATOM    441  N   SER A  29      13.590  40.510  41.910  0.00  0.00            
ATOM    442  HN  SER A  29      14.570  40.660  41.960  0.00  0.00            
ATOM    443  CA  SER A  29      12.900  40.530  40.590  0.00  0.00            
ATOM    444  HA  SER A  29      11.950  41.030  40.730  0.00  0.00            
ATOM    445  CB  SER A  29      13.590  41.460  39.490  0.00  0.00            
ATOM    446  HB1 SER A  29      14.680  41.250  39.460  0.00  0.00            
ATOM    447  HB2 SER A  29      13.210  41.190  38.480  0.00  0.00            
ATOM    448  OG  SER A  29      13.440  42.840  39.660  0.00  0.00            
ATOM    449  HG1 SER A  29      12.590  43.010  39.250  0.00  0.00            
ATOM    450  C   SER A  29      12.580  39.180  39.960  0.00  0.00            
ATOM    451  O   SER A  29      11.490  38.870  39.440  0.00  0.00            
ATOM    452  N   ASP A  30      13.540  38.220  39.980  0.00  0.00            
ATOM    453  HN  ASP A  30      14.450  38.350  40.380  0.00  0.00            
ATOM    454  CA  ASP A  30      13.400  36.880  39.430  0.00  0.00            
ATOM    455  HA  ASP A  30      12.750  36.850  38.560  0.00  0.00            
ATOM    456  CB  ASP A  30      14.760  36.450  38.830  0.00  0.00            
ATOM    457  HB1 ASP A  30      14.710  35.410  38.430  0.00  0.00            
ATOM    458  HB2 ASP A  30      15.090  37.220  38.090  0.00  0.00            
ATOM    459  CG  ASP A  30      15.960  36.400  39.780  0.00  0.00            
ATOM    460  OD1 ASP A  30      15.810  36.600  40.980  0.00  0.00            
ATOM    461  OD2 ASP A  30      17.070  36.090  39.270  0.00  0.00            
ATOM    462  C   ASP A  30      12.880  35.880  40.420  0.00  0.00            
ATOM    463  O   ASP A  30      12.700  34.690  40.040  0.00  0.00            
ATOM    464  N   LYS A  31      12.670  36.270  41.690  0.00  0.00            
ATOM    465  HN  LYS A  31      12.740  37.220  41.970  0.00  0.00            
ATOM    466  CA  LYS A  31      11.990  35.380  42.680  0.00  0.00            
ATOM    467  HA  LYS A  31      12.000  35.960  43.590  0.00  0.00            
ATOM    468  CB  LYS A  31      10.520  35.200  42.370  0.00  0.00            
ATOM    469  HB1 LYS A  31      10.410  34.770  41.350  0.00  0.00            
ATOM    470  HB2 LYS A  31      10.020  34.670  43.210  0.00  0.00            
ATOM    471  CG  LYS A  31       9.680  36.490  42.290  0.00  0.00            
ATOM    472  HG1 LYS A  31       9.790  37.060  43.240  0.00  0.00            
ATOM    473  HG2 LYS A  31      10.050  37.140  41.470  0.00  0.00            
ATOM    474  CD  LYS A  31       8.240  36.070  42.060  0.00  0.00            
ATOM    475  HD1 LYS A  31       8.380  35.550  41.090  0.00  0.00            
ATOM    476  HD2 LYS A  31       8.070  35.360  42.900  0.00  0.00            
ATOM    477  CE  LYS A  31       7.170  37.200  41.900  0.00  0.00            
ATOM    478  HE1 LYS A  31       7.430  37.990  41.160  0.00  0.00            
ATOM    479  HE2 LYS A  31       6.120  36.850  41.770  0.00  0.00            
ATOM    480  NZ  LYS A  31       6.970  37.790  43.180  0.00  0.00            
ATOM    481  HZ1 LYS A  31       7.890  38.130  43.530  0.00  0.00            
ATOM    482  HZ2 LYS A  31       6.290  38.570  43.200  0.00  0.00            
ATOM    483  HZ3 LYS A  31       6.670  37.150  43.950  0.00  0.00            
ATOM    484  C   LYS A  31      12.760  34.090  43.120  0.00  0.00            
ATOM    485  O   LYS A  31      12.180  33.010  43.330  0.00  0.00            
ATOM    486  N   ASP A  32      14.100  34.100  43.210  0.00  0.00            
ATOM    487  HN  ASP A  32      14.560  34.980  43.160  0.00  0.00            
ATOM    488  CA  ASP A  32      14.960  32.910  43.270  0.00  0.00            
ATOM    489  HA  ASP A  32      14.340  32.060  43.030  0.00  0.00            
ATOM    490  CB  ASP A  32      16.170  33.090  42.210  0.00  0.00            
ATOM    491  HB1 ASP A  32      16.530  32.040  42.200  0.00  0.00            
ATOM    492  HB2 ASP A  32      15.700  33.510  41.290  0.00  0.00            
ATOM    493  CG  ASP A  32      17.300  34.090  42.450  0.00  0.00            
ATOM    494  OD1 ASP A  32      17.090  35.100  43.160  0.00  0.00            
ATOM    495  OD2 ASP A  32      18.350  33.910  41.820  0.00  0.00            
ATOM    496  C   ASP A  32      15.530  32.810  44.680  0.00  0.00            
ATOM    497  O   ASP A  32      16.100  31.760  45.110  0.00  0.00            
ATOM    498  N   GLY A  33      15.300  33.880  45.440  0.00  0.00            
ATOM    499  HN  GLY A  33      14.960  34.750  45.100  0.00  0.00            
ATOM    500  CA  GLY A  33      15.600  33.930  46.890  0.00  0.00            
ATOM    501  HA1 GLY A  33      14.880  34.450  47.500  0.00  0.00            
ATOM    502  HA2 GLY A  33      15.590  32.930  47.300  0.00  0.00            
ATOM    503  C   GLY A  33      16.860  34.630  47.220  0.00  0.00            
ATOM    504  O   GLY A  33      17.260  34.590  48.390  0.00  0.00            
ATOM    505  N   LYS A  34      17.480  35.390  46.280  0.00  0.00            
ATOM    506  HN  LYS A  34      17.240  35.320  45.310  0.00  0.00            
ATOM    507  CA  LYS A  34      18.660  36.280  46.490  0.00  0.00            
ATOM    508  HA  LYS A  34      18.570  36.580  47.520  0.00  0.00            
ATOM    509  CB  LYS A  34      19.980  35.550  46.170  0.00  0.00            
ATOM    510  HB1 LYS A  34      20.800  36.270  46.410  0.00  0.00            
ATOM    511  HB2 LYS A  34      19.960  34.670  46.850  0.00  0.00            
ATOM    512  CG  LYS A  34      20.170  34.860  44.810  0.00  0.00            
ATOM    513  HG1 LYS A  34      19.320  34.160  44.670  0.00  0.00            
ATOM    514  HG2 LYS A  34      20.150  35.550  43.940  0.00  0.00            
ATOM    515  CD  LYS A  34      21.450  34.030  44.790  0.00  0.00            
ATOM    516  HD1 LYS A  34      22.240  34.660  45.250  0.00  0.00            
ATOM    517  HD2 LYS A  34      21.340  33.150  45.460  0.00  0.00            
ATOM    518  CE  LYS A  34      21.850  33.540  43.350  0.00  0.00            
ATOM    519  HE1 LYS A  34      22.070  34.420  42.720  0.00  0.00            
ATOM    520  HE2 LYS A  34      22.760  32.920  43.450  0.00  0.00            
ATOM    521  NZ  LYS A  34      20.840  32.740  42.610  0.00  0.00            
ATOM    522  HZ1 LYS A  34      21.100  32.530  41.630  0.00  0.00            
ATOM    523  HZ2 LYS A  34      20.700  31.850  43.140  0.00  0.00            
ATOM    524  HZ3 LYS A  34      19.970  33.310  42.570  0.00  0.00            
ATOM    525  C   LYS A  34      18.520  37.450  45.570  0.00  0.00            
ATOM    526  O   LYS A  34      18.100  37.340  44.410  0.00  0.00            
ATOM    527  N   ILE A  35      18.860  38.630  46.060  0.00  0.00            
ATOM    528  HN  ILE A  35      19.100  38.740  47.030  0.00  0.00            
ATOM    529  CA  ILE A  35      18.800  39.880  45.400  0.00  0.00            
ATOM    530  HA  ILE A  35      18.170  39.700  44.540  0.00  0.00            
ATOM    531  CB  ILE A  35      18.070  40.930  46.210  0.00  0.00            
ATOM    532  HB  ILE A  35      18.020  41.880  45.640  0.00  0.00            
ATOM    533  CG2 ILE A  35      16.690  40.450  46.410  0.00  0.00            
ATOM    534 HG21 ILE A  35      16.040  41.300  46.710  0.00  0.00            
ATOM    535 HG22 ILE A  35      16.260  39.950  45.510  0.00  0.00            
ATOM    536 HG23 ILE A  35      16.770  39.730  47.260  0.00  0.00            
ATOM    537  CG1 ILE A  35      18.890  41.280  47.530  0.00  0.00            
ATOM    538 HG11 ILE A  35      18.950  40.460  48.280  0.00  0.00            
ATOM    539 HG12 ILE A  35      19.920  41.580  47.230  0.00  0.00            
ATOM    540  CD  ILE A  35      18.300  42.580  48.180  0.00  0.00            
ATOM    541  HD1 ILE A  35      18.940  42.860  49.040  0.00  0.00            
ATOM    542  HD2 ILE A  35      18.280  43.460  47.500  0.00  0.00            
ATOM    543  HD3 ILE A  35      17.310  42.380  48.630  0.00  0.00            
ATOM    544  C   ILE A  35      20.170  40.330  44.930  0.00  0.00            
ATOM    545  O   ILE A  35      21.230  40.150  45.480  0.00  0.00            
ATOM    546  N   THR A  36      20.130  40.900  43.680  0.00  0.00            
ATOM    547  HN  THR A  36      19.280  41.140  43.230  0.00  0.00            
ATOM    548  CA  THR A  36      21.220  41.510  43.000  0.00  0.00            
ATOM    549  HA  THR A  36      22.070  40.840  42.920  0.00  0.00            
ATOM    550  CB  THR A  36      20.850  41.940  41.610  0.00  0.00            
ATOM    551  HB  THR A  36      21.640  42.600  41.180  0.00  0.00            
ATOM    552  OG1 THR A  36      19.590  42.620  41.480  0.00  0.00            
ATOM    553  HG1 THR A  36      19.710  43.450  41.010  0.00  0.00            
ATOM    554  CG2 THR A  36      20.790  40.650  40.760  0.00  0.00            
ATOM    555 HG21 THR A  36      21.820  40.380  40.430  0.00  0.00            
ATOM    556 HG22 THR A  36      20.180  39.900  41.300  0.00  0.00            
ATOM    557 HG23 THR A  36      20.280  40.990  39.830  0.00  0.00            
ATOM    558  C   THR A  36      21.810  42.790  43.600  0.00  0.00            
ATOM    559  O   THR A  36      21.160  43.580  44.320  0.00  0.00            
ATOM    560  N   GLY A  37      23.160  43.070  43.380  0.00  0.00            
ATOM    561  HN  GLY A  37      23.620  42.440  42.760  0.00  0.00            
ATOM    562  CA  GLY A  37      23.930  44.060  44.090  0.00  0.00            
ATOM    563  HA1 GLY A  37      23.960  43.790  45.130  0.00  0.00            
ATOM    564  HA2 GLY A  37      24.930  44.100  43.670  0.00  0.00            
ATOM    565  C   GLY A  37      23.360  45.460  44.110  0.00  0.00            
ATOM    566  O   GLY A  37      23.340  46.160  45.160  0.00  0.00            
ATOM    567  N   GLU A  38      22.920  45.960  42.930  0.00  0.00            
ATOM    568  HN  GLU A  38      23.000  45.410  42.100  0.00  0.00            
ATOM    569  CA  GLU A  38      22.230  47.260  42.780  0.00  0.00            
ATOM    570  HA  GLU A  38      22.720  48.070  43.290  0.00  0.00            
ATOM    571  CB  GLU A  38      22.130  47.720  41.260  0.00  0.00            
ATOM    572  HB1 GLU A  38      21.450  46.920  40.900  0.00  0.00            
ATOM    573  HB2 GLU A  38      21.610  48.710  41.180  0.00  0.00            
ATOM    574  CG  GLU A  38      23.520  47.920  40.640  0.00  0.00            
ATOM    575  HG1 GLU A  38      24.220  47.130  40.980  0.00  0.00            
ATOM    576  HG2 GLU A  38      23.490  47.840  39.530  0.00  0.00            
ATOM    577  CD  GLU A  38      24.140  49.290  40.960  0.00  0.00            
ATOM    578  OE1 GLU A  38      24.290  49.670  42.160  0.00  0.00            
ATOM    579  OE2 GLU A  38      24.450  49.970  39.970  0.00  0.00            
ATOM    580  C   GLU A  38      20.860  47.310  43.420  0.00  0.00            
ATOM    581  O   GLU A  38      20.530  48.340  44.000  0.00  0.00            
ATOM    582  N   GLN A  39      20.100  46.190  43.380  0.00  0.00            
ATOM    583  HN  GLN A  39      20.590  45.360  43.130  0.00  0.00            
ATOM    584  CA  GLN A  39      18.790  45.960  44.030  0.00  0.00            
ATOM    585  HA  GLN A  39      18.080  46.720  43.730  0.00  0.00            
ATOM    586  CB  GLN A  39      18.190  44.620  43.500  0.00  0.00            
ATOM    587  HB1 GLN A  39      18.200  44.580  42.390  0.00  0.00            
ATOM    588  HB2 GLN A  39      18.770  43.780  43.930  0.00  0.00            
ATOM    589  CG  GLN A  39      16.700  44.400  44.070  0.00  0.00            
ATOM    590  HG1 GLN A  39      16.250  43.540  43.520  0.00  0.00            
ATOM    591  HG2 GLN A  39      16.730  44.200  45.160  0.00  0.00            
ATOM    592  CD  GLN A  39      15.790  45.590  43.800  0.00  0.00            
ATOM    593  OE1 GLN A  39      15.100  45.670  42.770  0.00  0.00            
ATOM    594  NE2 GLN A  39      15.740  46.570  44.730  0.00  0.00            
ATOM    595 HE21 GLN A  39      15.110  47.340  44.620  0.00  0.00            
ATOM    596 HE22 GLN A  39      16.180  46.490  45.620  0.00  0.00            
ATOM    597  C   GLN A  39      19.050  46.110  45.590  0.00  0.00            
ATOM    598  O   GLN A  39      18.260  46.770  46.230  0.00  0.00            
ATOM    599  N   ALA A  40      20.150  45.510  46.120  0.00  0.00            
ATOM    600  HN  ALA A  40      20.750  44.930  45.560  0.00  0.00            
ATOM    601  CA  ALA A  40      20.420  45.710  47.530  0.00  0.00            
ATOM    602  HA  ALA A  40      19.590  45.360  48.120  0.00  0.00            
ATOM    603  CB  ALA A  40      21.640  44.760  47.840  0.00  0.00            
ATOM    604  HB1 ALA A  40      21.200  43.740  47.760  0.00  0.00            
ATOM    605  HB2 ALA A  40      22.560  44.820  47.220  0.00  0.00            
ATOM    606  HB3 ALA A  40      21.820  45.050  48.900  0.00  0.00            
ATOM    607  C   ALA A  40      20.720  47.190  47.920  0.00  0.00            
ATOM    608  O   ALA A  40      20.430  47.580  49.020  0.00  0.00            
ATOM    609  N   ARG A  41      21.570  47.880  46.980  0.00  0.00            
ATOM    610  HN  ARG A  41      22.000  47.300  46.280  0.00  0.00            
ATOM    611  CA  ARG A  41      21.860  49.300  47.160  0.00  0.00            
ATOM    612  HA  ARG A  41      22.290  49.490  48.130  0.00  0.00            
ATOM    613  CB  ARG A  41      23.010  49.790  46.170  0.00  0.00            
ATOM    614  HB1 ARG A  41      22.660  49.560  45.140  0.00  0.00            
ATOM    615  HB2 ARG A  41      23.190  50.880  46.310  0.00  0.00            
ATOM    616  CG  ARG A  41      24.330  49.040  46.320  0.00  0.00            
ATOM    617  HG1 ARG A  41      24.800  49.280  47.300  0.00  0.00            
ATOM    618  HG2 ARG A  41      24.170  47.960  46.140  0.00  0.00            
ATOM    619  CD  ARG A  41      25.350  49.540  45.340  0.00  0.00            
ATOM    620  HD1 ARG A  41      24.850  49.910  44.420  0.00  0.00            
ATOM    621  HD2 ARG A  41      25.830  50.440  45.770  0.00  0.00            
ATOM    622  NE  ARG A  41      26.390  48.530  45.230  0.00  0.00            
ATOM    623  HE  ARG A  41      27.160  48.600  45.860  0.00  0.00            
ATOM    624  CZ  ARG A  41      26.590  47.760  44.220  0.00  0.00            
ATOM    625  NH1 ARG A  41      25.920  47.530  43.080  0.00  0.00            
ATOM    626 HH11 ARG A  41      25.140  48.100  42.860  0.00  0.00            
ATOM    627 HH12 ARG A  41      26.460  47.140  42.340  0.00  0.00            
ATOM    628  NH2 ARG A  41      27.740  47.030  44.340  0.00  0.00            
ATOM    629 HH21 ARG A  41      28.160  47.060  45.240  0.00  0.00            
ATOM    630 HH22 ARG A  41      27.910  46.260  43.720  0.00  0.00            
ATOM    631  C   ARG A  41      20.640  50.270  47.080  0.00  0.00            
ATOM    632  O   ARG A  41      20.460  51.160  47.880  0.00  0.00            
ATOM    633  N   ASN A  42      19.790  50.010  46.090  0.00  0.00            
ATOM    634  HN  ASN A  42      20.000  49.300  45.420  0.00  0.00            
ATOM    635  CA  ASN A  42      18.460  50.610  45.990  0.00  0.00            
ATOM    636  HA  ASN A  42      18.500  51.690  45.930  0.00  0.00            
ATOM    637  CB  ASN A  42      17.840  49.960  44.640  0.00  0.00            
ATOM    638  HB1 ASN A  42      18.550  50.230  43.830  0.00  0.00            
ATOM    639  HB2 ASN A  42      17.860  48.860  44.760  0.00  0.00            
ATOM    640  CG  ASN A  42      16.430  50.280  44.240  0.00  0.00            
ATOM    641  OD1 ASN A  42      15.560  49.410  43.920  0.00  0.00            
ATOM    642  ND2 ASN A  42      16.040  51.600  44.480  0.00  0.00            
ATOM    643 HD21 ASN A  42      16.740  52.300  44.640  0.00  0.00            
ATOM    644 HD22 ASN A  42      15.120  51.770  44.130  0.00  0.00            
ATOM    645  C   ASN A  42      17.540  50.370  47.180  0.00  0.00            
ATOM    646  O   ASN A  42      16.880  51.310  47.580  0.00  0.00            
ATOM    647  N   LEU A  43      17.560  49.180  47.790  0.00  0.00            
ATOM    648  HN  LEU A  43      17.900  48.410  47.250  0.00  0.00            
ATOM    649  CA  LEU A  43      16.840  48.800  49.000  0.00  0.00            
ATOM    650  HA  LEU A  43      15.800  48.920  48.760  0.00  0.00            
ATOM    651  CB  LEU A  43      17.000  47.310  49.420  0.00  0.00            
ATOM    652  HB1 LEU A  43      16.500  46.680  48.650  0.00  0.00            
ATOM    653  HB2 LEU A  43      18.100  47.110  49.450  0.00  0.00            
ATOM    654  CG  LEU A  43      16.580  46.930  50.830  0.00  0.00            
ATOM    655  HG  LEU A  43      17.080  47.630  51.540  0.00  0.00            
ATOM    656  CD1 LEU A  43      15.060  46.990  50.940  0.00  0.00            
ATOM    657 HD11 LEU A  43      14.660  48.030  50.950  0.00  0.00            
ATOM    658 HD12 LEU A  43      14.610  46.450  50.070  0.00  0.00            
ATOM    659 HD13 LEU A  43      14.780  46.490  51.890  0.00  0.00            
ATOM    660  CD2 LEU A  43      17.100  45.530  51.180  0.00  0.00            
ATOM    661 HD21 LEU A  43      17.010  45.410  52.280  0.00  0.00            
ATOM    662 HD22 LEU A  43      16.460  44.860  50.560  0.00  0.00            
ATOM    663 HD23 LEU A  43      18.150  45.320  50.880  0.00  0.00            
ATOM    664  C   LEU A  43      17.190  49.700  50.180  0.00  0.00            
ATOM    665  O   LEU A  43      16.370  50.270  50.870  0.00  0.00            
ATOM    666  N   PHE A  44      18.530  49.980  50.340  0.00  0.00            
ATOM    667  HN  PHE A  44      19.100  49.510  49.680  0.00  0.00            
ATOM    668  CA  PHE A  44      19.150  50.760  51.280  0.00  0.00            
ATOM    669  HA  PHE A  44      18.700  50.450  52.210  0.00  0.00            
ATOM    670  CB  PHE A  44      20.720  50.440  51.370  0.00  0.00            
ATOM    671  HB1 PHE A  44      21.160  50.510  50.360  0.00  0.00            
ATOM    672  HB2 PHE A  44      21.160  51.240  52.000  0.00  0.00            
ATOM    673  CG  PHE A  44      20.980  49.090  51.940  0.00  0.00            
ATOM    674  CD1 PHE A  44      22.070  48.350  51.480  0.00  0.00            
ATOM    675  HD1 PHE A  44      22.630  48.860  50.710  0.00  0.00            
ATOM    676  CE1 PHE A  44      22.350  47.020  51.830  0.00  0.00            
ATOM    677  HE1 PHE A  44      23.200  46.590  51.310  0.00  0.00            
ATOM    678  CZ  PHE A  44      21.490  46.370  52.690  0.00  0.00            
ATOM    679  HZ  PHE A  44      21.730  45.360  52.990  0.00  0.00            
ATOM    680  CD2 PHE A  44      20.200  48.440  52.910  0.00  0.00            
ATOM    681  HD2 PHE A  44      19.390  48.910  53.450  0.00  0.00            
ATOM    682  CE2 PHE A  44      20.440  47.050  53.220  0.00  0.00            
ATOM    683  HE2 PHE A  44      19.800  46.630  53.980  0.00  0.00            
ATOM    684  C   PHE A  44      18.940  52.320  51.070  0.00  0.00            
ATOM    685  O   PHE A  44      18.740  53.080  51.990  0.00  0.00            
ATOM    686  N   LEU A  45      18.890  52.740  49.810  0.00  0.00            
ATOM    687  HN  LEU A  45      19.230  52.100  49.130  0.00  0.00            
ATOM    688  CA  LEU A  45      18.400  54.070  49.430  0.00  0.00            
ATOM    689  HA  LEU A  45      18.870  54.740  50.130  0.00  0.00            
ATOM    690  CB  LEU A  45      18.870  54.410  47.950  0.00  0.00            
ATOM    691  HB1 LEU A  45      18.390  53.700  47.230  0.00  0.00            
ATOM    692  HB2 LEU A  45      18.500  55.440  47.750  0.00  0.00            
ATOM    693  CG  LEU A  45      20.410  54.540  47.810  0.00  0.00            
ATOM    694  HG  LEU A  45      20.840  53.640  48.300  0.00  0.00            
ATOM    695  CD1 LEU A  45      20.910  54.500  46.340  0.00  0.00            
ATOM    696 HD11 LEU A  45      20.750  55.500  45.890  0.00  0.00            
ATOM    697 HD12 LEU A  45      21.990  54.270  46.270  0.00  0.00            
ATOM    698 HD13 LEU A  45      20.330  53.720  45.800  0.00  0.00            
ATOM    699  CD2 LEU A  45      20.860  55.780  48.570  0.00  0.00            
ATOM    700 HD21 LEU A  45      20.530  55.670  49.620  0.00  0.00            
ATOM    701 HD22 LEU A  45      21.950  55.970  48.590  0.00  0.00            
ATOM    702 HD23 LEU A  45      20.310  56.590  48.040  0.00  0.00            
ATOM    703  C   LEU A  45      16.900  54.350  49.620  0.00  0.00            
ATOM    704  O   LEU A  45      16.450  55.460  49.970  0.00  0.00            
ATOM    705  N   SER A  46      16.060  53.280  49.540  0.00  0.00            
ATOM    706  HN  SER A  46      16.460  52.400  49.300  0.00  0.00            
ATOM    707  CA  SER A  46      14.710  53.340  50.020  0.00  0.00            
ATOM    708  HA  SER A  46      14.220  54.140  49.480  0.00  0.00            
ATOM    709  CB  SER A  46      14.000  52.060  49.670  0.00  0.00            
ATOM    710  HB1 SER A  46      14.340  51.540  48.750  0.00  0.00            
ATOM    711  HB2 SER A  46      14.340  51.330  50.430  0.00  0.00            
ATOM    712  OG  SER A  46      12.590  52.140  49.820  0.00  0.00            
ATOM    713  HG1 SER A  46      12.300  52.440  48.960  0.00  0.00            
ATOM    714  C   SER A  46      14.550  53.560  51.540  0.00  0.00            
ATOM    715  O   SER A  46      13.660  54.240  52.090  0.00  0.00            
ATOM    716  N   TRP A  47      15.540  53.000  52.260  0.00  0.00            
ATOM    717  HN  TRP A  47      16.290  52.500  51.820  0.00  0.00            
ATOM    718  CA  TRP A  47      15.600  52.990  53.670  0.00  0.00            
ATOM    719  HA  TRP A  47      14.610  53.110  54.080  0.00  0.00            
ATOM    720  CB  TRP A  47      16.340  51.780  54.240  0.00  0.00            
ATOM    721  HB1 TRP A  47      17.270  51.630  53.670  0.00  0.00            
ATOM    722  HB2 TRP A  47      16.600  52.020  55.300  0.00  0.00            
ATOM    723  CG  TRP A  47      15.580  50.460  54.360  0.00  0.00            
ATOM    724  CD1 TRP A  47      14.300  50.160  54.020  0.00  0.00            
ATOM    725  HD1 TRP A  47      13.800  50.820  53.330  0.00  0.00            
ATOM    726  NE1 TRP A  47      13.970  48.880  54.220  0.00  0.00            
ATOM    727  HE1 TRP A  47      13.090  48.550  53.960  0.00  0.00            
ATOM    728  CE2 TRP A  47      15.090  48.270  54.730  0.00  0.00            
ATOM    729  CD2 TRP A  47      16.130  49.220  54.800  0.00  0.00            
ATOM    730  CE3 TRP A  47      17.370  48.800  55.300  0.00  0.00            
ATOM    731  HE3 TRP A  47      18.090  49.580  55.510  0.00  0.00            
ATOM    732  CZ3 TRP A  47      17.590  47.400  55.540  0.00  0.00            
ATOM    733  HZ3 TRP A  47      18.520  47.020  55.920  0.00  0.00            
ATOM    734  CZ2 TRP A  47      15.210  46.960  55.050  0.00  0.00            
ATOM    735  HZ2 TRP A  47      14.400  46.260  54.990  0.00  0.00            
ATOM    736  CH2 TRP A  47      16.530  46.500  55.380  0.00  0.00            
ATOM    737  HH2 TRP A  47      16.760  45.450  55.470  0.00  0.00            
ATOM    738  C   TRP A  47      16.320  54.270  54.170  0.00  0.00            
ATOM    739  O   TRP A  47      16.510  54.480  55.380  0.00  0.00            
ATOM    740  N   ARG A  48      16.700  55.160  53.220  0.00  0.00            
ATOM    741  HN  ARG A  48      16.480  54.990  52.260  0.00  0.00            
ATOM    742  CA  ARG A  48      17.390  56.440  53.280  0.00  0.00            
ATOM    743  HA  ARG A  48      17.790  56.530  52.280  0.00  0.00            
ATOM    744  CB  ARG A  48      16.450  57.680  53.540  0.00  0.00            
ATOM    745  HB1 ARG A  48      17.060  58.600  53.580  0.00  0.00            
ATOM    746  HB2 ARG A  48      15.860  57.730  52.590  0.00  0.00            
ATOM    747  CG  ARG A  48      15.580  57.470  54.810  0.00  0.00            
ATOM    748  HG1 ARG A  48      14.770  56.750  54.560  0.00  0.00            
ATOM    749  HG2 ARG A  48      16.140  57.130  55.710  0.00  0.00            
ATOM    750  CD  ARG A  48      14.830  58.650  55.420  0.00  0.00            
ATOM    751  HD1 ARG A  48      14.270  59.180  54.610  0.00  0.00            
ATOM    752  HD2 ARG A  48      14.210  58.230  56.230  0.00  0.00            
ATOM    753  NE  ARG A  48      15.870  59.630  55.980  0.00  0.00            
ATOM    754  HE  ARG A  48      16.790  59.810  55.630  0.00  0.00            
ATOM    755  CZ  ARG A  48      15.620  60.300  57.030  0.00  0.00            
ATOM    756  NH1 ARG A  48      14.440  60.620  57.550  0.00  0.00            
ATOM    757 HH11 ARG A  48      13.710  60.650  56.860  0.00  0.00            
ATOM    758 HH12 ARG A  48      14.300  61.350  58.220  0.00  0.00            
ATOM    759  NH2 ARG A  48      16.630  60.950  57.530  0.00  0.00            
ATOM    760 HH21 ARG A  48      17.520  60.690  57.140  0.00  0.00            
ATOM    761 HH22 ARG A  48      16.570  61.230  58.480  0.00  0.00            
ATOM    762  C   ARG A  48      18.580  56.320  54.310  0.00  0.00            
ATOM    763  O   ARG A  48      18.930  57.160  55.210  0.00  0.00            
ATOM    764  N   LEU A  49      19.370  55.190  54.140  0.00  0.00            
ATOM    765  HN  LEU A  49      19.240  54.650  53.310  0.00  0.00            
ATOM    766  CA  LEU A  49      20.680  55.230  54.820  0.00  0.00            
ATOM    767  HA  LEU A  49      20.490  55.420  55.870  0.00  0.00            
ATOM    768  CB  LEU A  49      21.390  53.850  54.820  0.00  0.00            
ATOM    769  HB1 LEU A  49      21.920  53.700  53.850  0.00  0.00            
ATOM    770  HB2 LEU A  49      22.160  53.910  55.610  0.00  0.00            
ATOM    771  CG  LEU A  49      20.570  52.580  55.150  0.00  0.00            
ATOM    772  HG  LEU A  49      19.790  52.560  54.360  0.00  0.00            
ATOM    773  CD1 LEU A  49      21.490  51.390  54.940  0.00  0.00            
ATOM    774 HD11 LEU A  49      20.910  50.440  55.020  0.00  0.00            
ATOM    775 HD12 LEU A  49      22.130  51.490  54.040  0.00  0.00            
ATOM    776 HD13 LEU A  49      22.130  51.350  55.850  0.00  0.00            
ATOM    777  CD2 LEU A  49      19.860  52.540  56.560  0.00  0.00            
ATOM    778 HD21 LEU A  49      20.660  52.540  57.330  0.00  0.00            
ATOM    779 HD22 LEU A  49      19.200  53.430  56.680  0.00  0.00            
ATOM    780 HD23 LEU A  49      19.230  51.640  56.650  0.00  0.00            
ATOM    781  C   LEU A  49      21.630  56.220  54.300  0.00  0.00            
ATOM    782  O   LEU A  49      21.720  56.250  53.080  0.00  0.00            
ATOM    783  N   PRO A  50      22.480  56.890  55.030  0.00  0.00            
ATOM    784  CD  PRO A  50      22.420  57.000  56.460  0.00  0.00            
ATOM    785  HD1 PRO A  50      22.910  56.120  56.910  0.00  0.00            
ATOM    786  HD2 PRO A  50      21.410  56.950  56.920  0.00  0.00            
ATOM    787  CA  PRO A  50      23.580  57.650  54.470  0.00  0.00            
ATOM    788  HA  PRO A  50      23.110  58.350  53.800  0.00  0.00            
ATOM    789  CB  PRO A  50      24.280  58.280  55.680  0.00  0.00            
ATOM    790  HB1 PRO A  50      25.060  57.530  55.930  0.00  0.00            
ATOM    791  HB2 PRO A  50      24.590  59.320  55.430  0.00  0.00            
ATOM    792  CG  PRO A  50      23.170  58.310  56.740  0.00  0.00            
ATOM    793  HG1 PRO A  50      23.610  58.240  57.760  0.00  0.00            
ATOM    794  HG2 PRO A  50      22.510  59.180  56.550  0.00  0.00            
ATOM    795  C   PRO A  50      24.560  56.830  53.630  0.00  0.00            
ATOM    796  O   PRO A  50      24.620  55.600  53.740  0.00  0.00            
ATOM    797  N   ARG A  51      25.370  57.430  52.740  0.00  0.00            
ATOM    798  HN  ARG A  51      25.380  58.430  52.680  0.00  0.00            
ATOM    799  CA  ARG A  51      26.250  56.710  51.870  0.00  0.00            
ATOM    800  HA  ARG A  51      25.690  55.990  51.290  0.00  0.00            
ATOM    801  CB  ARG A  51      26.750  57.540  50.750  0.00  0.00            
ATOM    802  HB1 ARG A  51      27.380  58.420  51.020  0.00  0.00            
ATOM    803  HB2 ARG A  51      27.250  56.900  49.990  0.00  0.00            
ATOM    804  CG  ARG A  51      25.600  58.100  49.820  0.00  0.00            
ATOM    805  HG1 ARG A  51      25.170  59.020  50.280  0.00  0.00            
ATOM    806  HG2 ARG A  51      26.190  58.360  48.910  0.00  0.00            
ATOM    807  CD  ARG A  51      24.500  57.230  49.390  0.00  0.00            
ATOM    808  HD1 ARG A  51      23.940  56.950  50.310  0.00  0.00            
ATOM    809  HD2 ARG A  51      23.700  57.740  48.800  0.00  0.00            
ATOM    810  NE  ARG A  51      25.090  56.070  48.710  0.00  0.00            
ATOM    811  HE  ARG A  51      25.870  55.530  49.030  0.00  0.00            
ATOM    812  CZ  ARG A  51      24.970  55.790  47.420  0.00  0.00            
ATOM    813  NH1 ARG A  51      24.150  56.340  46.570  0.00  0.00            
ATOM    814 HH11 ARG A  51      23.500  57.050  46.840  0.00  0.00            
ATOM    815 HH12 ARG A  51      23.930  55.950  45.680  0.00  0.00            
ATOM    816  NH2 ARG A  51      25.910  54.930  46.970  0.00  0.00            
ATOM    817 HH21 ARG A  51      26.660  54.640  47.560  0.00  0.00            
ATOM    818 HH22 ARG A  51      25.790  54.730  46.000  0.00  0.00            
ATOM    819  C   ARG A  51      27.310  55.890  52.660  0.00  0.00            
ATOM    820  O   ARG A  51      27.470  54.770  52.170  0.00  0.00            
ATOM    821  N   GLU A  52      27.940  56.410  53.750  0.00  0.00            
ATOM    822  HN  GLU A  52      27.890  57.360  54.040  0.00  0.00            
ATOM    823  CA  GLU A  52      28.990  55.660  54.510  0.00  0.00            
ATOM    824  HA  GLU A  52      29.690  55.290  53.780  0.00  0.00            
ATOM    825  CB  GLU A  52      29.640  56.610  55.590  0.00  0.00            
ATOM    826  HB1 GLU A  52      28.890  57.090  56.260  0.00  0.00            
ATOM    827  HB2 GLU A  52      30.420  56.050  56.140  0.00  0.00            
ATOM    828  CG  GLU A  52      30.530  57.610  54.810  0.00  0.00            
ATOM    829  HG1 GLU A  52      31.500  57.100  54.620  0.00  0.00            
ATOM    830  HG2 GLU A  52      30.040  57.790  53.830  0.00  0.00            
ATOM    831  CD  GLU A  52      30.790  58.930  55.470  0.00  0.00            
ATOM    832  OE1 GLU A  52      31.440  58.980  56.520  0.00  0.00            
ATOM    833  OE2 GLU A  52      30.280  59.890  54.850  0.00  0.00            
ATOM    834  C   GLU A  52      28.470  54.440  55.150  0.00  0.00            
ATOM    835  O   GLU A  52      29.060  53.370  55.140  0.00  0.00            
ATOM    836  N   VAL A  53      27.290  54.550  55.680  0.00  0.00            
ATOM    837  HN  VAL A  53      26.750  55.380  55.630  0.00  0.00            
ATOM    838  CA  VAL A  53      26.480  53.560  56.310  0.00  0.00            
ATOM    839  HA  VAL A  53      27.070  53.180  57.130  0.00  0.00            
ATOM    840  CB  VAL A  53      25.340  54.220  56.990  0.00  0.00            
ATOM    841  HB  VAL A  53      24.870  54.830  56.190  0.00  0.00            
ATOM    842  CG1 VAL A  53      24.290  53.220  57.440  0.00  0.00            
ATOM    843 HG11 VAL A  53      23.970  52.620  56.560  0.00  0.00            
ATOM    844 HG12 VAL A  53      24.790  52.580  58.200  0.00  0.00            
ATOM    845 HG13 VAL A  53      23.400  53.750  57.850  0.00  0.00            
ATOM    846  CG2 VAL A  53      25.900  55.080  58.140  0.00  0.00            
ATOM    847 HG21 VAL A  53      26.310  55.940  57.560  0.00  0.00            
ATOM    848 HG22 VAL A  53      25.100  55.340  58.870  0.00  0.00            
ATOM    849 HG23 VAL A  53      26.660  54.570  58.770  0.00  0.00            
ATOM    850  C   VAL A  53      26.140  52.440  55.360  0.00  0.00            
ATOM    851  O   VAL A  53      26.270  51.260  55.670  0.00  0.00            
ATOM    852  N   LEU A  54      25.680  52.890  54.150  0.00  0.00            
ATOM    853  HN  LEU A  54      25.580  53.860  53.940  0.00  0.00            
ATOM    854  CA  LEU A  54      25.290  52.020  53.070  0.00  0.00            
ATOM    855  HA  LEU A  54      24.600  51.270  53.440  0.00  0.00            
ATOM    856  CB  LEU A  54      24.590  52.950  51.960  0.00  0.00            
ATOM    857  HB1 LEU A  54      23.880  53.520  52.600  0.00  0.00            
ATOM    858  HB2 LEU A  54      25.220  53.790  51.600  0.00  0.00            
ATOM    859  CG  LEU A  54      24.000  52.170  50.770  0.00  0.00            
ATOM    860  HG  LEU A  54      23.520  51.220  51.080  0.00  0.00            
ATOM    861  CD1 LEU A  54      22.820  53.010  50.120  0.00  0.00            
ATOM    862 HD11 LEU A  54      23.190  54.010  49.820  0.00  0.00            
ATOM    863 HD12 LEU A  54      22.410  52.470  49.240  0.00  0.00            
ATOM    864 HD13 LEU A  54      21.970  53.140  50.830  0.00  0.00            
ATOM    865  CD2 LEU A  54      25.020  51.880  49.660  0.00  0.00            
ATOM    866 HD21 LEU A  54      26.050  51.590  49.930  0.00  0.00            
ATOM    867 HD22 LEU A  54      24.670  51.060  49.000  0.00  0.00            
ATOM    868 HD23 LEU A  54      25.130  52.760  48.990  0.00  0.00            
ATOM    869  C   LEU A  54      26.440  51.190  52.530  0.00  0.00            
ATOM    870  O   LEU A  54      26.340  49.970  52.370  0.00  0.00            
ATOM    871  N   LYS A  55      27.620  51.760  52.460  0.00  0.00            
ATOM    872  HN  LYS A  55      27.710  52.740  52.580  0.00  0.00            
ATOM    873  CA  LYS A  55      28.860  51.010  52.180  0.00  0.00            
ATOM    874  HA  LYS A  55      28.690  50.420  51.290  0.00  0.00            
ATOM    875  CB  LYS A  55      30.000  52.020  52.060  0.00  0.00            
ATOM    876  HB1 LYS A  55      29.710  52.750  51.270  0.00  0.00            
ATOM    877  HB2 LYS A  55      30.080  52.520  53.050  0.00  0.00            
ATOM    878  CG  LYS A  55      31.490  51.540  51.760  0.00  0.00            
ATOM    879  HG1 LYS A  55      32.110  52.430  51.550  0.00  0.00            
ATOM    880  HG2 LYS A  55      31.870  51.000  52.660  0.00  0.00            
ATOM    881  CD  LYS A  55      31.580  50.630  50.520  0.00  0.00            
ATOM    882  HD1 LYS A  55      31.090  49.630  50.590  0.00  0.00            
ATOM    883  HD2 LYS A  55      30.910  51.000  49.710  0.00  0.00            
ATOM    884  CE  LYS A  55      32.920  50.420  49.870  0.00  0.00            
ATOM    885  HE1 LYS A  55      32.890  49.620  49.100  0.00  0.00            
ATOM    886  HE2 LYS A  55      33.200  51.340  49.310  0.00  0.00            
ATOM    887  NZ  LYS A  55      33.960  50.010  50.800  0.00  0.00            
ATOM    888  HZ1 LYS A  55      33.730  49.190  51.390  0.00  0.00            
ATOM    889  HZ2 LYS A  55      34.880  49.840  50.330  0.00  0.00            
ATOM    890  HZ3 LYS A  55      34.170  50.790  51.460  0.00  0.00            
ATOM    891  C   LYS A  55      29.280  50.030  53.280  0.00  0.00            
ATOM    892  O   LYS A  55      29.660  48.820  53.030  0.00  0.00            
ATOM    893  N   HIS A  56      29.230  50.440  54.540  0.00  0.00            
ATOM    894  HN  HIS A  56      28.960  51.390  54.690  0.00  0.00            
ATOM    895  CA  HIS A  56      29.500  49.510  55.640  0.00  0.00            
ATOM    896  HA  HIS A  56      30.480  49.100  55.460  0.00  0.00            
ATOM    897  CB  HIS A  56      29.510  50.270  57.030  0.00  0.00            
ATOM    898  HB1 HIS A  56      30.170  51.160  56.940  0.00  0.00            
ATOM    899  HB2 HIS A  56      28.510  50.740  57.150  0.00  0.00            
ATOM    900  ND1 HIS A  56      30.710  48.480  58.180  0.00  0.00            
ATOM    901  CG  HIS A  56      29.860  49.550  58.290  0.00  0.00            
ATOM    902  CE1 HIS A  56      31.080  48.180  59.400  0.00  0.00            
ATOM    903  HE1 HIS A  56      31.830  47.520  59.840  0.00  0.00            
ATOM    904  NE2 HIS A  56      30.520  48.980  60.280  0.00  0.00            
ATOM    905  HE2 HIS A  56      30.490  48.940  61.270  0.00  0.00            
ATOM    906  CD2 HIS A  56      29.720  49.920  59.580  0.00  0.00            
ATOM    907  HD2 HIS A  56      29.220  50.750  60.060  0.00  0.00            
ATOM    908  C   HIS A  56      28.550  48.330  55.740  0.00  0.00            
ATOM    909  O   HIS A  56      28.990  47.210  55.660  0.00  0.00            
ATOM    910  N   VAL A  57      27.240  48.630  55.920  0.00  0.00            
ATOM    911  HN  VAL A  57      27.050  49.600  55.830  0.00  0.00            
ATOM    912  CA  VAL A  57      26.130  47.690  56.010  0.00  0.00            
ATOM    913  HA  VAL A  57      26.330  47.020  56.830  0.00  0.00            
ATOM    914  CB  VAL A  57      24.780  48.380  56.150  0.00  0.00            
ATOM    915  HB  VAL A  57      24.710  49.220  55.420  0.00  0.00            
ATOM    916  CG1 VAL A  57      23.560  47.390  55.780  0.00  0.00            
ATOM    917 HG11 VAL A  57      22.620  47.970  55.890  0.00  0.00            
ATOM    918 HG12 VAL A  57      23.530  47.110  54.700  0.00  0.00            
ATOM    919 HG13 VAL A  57      23.600  46.380  56.250  0.00  0.00            
ATOM    920  CG2 VAL A  57      24.530  49.030  57.560  0.00  0.00            
ATOM    921 HG21 VAL A  57      25.300  49.780  57.810  0.00  0.00            
ATOM    922 HG22 VAL A  57      23.600  49.640  57.550  0.00  0.00            
ATOM    923 HG23 VAL A  57      24.670  48.250  58.340  0.00  0.00            
ATOM    924  C   VAL A  57      26.070  46.800  54.760  0.00  0.00            
ATOM    925  O   VAL A  57      25.880  45.590  55.000  0.00  0.00            
ATOM    926  N   TRP A  58      26.340  47.260  53.540  0.00  0.00            
ATOM    927  HN  TRP A  58      26.660  48.200  53.450  0.00  0.00            
ATOM    928  CA  TRP A  58      26.230  46.400  52.360  0.00  0.00            
ATOM    929  HA  TRP A  58      25.360  45.770  52.440  0.00  0.00            
ATOM    930  CB  TRP A  58      26.230  47.220  51.070  0.00  0.00            
ATOM    931  HB1 TRP A  58      25.450  47.990  51.240  0.00  0.00            
ATOM    932  HB2 TRP A  58      27.190  47.790  51.070  0.00  0.00            
ATOM    933  CG  TRP A  58      26.090  46.560  49.710  0.00  0.00            
ATOM    934  CD1 TRP A  58      24.910  46.670  49.010  0.00  0.00            
ATOM    935  HD1 TRP A  58      24.040  47.180  49.410  0.00  0.00            
ATOM    936  NE1 TRP A  58      24.970  45.780  47.920  0.00  0.00            
ATOM    937  HE1 TRP A  58      24.200  45.540  47.380  0.00  0.00            
ATOM    938  CE2 TRP A  58      26.280  45.470  47.750  0.00  0.00            
ATOM    939  CD2 TRP A  58      27.010  45.940  48.830  0.00  0.00            
ATOM    940  CE3 TRP A  58      28.390  45.850  48.890  0.00  0.00            
ATOM    941  HE3 TRP A  58      28.960  46.400  49.620  0.00  0.00            
ATOM    942  CZ3 TRP A  58      29.000  45.270  47.800  0.00  0.00            
ATOM    943  HZ3 TRP A  58      30.080  45.230  47.780  0.00  0.00            
ATOM    944  CZ2 TRP A  58      26.890  44.820  46.720  0.00  0.00            
ATOM    945  HZ2 TRP A  58      26.280  44.500  45.880  0.00  0.00            
ATOM    946  CH2 TRP A  58      28.300  44.620  46.800  0.00  0.00            
ATOM    947  HH2 TRP A  58      28.790  44.150  45.960  0.00  0.00            
ATOM    948  C   TRP A  58      27.340  45.270  52.270  0.00  0.00            
ATOM    949  O   TRP A  58      27.110  44.100  52.130  0.00  0.00            
ATOM    950  N   GLU A  59      28.600  45.680  52.510  0.00  0.00            
ATOM    951  HN  GLU A  59      28.850  46.640  52.580  0.00  0.00            
ATOM    952  CA  GLU A  59      29.720  44.850  52.790  0.00  0.00            
ATOM    953  HA  GLU A  59      30.010  44.240  51.940  0.00  0.00            
ATOM    954  CB  GLU A  59      31.030  45.690  52.910  0.00  0.00            
ATOM    955  HB1 GLU A  59      30.820  46.420  53.720  0.00  0.00            
ATOM    956  HB2 GLU A  59      31.810  44.950  53.170  0.00  0.00            
ATOM    957  CG  GLU A  59      31.460  46.420  51.650  0.00  0.00            
ATOM    958  HG1 GLU A  59      31.650  45.620  50.900  0.00  0.00            
ATOM    959  HG2 GLU A  59      30.690  47.050  51.160  0.00  0.00            
ATOM    960  CD  GLU A  59      32.760  47.130  51.830  0.00  0.00            
ATOM    961  OE1 GLU A  59      33.770  46.670  51.190  0.00  0.00            
ATOM    962  OE2 GLU A  59      32.870  48.110  52.600  0.00  0.00            
ATOM    963  C   GLU A  59      29.510  43.880  53.990  0.00  0.00            
ATOM    964  O   GLU A  59      29.790  42.680  53.920  0.00  0.00            
ATOM    965  N   LEU A  60      28.890  44.370  55.110  0.00  0.00            
ATOM    966  HN  LEU A  60      28.760  45.350  55.170  0.00  0.00            
ATOM    967  CA  LEU A  60      28.480  43.570  56.290  0.00  0.00            
ATOM    968  HA  LEU A  60      29.360  43.030  56.610  0.00  0.00            
ATOM    969  CB  LEU A  60      27.860  44.460  57.400  0.00  0.00            
ATOM    970  HB1 LEU A  60      27.070  45.150  57.040  0.00  0.00            
ATOM    971  HB2 LEU A  60      27.380  43.950  58.260  0.00  0.00            
ATOM    972  CG  LEU A  60      28.890  45.340  58.220  0.00  0.00            
ATOM    973  HG  LEU A  60      29.310  45.970  57.410  0.00  0.00            
ATOM    974  CD1 LEU A  60      28.190  46.270  59.210  0.00  0.00            
ATOM    975 HD11 LEU A  60      27.370  46.780  58.650  0.00  0.00            
ATOM    976 HD12 LEU A  60      27.880  45.580  60.020  0.00  0.00            
ATOM    977 HD13 LEU A  60      28.850  47.040  59.650  0.00  0.00            
ATOM    978  CD2 LEU A  60      29.950  44.570  58.980  0.00  0.00            
ATOM    979 HD21 LEU A  60      30.790  45.250  59.250  0.00  0.00            
ATOM    980 HD22 LEU A  60      29.560  44.100  59.910  0.00  0.00            
ATOM    981 HD23 LEU A  60      30.360  43.790  58.300  0.00  0.00            
ATOM    982  C   LEU A  60      27.470  42.460  55.990  0.00  0.00            
ATOM    983  O   LEU A  60      27.630  41.320  56.480  0.00  0.00            
ATOM    984  N   SER A  61      26.420  42.790  55.200  0.00  0.00            
ATOM    985  HN  SER A  61      26.370  43.740  54.880  0.00  0.00            
ATOM    986  CA  SER A  61      25.230  41.980  55.040  0.00  0.00            
ATOM    987  HA  SER A  61      24.880  41.780  56.040  0.00  0.00            
ATOM    988  CB  SER A  61      24.150  42.730  54.270  0.00  0.00            
ATOM    989  HB1 SER A  61      24.530  43.110  53.300  0.00  0.00            
ATOM    990  HB2 SER A  61      23.320  42.020  54.070  0.00  0.00            
ATOM    991  OG  SER A  61      23.650  43.850  55.060  0.00  0.00            
ATOM    992  HG1 SER A  61      24.270  44.580  54.970  0.00  0.00            
ATOM    993  C   SER A  61      25.410  40.580  54.320  0.00  0.00            
ATOM    994  O   SER A  61      24.730  39.600  54.640  0.00  0.00            
ATOM    995  N   ASP A  62      26.410  40.450  53.430  0.00  0.00            
ATOM    996  HN  ASP A  62      27.040  41.190  53.190  0.00  0.00            
ATOM    997  CA  ASP A  62      26.870  39.240  52.820  0.00  0.00            
ATOM    998  HA  ASP A  62      25.970  38.700  52.550  0.00  0.00            
ATOM    999  CB  ASP A  62      27.470  39.680  51.440  0.00  0.00            
ATOM   1000  HB1 ASP A  62      26.650  40.200  50.920  0.00  0.00            
ATOM   1001  HB2 ASP A  62      28.350  40.360  51.540  0.00  0.00            
ATOM   1002  CG  ASP A  62      27.990  38.520  50.650  0.00  0.00            
ATOM   1003  OD1 ASP A  62      27.190  37.580  50.560  0.00  0.00            
ATOM   1004  OD2 ASP A  62      29.040  38.680  50.030  0.00  0.00            
ATOM   1005  C   ASP A  62      27.730  38.330  53.670  0.00  0.00            
ATOM   1006  O   ASP A  62      28.690  38.740  54.260  0.00  0.00            
ATOM   1007  N   GLN A  63      27.250  37.080  53.950  0.00  0.00            
ATOM   1008  HN  GLN A  63      26.430  36.750  53.490  0.00  0.00            
ATOM   1009  CA  GLN A  63      27.720  36.120  54.920  0.00  0.00            
ATOM   1010  HA  GLN A  63      28.390  36.640  55.580  0.00  0.00            
ATOM   1011  CB  GLN A  63      26.620  35.490  55.670  0.00  0.00            
ATOM   1012  HB1 GLN A  63      25.870  35.000  55.020  0.00  0.00            
ATOM   1013  HB2 GLN A  63      27.150  34.770  56.320  0.00  0.00            
ATOM   1014  CG  GLN A  63      25.770  36.410  56.500  0.00  0.00            
ATOM   1015  HG1 GLN A  63      25.120  37.020  55.840  0.00  0.00            
ATOM   1016  HG2 GLN A  63      25.020  35.890  57.140  0.00  0.00            
ATOM   1017  CD  GLN A  63      26.410  37.460  57.410  0.00  0.00            
ATOM   1018  OE1 GLN A  63      26.850  37.120  58.460  0.00  0.00            
ATOM   1019  NE2 GLN A  63      26.420  38.780  57.060  0.00  0.00            
ATOM   1020 HE21 GLN A  63      26.750  39.500  57.670  0.00  0.00            
ATOM   1021 HE22 GLN A  63      25.890  39.020  56.250  0.00  0.00            
ATOM   1022  C   GLN A  63      28.520  35.010  54.210  0.00  0.00            
ATOM   1023  O   GLN A  63      29.470  34.360  54.710  0.00  0.00            
ATOM   1024  N   ASP A  64      28.170  34.810  52.920  0.00  0.00            
ATOM   1025  HN  ASP A  64      27.570  35.420  52.410  0.00  0.00            
ATOM   1026  CA  ASP A  64      28.640  33.620  52.140  0.00  0.00            
ATOM   1027  HA  ASP A  64      29.200  33.010  52.830  0.00  0.00            
ATOM   1028  CB  ASP A  64      27.470  32.680  51.710  0.00  0.00            
ATOM   1029  HB1 ASP A  64      28.100  31.870  51.300  0.00  0.00            
ATOM   1030  HB2 ASP A  64      26.870  32.380  52.600  0.00  0.00            
ATOM   1031  CG  ASP A  64      26.660  33.380  50.690  0.00  0.00            
ATOM   1032  OD1 ASP A  64      26.770  34.620  50.410  0.00  0.00            
ATOM   1033  OD2 ASP A  64      25.700  32.680  50.300  0.00  0.00            
ATOM   1034  C   ASP A  64      29.620  34.070  51.070  0.00  0.00            
ATOM   1035  O   ASP A  64      30.230  33.270  50.430  0.00  0.00            
ATOM   1036  N   ASN A  65      29.980  35.350  51.010  0.00  0.00            
ATOM   1037  HN  ASN A  65      29.420  35.990  51.540  0.00  0.00            
ATOM   1038  CA  ASN A  65      31.130  35.920  50.390  0.00  0.00            
ATOM   1039  HA  ASN A  65      31.230  36.890  50.870  0.00  0.00            
ATOM   1040  CB  ASN A  65      32.450  35.180  50.840  0.00  0.00            
ATOM   1041  HB1 ASN A  65      32.400  34.120  50.530  0.00  0.00            
ATOM   1042  HB2 ASN A  65      33.300  35.840  50.540  0.00  0.00            
ATOM   1043  CG  ASN A  65      32.550  35.010  52.400  0.00  0.00            
ATOM   1044  OD1 ASN A  65      32.270  33.950  52.960  0.00  0.00            
ATOM   1045  ND2 ASN A  65      33.080  36.080  53.030  0.00  0.00            
ATOM   1046 HD21 ASN A  65      33.220  36.070  54.020  0.00  0.00            
ATOM   1047 HD22 ASN A  65      33.360  36.890  52.520  0.00  0.00            
ATOM   1048  C   ASN A  65      30.900  36.170  48.950  0.00  0.00            
ATOM   1049  O   ASN A  65      31.930  36.140  48.270  0.00  0.00            
ATOM   1050  N   ASP A  66      29.630  36.420  48.420  0.00  0.00            
ATOM   1051  HN  ASP A  66      28.810  36.440  48.980  0.00  0.00            
ATOM   1052  CA  ASP A  66      29.360  36.470  47.040  0.00  0.00            
ATOM   1053  HA  ASP A  66      30.240  36.180  46.480  0.00  0.00            
ATOM   1054  CB  ASP A  66      28.330  35.370  46.800  0.00  0.00            
ATOM   1055  HB1 ASP A  66      28.310  35.270  45.690  0.00  0.00            
ATOM   1056  HB2 ASP A  66      28.680  34.400  47.220  0.00  0.00            
ATOM   1057  CG  ASP A  66      26.940  35.570  47.250  0.00  0.00            
ATOM   1058  OD1 ASP A  66      26.610  36.460  48.070  0.00  0.00            
ATOM   1059  OD2 ASP A  66      26.070  34.730  46.940  0.00  0.00            
ATOM   1060  C   ASP A  66      28.940  37.820  46.520  0.00  0.00            
ATOM   1061  O   ASP A  66      28.910  38.000  45.280  0.00  0.00            
ATOM   1062  N   THR A  67      28.640  38.850  47.400  0.00  0.00            
ATOM   1063  HN  THR A  67      28.910  38.720  48.350  0.00  0.00            
ATOM   1064  CA  THR A  67      28.120  40.140  47.020  0.00  0.00            
ATOM   1065  HA  THR A  67      28.020  40.590  48.000  0.00  0.00            
ATOM   1066  CB  THR A  67      29.050  41.060  46.120  0.00  0.00            
ATOM   1067  HB  THR A  67      28.840  42.110  46.390  0.00  0.00            
ATOM   1068  OG1 THR A  67      29.010  40.830  44.730  0.00  0.00            
ATOM   1069  HG1 THR A  67      29.250  39.920  44.530  0.00  0.00            
ATOM   1070  CG2 THR A  67      30.570  40.910  46.500  0.00  0.00            
ATOM   1071 HG21 THR A  67      30.890  39.860  46.350  0.00  0.00            
ATOM   1072 HG22 THR A  67      31.160  41.550  45.820  0.00  0.00            
ATOM   1073 HG23 THR A  67      30.920  41.200  47.510  0.00  0.00            
ATOM   1074  C   THR A  67      26.640  40.060  46.550  0.00  0.00            
ATOM   1075  O   THR A  67      26.100  41.030  45.980  0.00  0.00            
ATOM   1076  N   MET A  68      25.920  39.060  46.960  0.00  0.00            
ATOM   1077  HN  MET A  68      26.300  38.360  47.550  0.00  0.00            
ATOM   1078  CA  MET A  68      24.500  38.910  46.870  0.00  0.00            
ATOM   1079  HA  MET A  68      24.110  39.820  46.450  0.00  0.00            
ATOM   1080  CB  MET A  68      23.970  37.720  46.080  0.00  0.00            
ATOM   1081  HB1 MET A  68      24.080  36.730  46.570  0.00  0.00            
ATOM   1082  HB2 MET A  68      22.890  37.780  45.830  0.00  0.00            
ATOM   1083  CG  MET A  68      24.640  37.580  44.670  0.00  0.00            
ATOM   1084  HG1 MET A  68      25.750  37.530  44.760  0.00  0.00            
ATOM   1085  HG2 MET A  68      24.340  36.540  44.410  0.00  0.00            
ATOM   1086  SD  MET A  68      24.070  38.670  43.250  0.00  0.00            
ATOM   1087  CE  MET A  68      22.360  37.910  43.170  0.00  0.00            
ATOM   1088  HE1 MET A  68      22.320  36.860  42.780  0.00  0.00            
ATOM   1089  HE2 MET A  68      21.790  37.880  44.120  0.00  0.00            
ATOM   1090  HE3 MET A  68      21.750  38.570  42.520  0.00  0.00            
ATOM   1091  C   MET A  68      23.900  38.780  48.250  0.00  0.00            
ATOM   1092  O   MET A  68      24.470  38.160  49.160  0.00  0.00            
ATOM   1093  N   LEU A  69      22.680  39.370  48.500  0.00  0.00            
ATOM   1094  HN  LEU A  69      22.230  39.750  47.700  0.00  0.00            
ATOM   1095  CA  LEU A  69      21.960  39.140  49.710  0.00  0.00            
ATOM   1096  HA  LEU A  69      22.630  38.750  50.470  0.00  0.00            
ATOM   1097  CB  LEU A  69      21.370  40.460  50.360  0.00  0.00            
ATOM   1098  HB1 LEU A  69      20.380  40.700  49.910  0.00  0.00            
ATOM   1099  HB2 LEU A  69      21.200  40.310  51.440  0.00  0.00            
ATOM   1100  CG  LEU A  69      22.350  41.650  50.340  0.00  0.00            
ATOM   1101  HG  LEU A  69      22.580  42.140  49.370  0.00  0.00            
ATOM   1102  CD1 LEU A  69      21.650  42.650  51.290  0.00  0.00            
ATOM   1103 HD11 LEU A  69      21.440  42.250  52.300  0.00  0.00            
ATOM   1104 HD12 LEU A  69      22.310  43.510  51.520  0.00  0.00            
ATOM   1105 HD13 LEU A  69      20.750  43.110  50.820  0.00  0.00            
ATOM   1106  CD2 LEU A  69      23.700  41.180  50.940  0.00  0.00            
ATOM   1107 HD21 LEU A  69      23.430  40.550  51.810  0.00  0.00            
ATOM   1108 HD22 LEU A  69      24.230  40.550  50.190  0.00  0.00            
ATOM   1109 HD23 LEU A  69      24.430  41.970  51.250  0.00  0.00            
ATOM   1110  C   LEU A  69      20.920  38.060  49.460  0.00  0.00            
ATOM   1111  O   LEU A  69      19.990  38.290  48.740  0.00  0.00            
ATOM   1112  N   SER A  70      21.060  36.830  50.000  0.00  0.00            
ATOM   1113  HN  SER A  70      21.920  36.610  50.430  0.00  0.00            
ATOM   1114  CA  SER A  70      19.970  35.890  50.070  0.00  0.00            
ATOM   1115  HA  SER A  70      19.430  35.850  49.130  0.00  0.00            
ATOM   1116  CB  SER A  70      20.450  34.450  50.430  0.00  0.00            
ATOM   1117  HB1 SER A  70      19.580  33.770  50.570  0.00  0.00            
ATOM   1118  HB2 SER A  70      20.930  34.110  49.490  0.00  0.00            
ATOM   1119  OG  SER A  70      21.440  34.470  51.440  0.00  0.00            
ATOM   1120  HG1 SER A  70      22.220  34.900  51.060  0.00  0.00            
ATOM   1121  C   SER A  70      18.950  36.250  51.160  0.00  0.00            
ATOM   1122  O   SER A  70      19.200  37.250  51.830  0.00  0.00            
ATOM   1123  N   LEU A  71      17.870  35.490  51.360  0.00  0.00            
ATOM   1124  HN  LEU A  71      17.650  34.850  50.630  0.00  0.00            
ATOM   1125  CA  LEU A  71      16.910  35.750  52.440  0.00  0.00            
ATOM   1126  HA  LEU A  71      16.490  36.720  52.240  0.00  0.00            
ATOM   1127  CB  LEU A  71      15.700  34.820  52.430  0.00  0.00            
ATOM   1128  HB1 LEU A  71      15.060  35.020  51.540  0.00  0.00            
ATOM   1129  HB2 LEU A  71      16.120  33.790  52.430  0.00  0.00            
ATOM   1130  CG  LEU A  71      14.640  34.900  53.610  0.00  0.00            
ATOM   1131  HG  LEU A  71      15.200  34.670  54.550  0.00  0.00            
ATOM   1132  CD1 LEU A  71      13.940  36.160  53.770  0.00  0.00            
ATOM   1133 HD11 LEU A  71      13.120  36.050  54.510  0.00  0.00            
ATOM   1134 HD12 LEU A  71      14.570  37.010  54.100  0.00  0.00            
ATOM   1135 HD13 LEU A  71      13.410  36.530  52.870  0.00  0.00            
ATOM   1136  CD2 LEU A  71      13.640  33.810  53.450  0.00  0.00            
ATOM   1137 HD21 LEU A  71      14.310  32.960  53.660  0.00  0.00            
ATOM   1138 HD22 LEU A  71      12.730  33.930  54.080  0.00  0.00            
ATOM   1139 HD23 LEU A  71      13.290  33.720  52.400  0.00  0.00            
ATOM   1140  C   LEU A  71      17.460  35.810  53.860  0.00  0.00            
ATOM   1141  O   LEU A  71      17.130  36.650  54.680  0.00  0.00            
ATOM   1142  N   ARG A  72      18.440  34.890  54.190  0.00  0.00            
ATOM   1143  HN  ARG A  72      18.520  34.090  53.610  0.00  0.00            
ATOM   1144  CA  ARG A  72      19.020  34.810  55.520  0.00  0.00            
ATOM   1145  HA  ARG A  72      18.260  34.820  56.280  0.00  0.00            
ATOM   1146  CB  ARG A  72      19.670  33.390  55.710  0.00  0.00            
ATOM   1147  HB1 ARG A  72      18.980  32.560  55.450  0.00  0.00            
ATOM   1148  HB2 ARG A  72      20.430  33.160  54.940  0.00  0.00            
ATOM   1149  CG  ARG A  72      20.300  33.090  57.070  0.00  0.00            
ATOM   1150  HG1 ARG A  72      20.570  32.010  57.050  0.00  0.00            
ATOM   1151  HG2 ARG A  72      21.200  33.730  57.030  0.00  0.00            
ATOM   1152  CD  ARG A  72      19.530  33.220  58.370  0.00  0.00            
ATOM   1153  HD1 ARG A  72      19.380  34.290  58.620  0.00  0.00            
ATOM   1154  HD2 ARG A  72      18.500  32.840  58.210  0.00  0.00            
ATOM   1155  NE  ARG A  72      20.320  32.590  59.490  0.00  0.00            
ATOM   1156  HE  ARG A  72      21.180  33.010  59.780  0.00  0.00            
ATOM   1157  CZ  ARG A  72      20.100  31.340  59.770  0.00  0.00            
ATOM   1158  NH1 ARG A  72      19.260  30.520  59.270  0.00  0.00            
ATOM   1159 HH11 ARG A  72      18.600  30.890  58.620  0.00  0.00            
ATOM   1160 HH12 ARG A  72      19.280  29.620  59.710  0.00  0.00            
ATOM   1161  NH2 ARG A  72      20.730  30.790  60.840  0.00  0.00            
ATOM   1162 HH21 ARG A  72      21.380  31.300  61.400  0.00  0.00            
ATOM   1163 HH22 ARG A  72      20.620  29.840  61.120  0.00  0.00            
ATOM   1164  C   ARG A  72      19.950  36.000  55.800  0.00  0.00            
ATOM   1165  O   ARG A  72      19.960  36.700  56.830  0.00  0.00            
ATOM   1166  N   GLU A  73      20.720  36.420  54.760  0.00  0.00            
ATOM   1167  HN  GLU A  73      20.750  35.830  53.950  0.00  0.00            
ATOM   1168  CA  GLU A  73      21.360  37.750  54.680  0.00  0.00            
ATOM   1169  HA  GLU A  73      22.070  37.820  55.500  0.00  0.00            
ATOM   1170  CB  GLU A  73      22.200  37.720  53.380  0.00  0.00            
ATOM   1171  HB1 GLU A  73      21.500  37.660  52.520  0.00  0.00            
ATOM   1172  HB2 GLU A  73      22.780  38.650  53.260  0.00  0.00            
ATOM   1173  CG  GLU A  73      23.240  36.450  53.420  0.00  0.00            
ATOM   1174  HG1 GLU A  73      23.830  36.600  54.350  0.00  0.00            
ATOM   1175  HG2 GLU A  73      22.630  35.540  53.590  0.00  0.00            
ATOM   1176  CD  GLU A  73      24.030  36.250  52.170  0.00  0.00            
ATOM   1177  OE1 GLU A  73      25.260  36.370  52.290  0.00  0.00            
ATOM   1178  OE2 GLU A  73      23.460  36.070  51.080  0.00  0.00            
ATOM   1179  C   GLU A  73      20.460  38.990  54.760  0.00  0.00            
ATOM   1180  O   GLU A  73      20.770  39.880  55.520  0.00  0.00            
ATOM   1181  N   PHE A  74      19.240  39.030  54.040  0.00  0.00            
ATOM   1182  HN  PHE A  74      19.160  38.350  53.320  0.00  0.00            
ATOM   1183  CA  PHE A  74      18.250  40.060  54.250  0.00  0.00            
ATOM   1184  HA  PHE A  74      18.660  41.000  53.930  0.00  0.00            
ATOM   1185  CB  PHE A  74      16.990  39.870  53.370  0.00  0.00            
ATOM   1186  HB1 PHE A  74      17.470  40.080  52.400  0.00  0.00            
ATOM   1187  HB2 PHE A  74      16.590  38.830  53.430  0.00  0.00            
ATOM   1188  CG  PHE A  74      15.870  40.840  53.530  0.00  0.00            
ATOM   1189  CD1 PHE A  74      14.570  40.420  53.800  0.00  0.00            
ATOM   1190  HD1 PHE A  74      14.430  39.360  53.950  0.00  0.00            
ATOM   1191  CE1 PHE A  74      13.460  41.270  53.640  0.00  0.00            
ATOM   1192  HE1 PHE A  74      12.460  40.910  53.760  0.00  0.00            
ATOM   1193  CZ  PHE A  74      13.710  42.590  53.360  0.00  0.00            
ATOM   1194  HZ  PHE A  74      12.920  43.320  53.310  0.00  0.00            
ATOM   1195  CD2 PHE A  74      16.070  42.200  53.260  0.00  0.00            
ATOM   1196  HD2 PHE A  74      17.070  42.600  53.130  0.00  0.00            
ATOM   1197  CE2 PHE A  74      15.010  43.030  53.120  0.00  0.00            
ATOM   1198  HE2 PHE A  74      15.190  44.100  53.080  0.00  0.00            
ATOM   1199  C   PHE A  74      17.810  40.180  55.760  0.00  0.00            
ATOM   1200  O   PHE A  74      17.490  41.200  56.300  0.00  0.00            
ATOM   1201  N   CYS A  75      17.690  39.070  56.440  0.00  0.00            
ATOM   1202  HN  CYS A  75      17.780  38.180  56.010  0.00  0.00            
ATOM   1203  CA  CYS A  75      17.500  38.990  57.930  0.00  0.00            
ATOM   1204  HA  CYS A  75      16.620  39.540  58.220  0.00  0.00            
ATOM   1205  CB  CYS A  75      17.280  37.540  58.370  0.00  0.00            
ATOM   1206  HB1 CYS A  75      18.160  36.870  58.250  0.00  0.00            
ATOM   1207  HB2 CYS A  75      17.130  37.390  59.460  0.00  0.00            
ATOM   1208  SG  CYS A  75      15.860  36.760  57.560  0.00  0.00            
ATOM   1209  HG1 CYS A  75      16.230  36.790  56.280  0.00  0.00            
ATOM   1210  C   CYS A  75      18.560  39.610  58.740  0.00  0.00            
ATOM   1211  O   CYS A  75      18.220  40.330  59.660  0.00  0.00            
ATOM   1212  N   ILE A  76      19.870  39.460  58.350  0.00  0.00            
ATOM   1213  HN  ILE A  76      20.120  38.840  57.610  0.00  0.00            
ATOM   1214  CA  ILE A  76      20.980  40.220  58.800  0.00  0.00            
ATOM   1215  HA  ILE A  76      20.830  40.300  59.870  0.00  0.00            
ATOM   1216  CB  ILE A  76      22.250  39.440  58.540  0.00  0.00            
ATOM   1217  HB  ILE A  76      22.340  39.270  57.450  0.00  0.00            
ATOM   1218  CG2 ILE A  76      23.530  40.240  58.980  0.00  0.00            
ATOM   1219 HG21 ILE A  76      24.470  39.700  58.740  0.00  0.00            
ATOM   1220 HG22 ILE A  76      23.560  41.210  58.430  0.00  0.00            
ATOM   1221 HG23 ILE A  76      23.470  40.500  60.060  0.00  0.00            
ATOM   1222  CG1 ILE A  76      22.180  38.010  59.280  0.00  0.00            
ATOM   1223 HG11 ILE A  76      21.580  37.420  58.550  0.00  0.00            
ATOM   1224 HG12 ILE A  76      23.250  37.700  59.290  0.00  0.00            
ATOM   1225  CD  ILE A  76      21.590  38.000  60.620  0.00  0.00            
ATOM   1226  HD1 ILE A  76      20.510  37.760  60.560  0.00  0.00            
ATOM   1227  HD2 ILE A  76      22.110  37.230  61.240  0.00  0.00            
ATOM   1228  HD3 ILE A  76      21.760  38.980  61.110  0.00  0.00            
ATOM   1229  C   ILE A  76      20.950  41.730  58.390  0.00  0.00            
ATOM   1230  O   ILE A  76      21.060  42.570  59.270  0.00  0.00            
ATOM   1231  N   SER A  77      20.550  42.100  57.140  0.00  0.00            
ATOM   1232  HN  SER A  77      20.660  41.430  56.410  0.00  0.00            
ATOM   1233  CA  SER A  77      20.370  43.510  56.760  0.00  0.00            
ATOM   1234  HA  SER A  77      21.210  44.170  56.940  0.00  0.00            
ATOM   1235  CB  SER A  77      20.060  43.780  55.340  0.00  0.00            
ATOM   1236  HB1 SER A  77      19.110  43.220  55.180  0.00  0.00            
ATOM   1237  HB2 SER A  77      19.990  44.870  55.140  0.00  0.00            
ATOM   1238  OG  SER A  77      21.030  43.100  54.530  0.00  0.00            
ATOM   1239  HG1 SER A  77      21.870  43.440  54.830  0.00  0.00            
ATOM   1240  C   SER A  77      19.210  44.150  57.560  0.00  0.00            
ATOM   1241  O   SER A  77      19.230  45.300  58.060  0.00  0.00            
ATOM   1242  N   LEU A  78      18.070  43.390  57.690  0.00  0.00            
ATOM   1243  HN  LEU A  78      18.000  42.510  57.230  0.00  0.00            
ATOM   1244  CA  LEU A  78      16.940  43.780  58.550  0.00  0.00            
ATOM   1245  HA  LEU A  78      16.590  44.690  58.080  0.00  0.00            
ATOM   1246  CB  LEU A  78      15.840  42.760  58.620  0.00  0.00            
ATOM   1247  HB1 LEU A  78      16.220  41.750  58.890  0.00  0.00            
ATOM   1248  HB2 LEU A  78      15.310  42.900  59.590  0.00  0.00            
ATOM   1249  CG  LEU A  78      14.920  42.630  57.280  0.00  0.00            
ATOM   1250  HG  LEU A  78      15.500  42.510  56.340  0.00  0.00            
ATOM   1251  CD1 LEU A  78      14.070  41.320  57.550  0.00  0.00            
ATOM   1252 HD11 LEU A  78      13.330  41.580  58.350  0.00  0.00            
ATOM   1253 HD12 LEU A  78      13.600  41.040  56.590  0.00  0.00            
ATOM   1254 HD13 LEU A  78      14.770  40.540  57.900  0.00  0.00            
ATOM   1255  CD2 LEU A  78      13.960  43.890  57.120  0.00  0.00            
ATOM   1256 HD21 LEU A  78      13.360  43.840  56.190  0.00  0.00            
ATOM   1257 HD22 LEU A  78      13.220  43.990  57.940  0.00  0.00            
ATOM   1258 HD23 LEU A  78      14.560  44.820  57.070  0.00  0.00            
ATOM   1259  C   LEU A  78      17.380  44.210  59.990  0.00  0.00            
ATOM   1260  O   LEU A  78      16.970  45.290  60.400  0.00  0.00            
ATOM   1261  N   TYR A  79      18.200  43.410  60.700  0.00  0.00            
ATOM   1262  HN  TYR A  79      18.360  42.520  60.280  0.00  0.00            
ATOM   1263  CA  TYR A  79      18.780  43.520  61.990  0.00  0.00            
ATOM   1264  HA  TYR A  79      17.960  43.680  62.690  0.00  0.00            
ATOM   1265  CB  TYR A  79      19.550  42.210  62.380  0.00  0.00            
ATOM   1266  HB1 TYR A  79      18.830  41.360  62.270  0.00  0.00            
ATOM   1267  HB2 TYR A  79      20.370  41.990  61.660  0.00  0.00            
ATOM   1268  CG  TYR A  79      20.090  42.260  63.730  0.00  0.00            
ATOM   1269  CD1 TYR A  79      19.210  42.570  64.750  0.00  0.00            
ATOM   1270  HD1 TYR A  79      18.150  42.680  64.600  0.00  0.00            
ATOM   1271  CE1 TYR A  79      19.610  42.820  66.030  0.00  0.00            
ATOM   1272  HE1 TYR A  79      18.900  43.150  66.780  0.00  0.00            
ATOM   1273  CZ  TYR A  79      20.960  42.460  66.370  0.00  0.00            
ATOM   1274  OH  TYR A  79      21.390  42.790  67.620  0.00  0.00            
ATOM   1275  HH  TYR A  79      22.130  42.200  67.780  0.00  0.00            
ATOM   1276  CD2 TYR A  79      21.410  41.980  64.060  0.00  0.00            
ATOM   1277  HD2 TYR A  79      22.060  41.580  63.290  0.00  0.00            
ATOM   1278  CE2 TYR A  79      21.880  42.020  65.390  0.00  0.00            
ATOM   1279  HE2 TYR A  79      22.920  41.860  65.630  0.00  0.00            
ATOM   1280  C   TYR A  79      19.690  44.780  62.070  0.00  0.00            
ATOM   1281  O   TYR A  79      19.730  45.580  63.030  0.00  0.00            
ATOM   1282  N   LEU A  80      20.550  44.950  61.040  0.00  0.00            
ATOM   1283  HN  LEU A  80      20.680  44.360  60.250  0.00  0.00            
ATOM   1284  CA  LEU A  80      21.450  46.030  61.110  0.00  0.00            
ATOM   1285  HA  LEU A  80      21.950  45.960  62.060  0.00  0.00            
ATOM   1286  CB  LEU A  80      22.530  46.000  59.970  0.00  0.00            
ATOM   1287  HB1 LEU A  80      21.920  45.830  59.060  0.00  0.00            
ATOM   1288  HB2 LEU A  80      23.130  46.930  59.880  0.00  0.00            
ATOM   1289  CG  LEU A  80      23.530  44.900  60.130  0.00  0.00            
ATOM   1290  HG  LEU A  80      22.900  44.000  60.240  0.00  0.00            
ATOM   1291  CD1 LEU A  80      24.300  44.660  58.820  0.00  0.00            
ATOM   1292 HD11 LEU A  80      24.920  43.740  58.820  0.00  0.00            
ATOM   1293 HD12 LEU A  80      23.680  44.650  57.900  0.00  0.00            
ATOM   1294 HD13 LEU A  80      24.990  45.490  58.560  0.00  0.00            
ATOM   1295  CD2 LEU A  80      24.500  45.130  61.260  0.00  0.00            
ATOM   1296 HD21 LEU A  80      24.070  45.610  62.160  0.00  0.00            
ATOM   1297 HD22 LEU A  80      24.950  44.140  61.490  0.00  0.00            
ATOM   1298 HD23 LEU A  80      25.320  45.800  60.900  0.00  0.00            
ATOM   1299  C   LEU A  80      20.650  47.360  61.090  0.00  0.00            
ATOM   1300  O   LEU A  80      21.010  48.320  61.800  0.00  0.00            
ATOM   1301  N   MET A  81      19.610  47.420  60.290  0.00  0.00            
ATOM   1302  HN  MET A  81      19.220  46.630  59.830  0.00  0.00            
ATOM   1303  CA  MET A  81      18.750  48.570  60.280  0.00  0.00            
ATOM   1304  HA  MET A  81      19.490  49.350  60.140  0.00  0.00            
ATOM   1305  CB  MET A  81      17.940  48.450  58.990  0.00  0.00            
ATOM   1306  HB1 MET A  81      18.670  48.600  58.170  0.00  0.00            
ATOM   1307  HB2 MET A  81      17.620  47.390  58.870  0.00  0.00            
ATOM   1308  CG  MET A  81      16.710  49.380  58.970  0.00  0.00            
ATOM   1309  HG1 MET A  81      16.010  49.130  58.150  0.00  0.00            
ATOM   1310  HG2 MET A  81      16.130  49.280  59.910  0.00  0.00            
ATOM   1311  SD  MET A  81      16.940  51.180  58.910  0.00  0.00            
ATOM   1312  CE  MET A  81      15.400  51.820  58.220  0.00  0.00            
ATOM   1313  HE1 MET A  81      15.570  52.920  58.120  0.00  0.00            
ATOM   1314  HE2 MET A  81      15.110  51.300  57.280  0.00  0.00            
ATOM   1315  HE3 MET A  81      14.660  51.710  59.040  0.00  0.00            
ATOM   1316  C   MET A  81      18.000  48.870  61.560  0.00  0.00            
ATOM   1317  O   MET A  81      17.830  50.040  61.890  0.00  0.00            
ATOM   1318  N   GLU A  82      17.530  47.810  62.240  0.00  0.00            
ATOM   1319  HN  GLU A  82      17.490  46.870  61.900  0.00  0.00            
ATOM   1320  CA  GLU A  82      16.930  47.990  63.540  0.00  0.00            
ATOM   1321  HA  GLU A  82      16.150  48.700  63.330  0.00  0.00            
ATOM   1322  CB  GLU A  82      16.460  46.590  64.070  0.00  0.00            
ATOM   1323  HB1 GLU A  82      17.340  45.920  64.060  0.00  0.00            
ATOM   1324  HB2 GLU A  82      16.110  46.770  65.110  0.00  0.00            
ATOM   1325  CG  GLU A  82      15.210  45.880  63.440  0.00  0.00            
ATOM   1326  HG1 GLU A  82      15.430  45.510  62.410  0.00  0.00            
ATOM   1327  HG2 GLU A  82      15.010  45.050  64.150  0.00  0.00            
ATOM   1328  CD  GLU A  82      14.000  46.820  63.340  0.00  0.00            
ATOM   1329  OE1 GLU A  82      13.940  47.640  62.410  0.00  0.00            
ATOM   1330  OE2 GLU A  82      13.060  46.600  64.170  0.00  0.00            
ATOM   1331  C   GLU A  82      17.870  48.580  64.610  0.00  0.00            
ATOM   1332  O   GLU A  82      17.390  49.320  65.480  0.00  0.00            
ATOM   1333  N   ARG A  83      19.130  48.240  64.570  0.00  0.00            
ATOM   1334  HN  ARG A  83      19.480  47.510  63.990  0.00  0.00            
ATOM   1335  CA  ARG A  83      20.080  48.950  65.400  0.00  0.00            
ATOM   1336  HA  ARG A  83      19.640  49.020  66.380  0.00  0.00            
ATOM   1337  CB  ARG A  83      21.460  48.260  65.350  0.00  0.00            
ATOM   1338  HB1 ARG A  83      21.890  48.150  64.340  0.00  0.00            
ATOM   1339  HB2 ARG A  83      22.200  48.900  65.890  0.00  0.00            
ATOM   1340  CG  ARG A  83      21.340  46.860  66.010  0.00  0.00            
ATOM   1341  HG1 ARG A  83      20.590  46.250  65.460  0.00  0.00            
ATOM   1342  HG2 ARG A  83      22.350  46.410  65.960  0.00  0.00            
ATOM   1343  CD  ARG A  83      20.920  46.790  67.460  0.00  0.00            
ATOM   1344  HD1 ARG A  83      19.970  47.330  67.660  0.00  0.00            
ATOM   1345  HD2 ARG A  83      20.870  45.720  67.780  0.00  0.00            
ATOM   1346  NE  ARG A  83      22.060  47.370  68.260  0.00  0.00            
ATOM   1347  HE  ARG A  83      22.850  47.830  67.860  0.00  0.00            
ATOM   1348  CZ  ARG A  83      22.230  47.110  69.550  0.00  0.00            
ATOM   1349  NH1 ARG A  83      21.370  46.510  70.280  0.00  0.00            
ATOM   1350 HH11 ARG A  83      20.420  46.340  70.030  0.00  0.00            
ATOM   1351 HH12 ARG A  83      21.440  46.690  71.270  0.00  0.00            
ATOM   1352  NH2 ARG A  83      23.330  47.630  70.060  0.00  0.00            
ATOM   1353 HH21 ARG A  83      24.130  47.900  69.520  0.00  0.00            
ATOM   1354 HH22 ARG A  83      23.710  47.370  70.940  0.00  0.00            
ATOM   1355  C   ARG A  83      20.270  50.330  65.010  0.00  0.00            
ATOM   1356  O   ARG A  83      20.270  51.230  65.860  0.00  0.00            
ATOM   1357  N   TYR A  84      20.380  50.550  63.660  0.00  0.00            
ATOM   1358  HN  TYR A  84      20.270  49.840  62.970  0.00  0.00            
ATOM   1359  CA  TYR A  84      20.560  51.940  63.100  0.00  0.00            
ATOM   1360  HA  TYR A  84      21.410  52.380  63.600  0.00  0.00            
ATOM   1361  CB  TYR A  84      21.080  51.790  61.620  0.00  0.00            
ATOM   1362  HB1 TYR A  84      22.010  51.200  61.720  0.00  0.00            
ATOM   1363  HB2 TYR A  84      20.280  51.190  61.130  0.00  0.00            
ATOM   1364  CG  TYR A  84      21.190  53.130  61.000  0.00  0.00            
ATOM   1365  CD1 TYR A  84      22.210  54.030  61.340  0.00  0.00            
ATOM   1366  HD1 TYR A  84      22.980  53.620  61.980  0.00  0.00            
ATOM   1367  CE1 TYR A  84      22.180  55.400  60.980  0.00  0.00            
ATOM   1368  HE1 TYR A  84      22.970  56.130  61.080  0.00  0.00            
ATOM   1369  CZ  TYR A  84      21.110  55.790  60.180  0.00  0.00            
ATOM   1370  OH  TYR A  84      21.070  57.100  59.680  0.00  0.00            
ATOM   1371  HH  TYR A  84      21.640  57.660  60.210  0.00  0.00            
ATOM   1372  CD2 TYR A  84      20.100  53.610  60.210  0.00  0.00            
ATOM   1373  HD2 TYR A  84      19.310  52.940  59.910  0.00  0.00            
ATOM   1374  CE2 TYR A  84      20.060  54.930  59.790  0.00  0.00            
ATOM   1375  HE2 TYR A  84      19.310  55.310  59.120  0.00  0.00            
ATOM   1376  C   TYR A  84      19.380  52.960  63.290  0.00  0.00            
ATOM   1377  O   TYR A  84      19.660  54.080  63.800  0.00  0.00            
ATOM   1378  N   ARG A  85      18.110  52.530  63.140  0.00  0.00            
ATOM   1379  HN  ARG A  85      17.920  51.610  62.800  0.00  0.00            
ATOM   1380  CA  ARG A  85      16.970  53.490  63.280  0.00  0.00            
ATOM   1381  HA  ARG A  85      17.350  54.450  62.960  0.00  0.00            
ATOM   1382  CB  ARG A  85      15.720  53.060  62.360  0.00  0.00            
ATOM   1383  HB1 ARG A  85      14.900  53.800  62.440  0.00  0.00            
ATOM   1384  HB2 ARG A  85      16.040  53.070  61.300  0.00  0.00            
ATOM   1385  CG  ARG A  85      15.080  51.720  62.760  0.00  0.00            
ATOM   1386  HG1 ARG A  85      15.850  50.920  62.700  0.00  0.00            
ATOM   1387  HG2 ARG A  85      14.800  51.700  63.830  0.00  0.00            
ATOM   1388  CD  ARG A  85      13.780  51.390  62.060  0.00  0.00            
ATOM   1389  HD1 ARG A  85      13.180  52.320  62.040  0.00  0.00            
ATOM   1390  HD2 ARG A  85      13.850  51.190  60.970  0.00  0.00            
ATOM   1391  NE  ARG A  85      13.040  50.240  62.690  0.00  0.00            
ATOM   1392  HE  ARG A  85      13.400  49.320  62.480  0.00  0.00            
ATOM   1393  CZ  ARG A  85      12.440  50.280  63.840  0.00  0.00            
ATOM   1394  NH1 ARG A  85      12.050  51.440  64.300  0.00  0.00            
ATOM   1395 HH11 ARG A  85      11.300  51.360  64.960  0.00  0.00            
ATOM   1396 HH12 ARG A  85      12.040  52.260  63.730  0.00  0.00            
ATOM   1397  NH2 ARG A  85      12.200  49.140  64.520  0.00  0.00            
ATOM   1398 HH21 ARG A  85      12.490  48.280  64.100  0.00  0.00            
ATOM   1399 HH22 ARG A  85      12.020  49.170  65.500  0.00  0.00            
ATOM   1400  C   ARG A  85      16.550  53.840  64.710  0.00  0.00            
ATOM   1401  O   ARG A  85      15.810  54.800  64.970  0.00  0.00            
ATOM   1402  N   GLU A  86      17.180  53.070  65.680  0.00  0.00            
ATOM   1403  HN  GLU A  86      17.640  52.210  65.510  0.00  0.00            
ATOM   1404  CA  GLU A  86      17.050  53.370  67.090  0.00  0.00            
ATOM   1405  HA  GLU A  86      16.270  54.100  67.250  0.00  0.00            
ATOM   1406  CB  GLU A  86      16.700  52.140  68.030  0.00  0.00            
ATOM   1407  HB1 GLU A  86      17.550  51.430  68.020  0.00  0.00            
ATOM   1408  HB2 GLU A  86      16.550  52.550  69.050  0.00  0.00            
ATOM   1409  CG  GLU A  86      15.390  51.410  67.570  0.00  0.00            
ATOM   1410  HG1 GLU A  86      14.540  52.110  67.470  0.00  0.00            
ATOM   1411  HG2 GLU A  86      15.580  50.920  66.580  0.00  0.00            
ATOM   1412  CD  GLU A  86      14.970  50.400  68.630  0.00  0.00            
ATOM   1413  OE1 GLU A  86      15.790  49.570  69.050  0.00  0.00            
ATOM   1414  OE2 GLU A  86      13.830  50.530  69.160  0.00  0.00            
ATOM   1415  C   GLU A  86      18.370  54.040  67.520  0.00  0.00            
ATOM   1416  O   GLU A  86      18.540  54.300  68.650  0.00  0.00            
ATOM   1417  N   GLY A  87      19.320  54.300  66.630  0.00  0.00            
ATOM   1418  HN  GLY A  87      19.340  53.930  65.700  0.00  0.00            
ATOM   1419  CA  GLY A  87      20.560  54.950  66.990  0.00  0.00            
ATOM   1420  HA1 GLY A  87      21.080  55.050  66.050  0.00  0.00            
ATOM   1421  HA2 GLY A  87      20.380  55.940  67.380  0.00  0.00            
ATOM   1422  C   GLY A  87      21.380  54.200  68.040  0.00  0.00            
ATOM   1423  O   GLY A  87      22.060  54.780  68.940  0.00  0.00            
ATOM   1424  N   ARG A  88      21.390  52.860  67.800  0.00  0.00            
ATOM   1425  HN  ARG A  88      20.870  52.380  67.100  0.00  0.00            
ATOM   1426  CA  ARG A  88      22.040  51.950  68.700  0.00  0.00            
ATOM   1427  HA  ARG A  88      22.280  52.420  69.640  0.00  0.00            
ATOM   1428  CB  ARG A  88      21.160  50.760  69.290  0.00  0.00            
ATOM   1429  HB1 ARG A  88      20.890  50.150  68.400  0.00  0.00            
ATOM   1430  HB2 ARG A  88      21.760  50.070  69.920  0.00  0.00            
ATOM   1431  CG  ARG A  88      19.840  51.120  70.000  0.00  0.00            
ATOM   1432  HG1 ARG A  88      20.000  51.810  70.860  0.00  0.00            
ATOM   1433  HG2 ARG A  88      19.240  51.680  69.250  0.00  0.00            
ATOM   1434  CD  ARG A  88      19.230  49.930  70.680  0.00  0.00            
ATOM   1435  HD1 ARG A  88      19.370  48.960  70.150  0.00  0.00            
ATOM   1436  HD2 ARG A  88      19.770  49.790  71.640  0.00  0.00            
ATOM   1437  NE  ARG A  88      17.690  50.160  70.800  0.00  0.00            
ATOM   1438  HE  ARG A  88      17.110  50.040  70.000  0.00  0.00            
ATOM   1439  CZ  ARG A  88      17.040  50.180  71.950  0.00  0.00            
ATOM   1440  NH1 ARG A  88      17.540  50.000  73.200  0.00  0.00            
ATOM   1441 HH11 ARG A  88      18.520  50.050  73.390  0.00  0.00            
ATOM   1442 HH12 ARG A  88      16.970  50.290  73.960  0.00  0.00            
ATOM   1443  NH2 ARG A  88      15.700  50.380  71.870  0.00  0.00            
ATOM   1444 HH21 ARG A  88      15.280  50.290  70.960  0.00  0.00            
ATOM   1445 HH22 ARG A  88      15.180  50.350  72.720  0.00  0.00            
ATOM   1446  C   ARG A  88      23.360  51.360  68.180  0.00  0.00            
ATOM   1447  O   ARG A  88      23.420  51.120  66.980  0.00  0.00            
ATOM   1448  N   PRO A  89      24.440  51.230  68.950  0.00  0.00            
ATOM   1449  CD  PRO A  89      24.640  51.640  70.330  0.00  0.00            
ATOM   1450  HD1 PRO A  89      24.260  50.840  71.000  0.00  0.00            
ATOM   1451  HD2 PRO A  89      24.070  52.570  70.550  0.00  0.00            
ATOM   1452  CA  PRO A  89      25.620  50.690  68.310  0.00  0.00            
ATOM   1453  HA  PRO A  89      25.940  51.390  67.550  0.00  0.00            
ATOM   1454  CB  PRO A  89      26.640  50.710  69.530  0.00  0.00            
ATOM   1455  HB1 PRO A  89      26.690  49.780  70.140  0.00  0.00            
ATOM   1456  HB2 PRO A  89      27.700  50.790  69.210  0.00  0.00            
ATOM   1457  CG  PRO A  89      26.140  51.900  70.440  0.00  0.00            
ATOM   1458  HG1 PRO A  89      26.580  51.790  71.460  0.00  0.00            
ATOM   1459  HG2 PRO A  89      26.380  52.920  70.080  0.00  0.00            
ATOM   1460  C   PRO A  89      25.540  49.400  67.710  0.00  0.00            
ATOM   1461  O   PRO A  89      24.700  48.580  67.940  0.00  0.00            
ATOM   1462  N   LEU A  90      26.400  49.130  66.660  0.00  0.00            
ATOM   1463  HN  LEU A  90      27.120  49.750  66.370  0.00  0.00            
ATOM   1464  CA  LEU A  90      26.340  47.880  65.840  0.00  0.00            
ATOM   1465  HA  LEU A  90      25.290  47.710  65.650  0.00  0.00            
ATOM   1466  CB  LEU A  90      26.900  48.170  64.460  0.00  0.00            
ATOM   1467  HB1 LEU A  90      27.920  48.550  64.690  0.00  0.00            
ATOM   1468  HB2 LEU A  90      27.090  47.280  63.820  0.00  0.00            
ATOM   1469  CG  LEU A  90      26.290  49.140  63.410  0.00  0.00            
ATOM   1470  HG  LEU A  90      26.240  50.100  63.960  0.00  0.00            
ATOM   1471  CD1 LEU A  90      27.200  49.090  62.170  0.00  0.00            
ATOM   1472 HD11 LEU A  90      26.890  49.800  61.370  0.00  0.00            
ATOM   1473 HD12 LEU A  90      28.240  49.310  62.480  0.00  0.00            
ATOM   1474 HD13 LEU A  90      27.100  48.070  61.730  0.00  0.00            
ATOM   1475  CD2 LEU A  90      24.780  48.800  63.090  0.00  0.00            
ATOM   1476 HD21 LEU A  90      24.410  49.420  62.240  0.00  0.00            
ATOM   1477 HD22 LEU A  90      24.530  47.760  62.800  0.00  0.00            
ATOM   1478 HD23 LEU A  90      24.140  49.120  63.940  0.00  0.00            
ATOM   1479  C   LEU A  90      26.900  46.650  66.550  0.00  0.00            
ATOM   1480  O   LEU A  90      27.720  46.830  67.470  0.00  0.00            
ATOM   1481  N   PRO A  91      26.600  45.420  66.110  0.00  0.00            
ATOM   1482  CD  PRO A  91      25.890  45.080  64.860  0.00  0.00            
ATOM   1483  HD1 PRO A  91      26.580  45.150  63.990  0.00  0.00            
ATOM   1484  HD2 PRO A  91      25.110  45.860  64.720  0.00  0.00            
ATOM   1485  CA  PRO A  91      27.280  44.180  66.650  0.00  0.00            
ATOM   1486  HA  PRO A  91      27.150  44.140  67.720  0.00  0.00            
ATOM   1487  CB  PRO A  91      26.600  42.990  65.950  0.00  0.00            
ATOM   1488  HB1 PRO A  91      27.280  42.340  65.360  0.00  0.00            
ATOM   1489  HB2 PRO A  91      26.200  42.240  66.670  0.00  0.00            
ATOM   1490  CG  PRO A  91      25.480  43.640  65.130  0.00  0.00            
ATOM   1491  HG1 PRO A  91      25.260  43.150  64.160  0.00  0.00            
ATOM   1492  HG2 PRO A  91      24.590  43.520  65.780  0.00  0.00            
ATOM   1493  C   PRO A  91      28.760  44.230  66.390  0.00  0.00            
ATOM   1494  O   PRO A  91      29.160  44.480  65.330  0.00  0.00            
ATOM   1495  N   THR A  92      29.570  43.950  67.410  0.00  0.00            
ATOM   1496  HN  THR A  92      29.240  43.840  68.340  0.00  0.00            
ATOM   1497  CA  THR A  92      31.010  43.870  67.200  0.00  0.00            
ATOM   1498  HA  THR A  92      31.400  44.780  66.770  0.00  0.00            
ATOM   1499  CB  THR A  92      31.710  43.710  68.510  0.00  0.00            
ATOM   1500  HB  THR A  92      31.290  42.910  69.150  0.00  0.00            
ATOM   1501  OG1 THR A  92      31.710  44.930  69.180  0.00  0.00            
ATOM   1502  HG1 THR A  92      30.920  45.070  69.710  0.00  0.00            
ATOM   1503  CG2 THR A  92      33.190  43.360  68.300  0.00  0.00            
ATOM   1504 HG21 THR A  92      33.710  43.480  69.270  0.00  0.00            
ATOM   1505 HG22 THR A  92      33.390  42.280  68.130  0.00  0.00            
ATOM   1506 HG23 THR A  92      33.740  43.920  67.510  0.00  0.00            
ATOM   1507  C   THR A  92      31.350  42.640  66.360  0.00  0.00            
ATOM   1508  O   THR A  92      32.080  42.680  65.350  0.00  0.00            
ATOM   1509  N   ALA A  93      30.660  41.510  66.590  0.00  0.00            
ATOM   1510  HN  ALA A  93      30.040  41.520  67.370  0.00  0.00            
ATOM   1511  CA  ALA A  93      30.570  40.320  65.860  0.00  0.00            
ATOM   1512  HA  ALA A  93      31.170  40.380  64.970  0.00  0.00            
ATOM   1513  CB  ALA A  93      31.150  39.160  66.730  0.00  0.00            
ATOM   1514  HB1 ALA A  93      32.250  39.310  66.680  0.00  0.00            
ATOM   1515  HB2 ALA A  93      30.850  39.090  67.800  0.00  0.00            
ATOM   1516  HB3 ALA A  93      30.920  38.200  66.230  0.00  0.00            
ATOM   1517  C   ALA A  93      29.100  40.130  65.390  0.00  0.00            
ATOM   1518  O   ALA A  93      28.220  40.140  66.230  0.00  0.00            
ATOM   1519  N   LEU A  94      28.800  40.050  64.130  0.00  0.00            
ATOM   1520  HN  LEU A  94      29.550  40.030  63.470  0.00  0.00            
ATOM   1521  CA  LEU A  94      27.430  39.780  63.620  0.00  0.00            
ATOM   1522  HA  LEU A  94      26.840  40.640  63.900  0.00  0.00            
ATOM   1523  CB  LEU A  94      27.440  39.620  62.040  0.00  0.00            
ATOM   1524  HB1 LEU A  94      28.210  38.830  61.910  0.00  0.00            
ATOM   1525  HB2 LEU A  94      26.420  39.390  61.670  0.00  0.00            
ATOM   1526  CG  LEU A  94      28.010  40.820  61.390  0.00  0.00            
ATOM   1527  HG  LEU A  94      28.940  41.040  61.960  0.00  0.00            
ATOM   1528  CD1 LEU A  94      28.310  40.570  59.910  0.00  0.00            
ATOM   1529 HD11 LEU A  94      27.460  40.170  59.310  0.00  0.00            
ATOM   1530 HD12 LEU A  94      28.750  41.530  59.570  0.00  0.00            
ATOM   1531 HD13 LEU A  94      29.070  39.760  59.820  0.00  0.00            
ATOM   1532  CD2 LEU A  94      27.210  42.120  61.470  0.00  0.00            
ATOM   1533 HD21 LEU A  94      26.920  42.290  62.530  0.00  0.00            
ATOM   1534 HD22 LEU A  94      27.830  42.960  61.100  0.00  0.00            
ATOM   1535 HD23 LEU A  94      26.340  41.940  60.800  0.00  0.00            
ATOM   1536  C   LEU A  94      26.830  38.520  64.150  0.00  0.00            
ATOM   1537  O   LEU A  94      27.560  37.540  64.210  0.00  0.00            
ATOM   1538  N   PRO A  95      25.550  38.370  64.410  0.00  0.00            
ATOM   1539  CD  PRO A  95      24.470  39.220  63.860  0.00  0.00            
ATOM   1540  HD1 PRO A  95      24.460  39.280  62.750  0.00  0.00            
ATOM   1541  HD2 PRO A  95      24.520  40.240  64.300  0.00  0.00            
ATOM   1542  CA  PRO A  95      25.010  37.020  64.780  0.00  0.00            
ATOM   1543  HA  PRO A  95      25.740  36.640  65.470  0.00  0.00            
ATOM   1544  CB  PRO A  95      23.700  37.450  65.400  0.00  0.00            
ATOM   1545  HB1 PRO A  95      22.900  36.690  65.510  0.00  0.00            
ATOM   1546  HB2 PRO A  95      23.890  37.950  66.380  0.00  0.00            
ATOM   1547  CG  PRO A  95      23.160  38.530  64.440  0.00  0.00            
ATOM   1548  HG1 PRO A  95      22.580  38.030  63.640  0.00  0.00            
ATOM   1549  HG2 PRO A  95      22.560  39.380  64.820  0.00  0.00            
ATOM   1550  C   PRO A  95      24.860  36.080  63.600  0.00  0.00            
ATOM   1551  O   PRO A  95      24.730  36.530  62.500  0.00  0.00            
ATOM   1552  N   SER A  96      24.700  34.780  63.860  0.00  0.00            
ATOM   1553  HN  SER A  96      24.750  34.550  64.830  0.00  0.00            
ATOM   1554  CA  SER A  96      24.440  33.790  62.780  0.00  0.00            
ATOM   1555  HA  SER A  96      24.370  34.310  61.830  0.00  0.00            
ATOM   1556  CB  SER A  96      25.490  32.630  62.840  0.00  0.00            
ATOM   1557  HB1 SER A  96      26.470  33.150  62.830  0.00  0.00            
ATOM   1558  HB2 SER A  96      25.380  32.020  63.770  0.00  0.00            
ATOM   1559  OG  SER A  96      25.420  31.810  61.730  0.00  0.00            
ATOM   1560  HG1 SER A  96      26.150  31.190  61.810  0.00  0.00            
ATOM   1561  C   SER A  96      23.060  33.230  63.110  0.00  0.00            
ATOM   1562  O   SER A  96      22.510  32.350  62.470  0.00  0.00            
ATOM   1563  N   SER A  97      22.430  33.840  64.100  0.00  0.00            
ATOM   1564  HN  SER A  97      22.920  34.590  64.530  0.00  0.00            
ATOM   1565  CA  SER A  97      21.160  33.380  64.590  0.00  0.00            
ATOM   1566  HA  SER A  97      20.710  32.730  63.860  0.00  0.00            
ATOM   1567  CB  SER A  97      21.230  32.700  66.030  0.00  0.00            
ATOM   1568  HB1 SER A  97      21.850  31.780  66.130  0.00  0.00            
ATOM   1569  HB2 SER A  97      21.730  33.400  66.730  0.00  0.00            
ATOM   1570  OG  SER A  97      19.980  32.380  66.530  0.00  0.00            
ATOM   1571  HG1 SER A  97      19.580  31.680  66.010  0.00  0.00            
ATOM   1572  C   SER A  97      20.100  34.510  64.560  0.00  0.00            
ATOM   1573  O   SER A  97      20.230  35.600  65.120  0.00  0.00            
ATOM   1574  N   ILE A  98      18.990  34.340  63.840  0.00  0.00            
ATOM   1575  HN  ILE A  98      18.750  33.470  63.410  0.00  0.00            
ATOM   1576  CA  ILE A  98      17.950  35.380  63.590  0.00  0.00            
ATOM   1577  HA  ILE A  98      17.920  36.150  64.350  0.00  0.00            
ATOM   1578  CB  ILE A  98      18.330  36.110  62.310  0.00  0.00            
ATOM   1579  HB  ILE A  98      19.440  36.130  62.230  0.00  0.00            
ATOM   1580  CG2 ILE A  98      17.850  35.290  61.040  0.00  0.00            
ATOM   1581 HG21 ILE A  98      18.350  35.490  60.070  0.00  0.00            
ATOM   1582 HG22 ILE A  98      17.870  34.190  61.230  0.00  0.00            
ATOM   1583 HG23 ILE A  98      16.800  35.620  60.930  0.00  0.00            
ATOM   1584  CG1 ILE A  98      17.960  37.550  62.350  0.00  0.00            
ATOM   1585 HG11 ILE A  98      18.260  37.960  61.360  0.00  0.00            
ATOM   1586 HG12 ILE A  98      16.860  37.630  62.440  0.00  0.00            
ATOM   1587  CD  ILE A  98      18.740  38.470  63.310  0.00  0.00            
ATOM   1588  HD1 ILE A  98      19.810  38.210  63.170  0.00  0.00            
ATOM   1589  HD2 ILE A  98      18.490  39.550  63.260  0.00  0.00            
ATOM   1590  HD3 ILE A  98      18.500  38.190  64.360  0.00  0.00            
ATOM   1591  C   ILE A  98      16.560  34.910  63.510  0.00  0.00            
ATOM   1592  O   ILE A  98      15.580  35.650  63.630  0.00  0.00            
ATOM   1593  N   MET A  99      16.300  33.610  63.490  0.00  0.00            
ATOM   1594  HN  MET A  99      17.010  32.940  63.260  0.00  0.00            
ATOM   1595  CA  MET A  99      14.990  33.040  63.720  0.00  0.00            
ATOM   1596  HA  MET A  99      14.220  33.790  63.750  0.00  0.00            
ATOM   1597  CB  MET A  99      14.620  32.030  62.650  0.00  0.00            
ATOM   1598  HB1 MET A  99      15.240  31.120  62.770  0.00  0.00            
ATOM   1599  HB2 MET A  99      13.550  31.790  62.840  0.00  0.00            
ATOM   1600  CG  MET A  99      14.610  32.520  61.200  0.00  0.00            
ATOM   1601  HG1 MET A  99      13.650  32.240  60.720  0.00  0.00            
ATOM   1602  HG2 MET A  99      14.600  33.630  61.110  0.00  0.00            
ATOM   1603  SD  MET A  99      15.990  31.980  60.020  0.00  0.00            
ATOM   1604  CE  MET A  99      15.290  32.810  58.560  0.00  0.00            
ATOM   1605  HE1 MET A  99      15.980  33.250  57.810  0.00  0.00            
ATOM   1606  HE2 MET A  99      14.580  32.180  57.980  0.00  0.00            
ATOM   1607  HE3 MET A  99      14.590  33.580  58.960  0.00  0.00            
ATOM   1608  C   MET A  99      14.970  32.380  65.090  0.00  0.00            
ATOM   1609  O   MET A  99      16.010  31.940  65.650  0.00  0.00            
ATOM   1610  N   PHE A 100      13.780  32.400  65.670  0.00  0.00            
ATOM   1611  HN  PHE A 100      13.090  32.800  65.070  0.00  0.00            
ATOM   1612  CA  PHE A 100      13.400  32.020  67.030  0.00  0.00            
ATOM   1613  HA  PHE A 100      14.050  32.570  67.690  0.00  0.00            
ATOM   1614  CB  PHE A 100      11.930  32.560  67.270  0.00  0.00            
ATOM   1615  HB1 PHE A 100      12.000  33.640  67.060  0.00  0.00            
ATOM   1616  HB2 PHE A 100      11.180  32.060  66.610  0.00  0.00            
ATOM   1617  CG  PHE A 100      11.480  32.560  68.760  0.00  0.00            
ATOM   1618  CD1 PHE A 100      10.540  31.620  69.290  0.00  0.00            
ATOM   1619  HD1 PHE A 100      10.390  30.740  68.680  0.00  0.00            
ATOM   1620  CE1 PHE A 100      10.080  31.660  70.630  0.00  0.00            
ATOM   1621  HE1 PHE A 100       9.340  30.900  70.840  0.00  0.00            
ATOM   1622  CZ  PHE A 100      10.580  32.670  71.490  0.00  0.00            
ATOM   1623  HZ  PHE A 100      10.180  32.810  72.480  0.00  0.00            
ATOM   1624  CD2 PHE A 100      11.970  33.550  69.600  0.00  0.00            
ATOM   1625  HD2 PHE A 100      12.670  34.270  69.210  0.00  0.00            
ATOM   1626  CE2 PHE A 100      11.460  33.600  70.950  0.00  0.00            
ATOM   1627  HE2 PHE A 100      11.890  34.210  71.740  0.00  0.00            
ATOM   1628  C   PHE A 100      13.600  30.530  67.270  0.00  0.00            
ATOM   1629  O   PHE A 100      13.450  29.630  66.450  0.00  0.00            
ATOM   1630  N   ASP A 101      13.960  30.250  68.550  0.00  0.00            
ATOM   1631  HN  ASP A 101      13.970  31.030  69.170  0.00  0.00            
ATOM   1632  CA  ASP A 101      14.270  28.950  69.080  0.00  0.00            
ATOM   1633  HA  ASP A 101      14.870  28.460  68.330  0.00  0.00            
ATOM   1634  CB  ASP A 101      15.230  29.100  70.370  0.00  0.00            
ATOM   1635  HB1 ASP A 101      14.550  29.630  71.080  0.00  0.00            
ATOM   1636  HB2 ASP A 101      15.440  28.110  70.830  0.00  0.00            
ATOM   1637  CG  ASP A 101      16.480  29.830  69.930  0.00  0.00            
ATOM   1638  OD1 ASP A 101      17.030  30.580  70.740  0.00  0.00            
ATOM   1639  OD2 ASP A 101      17.020  29.550  68.820  0.00  0.00            
ATOM   1640  C   ASP A 101      13.070  28.170  69.570  0.00  0.00            
ATOM   1641  O   ASP A 101      12.000  28.660  69.970  0.00  0.00            
ATOM   1642  N   GLU A 102      13.190  26.760  69.540  0.00  0.00            
ATOM   1643  HN  GLU A 102      14.100  26.440  69.280  0.00  0.00            
ATOM   1644  CA  GLU A 102      12.340  25.780  70.210  0.00  0.00            
ATOM   1645  HA  GLU A 102      12.730  24.800  70.000  0.00  0.00            
ATOM   1646  CB  GLU A 102      12.280  25.890  71.790  0.00  0.00            
ATOM   1647  HB1 GLU A 102      12.090  26.920  72.150  0.00  0.00            
ATOM   1648  HB2 GLU A 102      11.480  25.230  72.170  0.00  0.00            
ATOM   1649  CG  GLU A 102      13.650  25.430  72.400  0.00  0.00            
ATOM   1650  HG1 GLU A 102      14.030  24.440  72.090  0.00  0.00            
ATOM   1651  HG2 GLU A 102      14.410  26.220  72.190  0.00  0.00            
ATOM   1652  CD  GLU A 102      13.530  25.130  73.930  0.00  0.00            
ATOM   1653  OE1 GLU A 102      13.100  24.040  74.320  0.00  0.00            
ATOM   1654  OE2 GLU A 102      13.860  26.080  74.710  0.00  0.00            
ATOM   1655  C   GLU A 102      10.990  25.620  69.550  0.00  0.00            
ATOM   1656  O   GLU A 102      10.040  25.090  70.170  0.00  0.00            
ATOM   1657  N   THR A 103      10.860  26.070  68.330  0.00  0.00            
ATOM   1658  HN  THR A 103      11.620  26.560  67.910  0.00  0.00            
ATOM   1659  CA  THR A 103       9.630  26.000  67.490  0.00  0.00            
ATOM   1660  HA  THR A 103       9.200  25.040  67.720  0.00  0.00            
ATOM   1661  CB  THR A 103       8.580  27.090  67.780  0.00  0.00            
ATOM   1662  HB  THR A 103       8.610  27.180  68.890  0.00  0.00            
ATOM   1663  OG1 THR A 103       7.260  26.560  67.440  0.00  0.00            
ATOM   1664  HG1 THR A 103       7.050  25.810  68.000  0.00  0.00            
ATOM   1665  CG2 THR A 103       8.870  28.480  67.250  0.00  0.00            
ATOM   1666 HG21 THR A 103       9.910  28.770  67.530  0.00  0.00            
ATOM   1667 HG22 THR A 103       8.730  28.610  66.160  0.00  0.00            
ATOM   1668 HG23 THR A 103       8.120  29.230  67.550  0.00  0.00            
ATOM   1669  C   THR A 103       9.970  26.140  66.040  0.00  0.00            
ATOM   1670  O   THR A 103      10.930  26.780  65.690  0.00  0.00            
ATOM   1671  N   LEU A 104       9.340  25.370  65.170  0.00  0.00            
ATOM   1672  HN  LEU A 104       8.690  24.730  65.570  0.00  0.00            
ATOM   1673  CA  LEU A 104       9.650  25.290  63.760  0.00  0.00            
ATOM   1674  HA  LEU A 104      10.700  25.090  63.670  0.00  0.00            
ATOM   1675  CB  LEU A 104       8.820  24.100  63.120  0.00  0.00            
ATOM   1676  HB1 LEU A 104       7.770  24.340  63.390  0.00  0.00            
ATOM   1677  HB2 LEU A 104       9.050  23.950  62.040  0.00  0.00            
ATOM   1678  CG  LEU A 104       9.130  22.740  63.610  0.00  0.00            
ATOM   1679  HG  LEU A 104       9.210  22.680  64.710  0.00  0.00            
ATOM   1680  CD1 LEU A 104       8.100  21.580  63.180  0.00  0.00            
ATOM   1681 HD11 LEU A 104       7.980  21.600  62.080  0.00  0.00            
ATOM   1682 HD12 LEU A 104       8.460  20.590  63.540  0.00  0.00            
ATOM   1683 HD13 LEU A 104       7.090  21.580  63.640  0.00  0.00            
ATOM   1684  CD2 LEU A 104      10.530  22.350  63.040  0.00  0.00            
ATOM   1685 HD21 LEU A 104      10.410  22.170  61.950  0.00  0.00            
ATOM   1686 HD22 LEU A 104      11.380  23.040  63.250  0.00  0.00            
ATOM   1687 HD23 LEU A 104      10.810  21.440  63.610  0.00  0.00            
ATOM   1688  C   LEU A 104       9.360  26.530  62.950  0.00  0.00            
ATOM   1689  O   LEU A 104       8.330  27.130  63.100  0.00  0.00            
ATOM   1690  N   LEU A 105      10.160  26.830  61.890  0.00  0.00            
ATOM   1691  HN  LEU A 105      11.020  26.370  61.690  0.00  0.00            
ATOM   1692  CA  LEU A 105       9.750  27.890  60.900  0.00  0.00            
ATOM   1693  HA  LEU A 105       9.320  28.720  61.440  0.00  0.00            
ATOM   1694  CB  LEU A 105      10.800  28.420  59.950  0.00  0.00            
ATOM   1695  HB1 LEU A 105      11.200  27.540  59.400  0.00  0.00            
ATOM   1696  HB2 LEU A 105      10.320  29.090  59.210  0.00  0.00            
ATOM   1697  CG  LEU A 105      11.860  29.390  60.610  0.00  0.00            
ATOM   1698  HG  LEU A 105      12.130  29.030  61.620  0.00  0.00            
ATOM   1699  CD1 LEU A 105      13.160  29.510  59.870  0.00  0.00            
ATOM   1700 HD11 LEU A 105      13.980  29.890  60.520  0.00  0.00            
ATOM   1701 HD12 LEU A 105      13.490  28.510  59.530  0.00  0.00            
ATOM   1702 HD13 LEU A 105      12.940  30.130  58.980  0.00  0.00            
ATOM   1703  CD2 LEU A 105      11.230  30.720  60.990  0.00  0.00            
ATOM   1704 HD21 LEU A 105      11.900  31.240  61.690  0.00  0.00            
ATOM   1705 HD22 LEU A 105      10.800  31.340  60.170  0.00  0.00            
ATOM   1706 HD23 LEU A 105      10.320  30.500  61.590  0.00  0.00            
ATOM   1707  C   LEU A 105       8.720  27.290  60.120  0.00  0.00            
ATOM   1708  O   LEU A 105       7.840  28.040  59.620  0.00  0.00            
ATOM   1709  N   SER A 106       8.650  25.910  59.950  0.00  0.00            
ATOM   1710  HN  SER A 106       9.240  25.290  60.460  0.00  0.00            
ATOM   1711  CA  SER A 106       7.620  25.210  59.030  0.00  0.00            
ATOM   1712  HA  SER A 106       7.450  25.790  58.140  0.00  0.00            
ATOM   1713  CB  SER A 106       7.980  23.840  58.470  0.00  0.00            
ATOM   1714  HB1 SER A 106       8.300  23.040  59.180  0.00  0.00            
ATOM   1715  HB2 SER A 106       7.140  23.310  57.950  0.00  0.00            
ATOM   1716  OG  SER A 106       9.010  24.030  57.590  0.00  0.00            
ATOM   1717  HG1 SER A 106       9.640  24.560  58.090  0.00  0.00            
ATOM   1718  C   SER A 106       6.350  25.000  59.990  0.00  0.00            
ATOM   1719  OT1 SER A 106       5.600  25.970  60.220  0.00  0.00            
ATOM   1720  OT2 SER A 106       6.090  23.800  60.410  0.00  0.00 
ATOM   1721  CAL CAL A 107      25.520  36.240  50.050  0.00  0.00            
ATOM   1722  CAL CAL A 108      16.860  37.100  42.720  0.00  0.00             
END
