# Supplementary material for: Distinct EH domains of the endocytic TPLATE complex confer lipid and protein binding
Source: Nat Commun. 2021 May 24;12:3050. doi: 10.1038/s41467-021-23314-6 (PMC8144573; doi:10.1038/s41467-021-23314-6)
Supplement: Supplementary file 9 — Supplementary Data 6 [file 41467_2021_23314_MOESM9_ESM.zip › MD_eh12_q382e_2500ns.pdb]

CRYST1   77.309   77.309   77.309  90.00  90.00  90.00 P 1           1
ATOM      1  N   GLY X   1      37.180  37.920  38.310  0.00  0.00            
ATOM      2  H1  GLY X   1      36.780  37.420  39.130  0.00  0.00            
ATOM      3  H2  GLY X   1      37.190  38.910  38.620  0.00  0.00            
ATOM      4  H3  GLY X   1      36.560  37.750  37.490  0.00  0.00            
ATOM      5  CA  GLY X   1      38.570  37.290  38.080  0.00  0.00            
ATOM      6  HA1 GLY X   1      39.190  37.620  38.900  0.00  0.00            
ATOM      7  HA2 GLY X   1      38.370  36.230  38.090  0.00  0.00            
ATOM      8  C   GLY X   1      39.380  37.740  36.900  0.00  0.00            
ATOM      9  O   GLY X   1      39.060  38.610  36.080  0.00  0.00            
ATOM     10  N   GLY X   2      40.610  37.110  36.850  0.00  0.00            
ATOM     11  HN  GLY X   2      40.860  36.460  37.560  0.00  0.00            
ATOM     12  CA  GLY X   2      41.640  37.460  35.850  0.00  0.00            
ATOM     13  HA1 GLY X   2      41.870  38.510  35.790  0.00  0.00            
ATOM     14  HA2 GLY X   2      42.510  36.940  36.230  0.00  0.00            
ATOM     15  C   GLY X   2      41.510  36.880  34.470  0.00  0.00            
ATOM     16  O   GLY X   2      40.710  35.950  34.280  0.00  0.00            
ATOM     17  N   GLY X   3      42.200  37.520  33.460  0.00  0.00            
ATOM     18  HN  GLY X   3      42.640  38.360  33.780  0.00  0.00            
ATOM     19  CA  GLY X   3      42.520  37.160  32.080  0.00  0.00            
ATOM     20  HA1 GLY X   3      42.870  38.050  31.580  0.00  0.00            
ATOM     21  HA2 GLY X   3      43.180  36.310  32.140  0.00  0.00            
ATOM     22  C   GLY X   3      41.290  36.720  31.340  0.00  0.00            
ATOM     23  O   GLY X   3      40.240  37.420  31.440  0.00  0.00            
ATOM     24  N   ASN X   4      41.370  35.710  30.410  0.00  0.00            
ATOM     25  HN  ASN X   4      42.250  35.270  30.230  0.00  0.00            
ATOM     26  CA  ASN X   4      40.240  35.380  29.560  0.00  0.00            
ATOM     27  HA  ASN X   4      39.380  35.940  29.890  0.00  0.00            
ATOM     28  CB  ASN X   4      40.480  35.840  28.030  0.00  0.00            
ATOM     29  HB1 ASN X   4      40.760  36.910  27.970  0.00  0.00            
ATOM     30  HB2 ASN X   4      41.340  35.210  27.710  0.00  0.00            
ATOM     31  CG  ASN X   4      39.370  35.680  27.000  0.00  0.00            
ATOM     32  OD1 ASN X   4      38.580  34.720  27.000  0.00  0.00            
ATOM     33  ND2 ASN X   4      39.300  36.530  25.920  0.00  0.00            
ATOM     34 HD21 ASN X   4      38.380  36.560  25.520  0.00  0.00            
ATOM     35 HD22 ASN X   4      40.000  37.230  25.820  0.00  0.00            
ATOM     36  C   ASN X   4      39.990  33.870  29.530  0.00  0.00            
ATOM     37  O   ASN X   4      40.950  33.090  29.580  0.00  0.00            
ATOM     38  N   ASN X   5      38.760  33.370  29.440  0.00  0.00            
ATOM     39  HN  ASN X   5      37.910  33.840  29.250  0.00  0.00            
ATOM     40  CA  ASN X   5      38.610  31.950  29.620  0.00  0.00            
ATOM     41  HA  ASN X   5      39.550  31.560  29.970  0.00  0.00            
ATOM     42  CB  ASN X   5      37.480  31.600  30.630  0.00  0.00            
ATOM     43  HB1 ASN X   5      36.530  32.020  30.230  0.00  0.00            
ATOM     44  HB2 ASN X   5      37.330  30.550  30.970  0.00  0.00            
ATOM     45  CG  ASN X   5      37.760  32.330  31.940  0.00  0.00            
ATOM     46  OD1 ASN X   5      36.980  32.990  32.570  0.00  0.00            
ATOM     47  ND2 ASN X   5      38.990  32.220  32.530  0.00  0.00            
ATOM     48 HD21 ASN X   5      39.650  31.720  31.970  0.00  0.00            
ATOM     49 HD22 ASN X   5      39.270  32.840  33.270  0.00  0.00            
ATOM     50  C   ASN X   5      38.280  31.240  28.290  0.00  0.00            
ATOM     51  O   ASN X   5      38.360  30.000  28.230  0.00  0.00            
ATOM     52  N   GLN X   6      37.990  31.940  27.220  0.00  0.00            
ATOM     53  HN  GLN X   6      37.890  32.920  27.370  0.00  0.00            
ATOM     54  CA  GLN X   6      38.150  31.310  25.860  0.00  0.00            
ATOM     55  HA  GLN X   6      37.650  30.360  25.800  0.00  0.00            
ATOM     56  CB  GLN X   6      37.490  32.320  24.770  0.00  0.00            
ATOM     57  HB1 GLN X   6      37.790  33.360  25.020  0.00  0.00            
ATOM     58  HB2 GLN X   6      38.030  32.090  23.820  0.00  0.00            
ATOM     59  CG  GLN X   6      35.940  32.140  24.550  0.00  0.00            
ATOM     60  HG1 GLN X   6      35.450  32.290  25.540  0.00  0.00            
ATOM     61  HG2 GLN X   6      35.660  32.850  23.740  0.00  0.00            
ATOM     62  CD  GLN X   6      35.520  30.720  24.200  0.00  0.00            
ATOM     63  OE1 GLN X   6      35.260  29.860  25.100  0.00  0.00            
ATOM     64  NE2 GLN X   6      35.400  30.380  22.870  0.00  0.00            
ATOM     65 HE21 GLN X   6      35.650  31.060  22.190  0.00  0.00            
ATOM     66 HE22 GLN X   6      35.200  29.440  22.580  0.00  0.00            
ATOM     67  C   GLN X   6      39.620  31.140  25.480  0.00  0.00            
ATOM     68  O   GLN X   6      40.490  31.940  25.810  0.00  0.00            
ATOM     69  N   PRO X   7      40.010  30.060  24.750  0.00  0.00            
ATOM     70  CD  PRO X   7      39.100  29.140  24.080  0.00  0.00            
ATOM     71  HD1 PRO X   7      38.320  29.680  23.490  0.00  0.00            
ATOM     72  HD2 PRO X   7      38.630  28.440  24.800  0.00  0.00            
ATOM     73  CA  PRO X   7      41.350  29.860  24.210  0.00  0.00            
ATOM     74  HA  PRO X   7      42.140  30.020  24.920  0.00  0.00            
ATOM     75  CB  PRO X   7      41.290  28.430  23.650  0.00  0.00            
ATOM     76  HB1 PRO X   7      42.010  28.090  22.870  0.00  0.00            
ATOM     77  HB2 PRO X   7      41.410  27.740  24.510  0.00  0.00            
ATOM     78  CG  PRO X   7      39.910  28.310  23.110  0.00  0.00            
ATOM     79  HG1 PRO X   7      39.850  28.710  22.080  0.00  0.00            
ATOM     80  HG2 PRO X   7      39.600  27.250  23.150  0.00  0.00            
ATOM     81  C   PRO X   7      41.610  30.970  23.160  0.00  0.00            
ATOM     82  O   PRO X   7      40.730  31.170  22.330  0.00  0.00            
ATOM     83  N   PRO X   8      42.730  31.750  23.120  0.00  0.00            
ATOM     84  CD  PRO X   8      43.720  31.790  24.160  0.00  0.00            
ATOM     85  HD1 PRO X   8      44.200  30.800  24.000  0.00  0.00            
ATOM     86  HD2 PRO X   8      43.390  31.910  25.210  0.00  0.00            
ATOM     87  CA  PRO X   8      43.030  32.670  22.010  0.00  0.00            
ATOM     88  HA  PRO X   8      42.390  33.530  22.130  0.00  0.00            
ATOM     89  CB  PRO X   8      44.480  33.070  22.290  0.00  0.00            
ATOM     90  HB1 PRO X   8      45.160  32.330  21.820  0.00  0.00            
ATOM     91  HB2 PRO X   8      44.770  34.020  21.790  0.00  0.00            
ATOM     92  CG  PRO X   8      44.550  32.960  23.780  0.00  0.00            
ATOM     93  HG1 PRO X   8      45.580  32.730  24.120  0.00  0.00            
ATOM     94  HG2 PRO X   8      44.150  33.830  24.340  0.00  0.00            
ATOM     95  C   PRO X   8      42.850  31.980  20.600  0.00  0.00            
ATOM     96  O   PRO X   8      42.870  30.750  20.480  0.00  0.00            
ATOM     97  N   TRP X   9      42.630  32.760  19.520  0.00  0.00            
ATOM     98  HN  TRP X   9      42.450  33.740  19.630  0.00  0.00            
ATOM     99  CA  TRP X   9      42.580  32.280  18.180  0.00  0.00            
ATOM    100  HA  TRP X   9      41.950  31.410  18.260  0.00  0.00            
ATOM    101  CB  TRP X   9      41.990  33.450  17.310  0.00  0.00            
ATOM    102  HB1 TRP X   9      41.040  33.670  17.830  0.00  0.00            
ATOM    103  HB2 TRP X   9      42.690  34.310  17.380  0.00  0.00            
ATOM    104  CG  TRP X   9      41.770  33.030  15.910  0.00  0.00            
ATOM    105  CD1 TRP X   9      42.400  33.520  14.790  0.00  0.00            
ATOM    106  HD1 TRP X   9      43.290  34.130  14.810  0.00  0.00            
ATOM    107  NE1 TRP X   9      41.770  33.130  13.620  0.00  0.00            
ATOM    108  HE1 TRP X   9      42.150  33.270  12.730  0.00  0.00            
ATOM    109  CE2 TRP X   9      40.720  32.330  13.950  0.00  0.00            
ATOM    110  CD2 TRP X   9      40.630  32.230  15.380  0.00  0.00            
ATOM    111  CE3 TRP X   9      39.600  31.570  15.950  0.00  0.00            
ATOM    112  HE3 TRP X   9      39.400  31.620  17.010  0.00  0.00            
ATOM    113  CZ3 TRP X   9      38.630  31.010  15.080  0.00  0.00            
ATOM    114  HZ3 TRP X   9      37.800  30.500  15.550  0.00  0.00            
ATOM    115  CZ2 TRP X   9      39.700  31.890  13.140  0.00  0.00            
ATOM    116  HZ2 TRP X   9      39.640  32.230  12.120  0.00  0.00            
ATOM    117  CH2 TRP X   9      38.620  31.240  13.740  0.00  0.00            
ATOM    118  HH2 TRP X   9      37.740  30.900  13.220  0.00  0.00            
ATOM    119  C   TRP X   9      44.020  31.840  17.810  0.00  0.00            
ATOM    120  O   TRP X   9      44.790  32.760  18.050  0.00  0.00            
ATOM    121  N   PRO X  10      44.300  30.680  17.190  0.00  0.00            
ATOM    122  CD  PRO X  10      43.220  29.770  17.080  0.00  0.00            
ATOM    123  HD1 PRO X  10      42.500  30.210  16.360  0.00  0.00            
ATOM    124  HD2 PRO X  10      42.830  29.450  18.070  0.00  0.00            
ATOM    125  CA  PRO X  10      45.460  30.280  16.390  0.00  0.00            
ATOM    126  HA  PRO X  10      46.220  29.960  17.090  0.00  0.00            
ATOM    127  CB  PRO X  10      44.860  29.280  15.460  0.00  0.00            
ATOM    128  HB1 PRO X  10      44.390  29.760  14.570  0.00  0.00            
ATOM    129  HB2 PRO X  10      45.660  28.590  15.140  0.00  0.00            
ATOM    130  CG  PRO X  10      43.780  28.600  16.310  0.00  0.00            
ATOM    131  HG1 PRO X  10      43.010  28.040  15.750  0.00  0.00            
ATOM    132  HG2 PRO X  10      44.330  27.870  16.950  0.00  0.00            
ATOM    133  C   PRO X  10      46.120  31.490  15.620  0.00  0.00            
ATOM    134  O   PRO X  10      45.410  32.100  14.800  0.00  0.00            
ATOM    135  N   LYS X  11      47.370  31.920  15.910  0.00  0.00            
ATOM    136  HN  LYS X  11      47.890  31.420  16.600  0.00  0.00            
ATOM    137  CA  LYS X  11      48.040  33.130  15.310  0.00  0.00            
ATOM    138  HA  LYS X  11      47.340  33.920  15.560  0.00  0.00            
ATOM    139  CB  LYS X  11      49.410  33.350  16.010  0.00  0.00            
ATOM    140  HB1 LYS X  11      49.950  32.380  15.960  0.00  0.00            
ATOM    141  HB2 LYS X  11      50.070  34.020  15.420  0.00  0.00            
ATOM    142  CG  LYS X  11      49.240  33.900  17.470  0.00  0.00            
ATOM    143  HG1 LYS X  11      48.780  34.920  17.450  0.00  0.00            
ATOM    144  HG2 LYS X  11      48.590  33.180  18.000  0.00  0.00            
ATOM    145  CD  LYS X  11      50.640  33.990  18.170  0.00  0.00            
ATOM    146  HD1 LYS X  11      51.210  34.580  17.420  0.00  0.00            
ATOM    147  HD2 LYS X  11      50.510  34.540  19.120  0.00  0.00            
ATOM    148  CE  LYS X  11      51.430  32.680  18.370  0.00  0.00            
ATOM    149  HE1 LYS X  11      50.940  31.990  19.080  0.00  0.00            
ATOM    150  HE2 LYS X  11      51.670  32.220  17.380  0.00  0.00            
ATOM    151  NZ  LYS X  11      52.690  33.110  19.030  0.00  0.00            
ATOM    152  HZ1 LYS X  11      53.180  32.230  19.280  0.00  0.00            
ATOM    153  HZ2 LYS X  11      53.260  33.550  18.290  0.00  0.00            
ATOM    154  HZ3 LYS X  11      52.620  33.740  19.860  0.00  0.00            
ATOM    155  C   LYS X  11      48.260  32.990  13.780  0.00  0.00            
ATOM    156  O   LYS X  11      48.520  31.910  13.280  0.00  0.00            
ATOM    157  N   MET X  12      48.200  34.130  13.010  0.00  0.00            
ATOM    158  HN  MET X  12      48.050  35.010  13.460  0.00  0.00            
ATOM    159  CA  MET X  12      48.540  34.230  11.570  0.00  0.00            
ATOM    160  HA  MET X  12      47.880  33.560  11.040  0.00  0.00            
ATOM    161  CB  MET X  12      48.120  35.560  10.970  0.00  0.00            
ATOM    162  HB1 MET X  12      48.540  36.340  11.640  0.00  0.00            
ATOM    163  HB2 MET X  12      48.690  35.740  10.030  0.00  0.00            
ATOM    164  CG  MET X  12      46.600  35.720  10.880  0.00  0.00            
ATOM    165  HG1 MET X  12      46.030  35.730  11.830  0.00  0.00            
ATOM    166  HG2 MET X  12      46.560  36.740  10.450  0.00  0.00            
ATOM    167  SD  MET X  12      45.720  34.770   9.650  0.00  0.00            
ATOM    168  CE  MET X  12      44.090  35.270  10.120  0.00  0.00            
ATOM    169  HE1 MET X  12      43.320  34.660   9.590  0.00  0.00            
ATOM    170  HE2 MET X  12      43.800  35.180  11.180  0.00  0.00            
ATOM    171  HE3 MET X  12      43.990  36.340   9.860  0.00  0.00            
ATOM    172  C   MET X  12      49.960  33.780  11.270  0.00  0.00            
ATOM    173  O   MET X  12      50.870  34.330  11.770  0.00  0.00            
ATOM    174  N   LYS X  13      50.200  32.790  10.320  0.00  0.00            
ATOM    175  HN  LYS X  13      49.480  32.230   9.910  0.00  0.00            
ATOM    176  CA  LYS X  13      51.480  32.220   9.970  0.00  0.00            
ATOM    177  HA  LYS X  13      52.000  32.040  10.890  0.00  0.00            
ATOM    178  CB  LYS X  13      51.340  30.740   9.240  0.00  0.00            
ATOM    179  HB1 LYS X  13      50.610  30.880   8.420  0.00  0.00            
ATOM    180  HB2 LYS X  13      52.290  30.460   8.730  0.00  0.00            
ATOM    181  CG  LYS X  13      50.820  29.630  10.150  0.00  0.00            
ATOM    182  HG1 LYS X  13      51.550  29.370  10.940  0.00  0.00            
ATOM    183  HG2 LYS X  13      49.950  29.910  10.780  0.00  0.00            
ATOM    184  CD  LYS X  13      50.420  28.390   9.310  0.00  0.00            
ATOM    185  HD1 LYS X  13      49.630  28.690   8.590  0.00  0.00            
ATOM    186  HD2 LYS X  13      51.300  28.080   8.720  0.00  0.00            
ATOM    187  CE  LYS X  13      49.910  27.280  10.200  0.00  0.00            
ATOM    188  HE1 LYS X  13      50.690  27.090  10.960  0.00  0.00            
ATOM    189  HE2 LYS X  13      48.990  27.450  10.790  0.00  0.00            
ATOM    190  NZ  LYS X  13      49.750  26.070   9.330  0.00  0.00            
ATOM    191  HZ1 LYS X  13      49.560  25.170   9.820  0.00  0.00            
ATOM    192  HZ2 LYS X  13      48.930  26.160   8.700  0.00  0.00            
ATOM    193  HZ3 LYS X  13      50.540  25.930   8.680  0.00  0.00            
ATOM    194  C   LYS X  13      52.350  33.220   9.260  0.00  0.00            
ATOM    195  O   LYS X  13      51.850  34.050   8.570  0.00  0.00            
ATOM    196  N   PRO X  14      53.690  33.190   9.370  0.00  0.00            
ATOM    197  CD  PRO X  14      54.490  32.240  10.160  0.00  0.00            
ATOM    198  HD1 PRO X  14      54.410  31.240   9.680  0.00  0.00            
ATOM    199  HD2 PRO X  14      54.210  32.330  11.230  0.00  0.00            
ATOM    200  CA  PRO X  14      54.500  34.360   8.950  0.00  0.00            
ATOM    201  HA  PRO X  14      53.990  35.280   9.220  0.00  0.00            
ATOM    202  CB  PRO X  14      55.800  34.240   9.680  0.00  0.00            
ATOM    203  HB1 PRO X  14      56.730  34.540   9.160  0.00  0.00            
ATOM    204  HB2 PRO X  14      55.790  34.880  10.590  0.00  0.00            
ATOM    205  CG  PRO X  14      55.850  32.750  10.030  0.00  0.00            
ATOM    206  HG1 PRO X  14      56.240  32.330   9.080  0.00  0.00            
ATOM    207  HG2 PRO X  14      56.650  32.530  10.770  0.00  0.00            
ATOM    208  C   PRO X  14      54.620  34.660   7.480  0.00  0.00            
ATOM    209  O   PRO X  14      54.760  35.820   7.070  0.00  0.00            
ATOM    210  N   SER X  15      54.610  33.630   6.670  0.00  0.00            
ATOM    211  HN  SER X  15      54.510  32.750   7.120  0.00  0.00            
ATOM    212  CA  SER X  15      54.470  33.640   5.230  0.00  0.00            
ATOM    213  HA  SER X  15      55.240  34.280   4.810  0.00  0.00            
ATOM    214  CB  SER X  15      54.530  32.220   4.590  0.00  0.00            
ATOM    215  HB1 SER X  15      54.500  32.210   3.480  0.00  0.00            
ATOM    216  HB2 SER X  15      55.490  31.880   5.030  0.00  0.00            
ATOM    217  OG  SER X  15      53.630  31.290   5.030  0.00  0.00            
ATOM    218  HG1 SER X  15      54.010  30.740   5.720  0.00  0.00            
ATOM    219  C   SER X  15      53.200  34.280   4.770  0.00  0.00            
ATOM    220  O   SER X  15      53.170  35.090   3.890  0.00  0.00            
ATOM    221  N   ASP X  16      52.060  33.940   5.470  0.00  0.00            
ATOM    222  HN  ASP X  16      52.010  33.360   6.280  0.00  0.00            
ATOM    223  CA  ASP X  16      50.740  34.510   5.090  0.00  0.00            
ATOM    224  HA  ASP X  16      50.450  34.480   4.060  0.00  0.00            
ATOM    225  CB  ASP X  16      49.520  33.970   5.950  0.00  0.00            
ATOM    226  HB1 ASP X  16      49.690  34.070   7.050  0.00  0.00            
ATOM    227  HB2 ASP X  16      48.570  34.540   5.790  0.00  0.00            
ATOM    228  CG  ASP X  16      49.260  32.520   5.750  0.00  0.00            
ATOM    229  OD1 ASP X  16      49.910  31.880   4.880  0.00  0.00            
ATOM    230  OD2 ASP X  16      48.420  31.930   6.510  0.00  0.00            
ATOM    231  C   ASP X  16      50.820  36.070   5.370  0.00  0.00            
ATOM    232  O   ASP X  16      50.400  36.880   4.550  0.00  0.00            
ATOM    233  N   VAL X  17      51.300  36.360   6.590  0.00  0.00            
ATOM    234  HN  VAL X  17      51.490  35.680   7.290  0.00  0.00            
ATOM    235  CA  VAL X  17      51.380  37.740   7.090  0.00  0.00            
ATOM    236  HA  VAL X  17      50.380  38.170   7.100  0.00  0.00            
ATOM    237  CB  VAL X  17      51.850  37.730   8.450  0.00  0.00            
ATOM    238  HB  VAL X  17      52.730  37.060   8.430  0.00  0.00            
ATOM    239  CG1 VAL X  17      52.360  39.140   8.840  0.00  0.00            
ATOM    240 HG11 VAL X  17      53.280  39.350   8.260  0.00  0.00            
ATOM    241 HG12 VAL X  17      51.590  39.890   8.580  0.00  0.00            
ATOM    242 HG13 VAL X  17      52.570  39.290   9.920  0.00  0.00            
ATOM    243  CG2 VAL X  17      50.720  37.140   9.370  0.00  0.00            
ATOM    244 HG21 VAL X  17      51.020  37.190  10.440  0.00  0.00            
ATOM    245 HG22 VAL X  17      49.780  37.730   9.420  0.00  0.00            
ATOM    246 HG23 VAL X  17      50.620  36.050   9.210  0.00  0.00            
ATOM    247  C   VAL X  17      52.210  38.570   6.180  0.00  0.00            
ATOM    248  O   VAL X  17      51.750  39.660   5.840  0.00  0.00            
ATOM    249  N   GLN X  18      53.400  38.100   5.790  0.00  0.00            
ATOM    250  HN  GLN X  18      53.800  37.250   6.110  0.00  0.00            
ATOM    251  CA  GLN X  18      54.300  38.900   4.830  0.00  0.00            
ATOM    252  HA  GLN X  18      54.440  39.890   5.240  0.00  0.00            
ATOM    253  CB  GLN X  18      55.570  38.110   4.490  0.00  0.00            
ATOM    254  HB1 GLN X  18      55.230  37.080   4.220  0.00  0.00            
ATOM    255  HB2 GLN X  18      56.110  38.500   3.610  0.00  0.00            
ATOM    256  CG  GLN X  18      56.610  38.050   5.610  0.00  0.00            
ATOM    257  HG1 GLN X  18      56.420  37.500   6.560  0.00  0.00            
ATOM    258  HG2 GLN X  18      57.560  37.610   5.240  0.00  0.00            
ATOM    259  CD  GLN X  18      56.870  39.490   6.150  0.00  0.00            
ATOM    260  OE1 GLN X  18      56.750  39.750   7.330  0.00  0.00            
ATOM    261  NE2 GLN X  18      57.310  40.370   5.200  0.00  0.00            
ATOM    262 HE21 GLN X  18      57.510  40.060   4.270  0.00  0.00            
ATOM    263 HE22 GLN X  18      57.490  41.310   5.490  0.00  0.00            
ATOM    264  C   GLN X  18      53.620  39.180   3.560  0.00  0.00            
ATOM    265  O   GLN X  18      53.670  40.350   3.140  0.00  0.00            
ATOM    266  N   LYS X  19      52.890  38.240   2.920  0.00  0.00            
ATOM    267  HN  LYS X  19      52.840  37.270   3.150  0.00  0.00            
ATOM    268  CA  LYS X  19      52.040  38.450   1.790  0.00  0.00            
ATOM    269  HA  LYS X  19      52.730  38.900   1.090  0.00  0.00            
ATOM    270  CB  LYS X  19      51.660  37.010   1.320  0.00  0.00            
ATOM    271  HB1 LYS X  19      52.590  36.640   0.840  0.00  0.00            
ATOM    272  HB2 LYS X  19      51.540  36.440   2.270  0.00  0.00            
ATOM    273  CG  LYS X  19      50.570  36.880   0.210  0.00  0.00            
ATOM    274  HG1 LYS X  19      49.590  37.090   0.680  0.00  0.00            
ATOM    275  HG2 LYS X  19      50.820  37.600  -0.600  0.00  0.00            
ATOM    276  CD  LYS X  19      50.490  35.510  -0.470  0.00  0.00            
ATOM    277  HD1 LYS X  19      49.650  35.370  -1.190  0.00  0.00            
ATOM    278  HD2 LYS X  19      51.410  35.400  -1.070  0.00  0.00            
ATOM    279  CE  LYS X  19      50.500  34.380   0.550  0.00  0.00            
ATOM    280  HE1 LYS X  19      51.480  34.520   1.040  0.00  0.00            
ATOM    281  HE2 LYS X  19      49.740  34.380   1.370  0.00  0.00            
ATOM    282  NZ  LYS X  19      50.570  33.000   0.060  0.00  0.00            
ATOM    283  HZ1 LYS X  19      49.670  32.750  -0.390  0.00  0.00            
ATOM    284  HZ2 LYS X  19      51.430  32.880  -0.510  0.00  0.00            
ATOM    285  HZ3 LYS X  19      50.680  32.370   0.880  0.00  0.00            
ATOM    286  C   LYS X  19      50.830  39.280   1.980  0.00  0.00            
ATOM    287  O   LYS X  19      50.500  40.160   1.230  0.00  0.00            
ATOM    288  N   TYR X  20      50.070  39.130   3.100  0.00  0.00            
ATOM    289  HN  TYR X  20      50.220  38.400   3.760  0.00  0.00            
ATOM    290  CA  TYR X  20      48.810  39.840   3.410  0.00  0.00            
ATOM    291  HA  TYR X  20      48.250  39.920   2.490  0.00  0.00            
ATOM    292  CB  TYR X  20      47.890  39.140   4.480  0.00  0.00            
ATOM    293  HB1 TYR X  20      48.450  39.090   5.430  0.00  0.00            
ATOM    294  HB2 TYR X  20      46.980  39.770   4.640  0.00  0.00            
ATOM    295  CG  TYR X  20      47.240  37.820   4.140  0.00  0.00            
ATOM    296  CD1 TYR X  20      47.450  37.130   2.920  0.00  0.00            
ATOM    297  HD1 TYR X  20      48.210  37.530   2.270  0.00  0.00            
ATOM    298  CE1 TYR X  20      46.750  35.950   2.630  0.00  0.00            
ATOM    299  HE1 TYR X  20      46.920  35.340   1.750  0.00  0.00            
ATOM    300  CZ  TYR X  20      45.920  35.380   3.540  0.00  0.00            
ATOM    301  OH  TYR X  20      45.560  34.060   3.360  0.00  0.00            
ATOM    302  HH  TYR X  20      45.340  33.690   4.220  0.00  0.00            
ATOM    303  CD2 TYR X  20      46.390  37.250   5.110  0.00  0.00            
ATOM    304  HD2 TYR X  20      46.260  37.770   6.040  0.00  0.00            
ATOM    305  CE2 TYR X  20      45.680  36.110   4.760  0.00  0.00            
ATOM    306  HE2 TYR X  20      45.020  35.750   5.540  0.00  0.00            
ATOM    307  C   TYR X  20      49.020  41.250   3.810  0.00  0.00            
ATOM    308  O   TYR X  20      48.220  42.150   3.500  0.00  0.00            
ATOM    309  N   THR X  21      50.190  41.510   4.340  0.00  0.00            
ATOM    310  HN  THR X  21      50.910  40.830   4.340  0.00  0.00            
ATOM    311  CA  THR X  21      50.750  42.800   4.490  0.00  0.00            
ATOM    312  HA  THR X  21      50.080  43.470   5.010  0.00  0.00            
ATOM    313  CB  THR X  21      51.960  42.790   5.360  0.00  0.00            
ATOM    314  HB  THR X  21      52.820  42.180   4.980  0.00  0.00            
ATOM    315  OG1 THR X  21      51.650  42.220   6.620  0.00  0.00            
ATOM    316  HG1 THR X  21      51.590  41.270   6.480  0.00  0.00            
ATOM    317  CG2 THR X  21      52.460  44.200   5.620  0.00  0.00            
ATOM    318 HG21 THR X  21      52.850  44.730   4.730  0.00  0.00            
ATOM    319 HG22 THR X  21      51.590  44.720   6.080  0.00  0.00            
ATOM    320 HG23 THR X  21      53.290  44.180   6.360  0.00  0.00            
ATOM    321  C   THR X  21      51.070  43.600   3.190  0.00  0.00            
ATOM    322  O   THR X  21      51.020  44.840   3.250  0.00  0.00            
ATOM    323  N   LYS X  22      51.450  43.040   2.040  0.00  0.00            
ATOM    324  HN  LYS X  22      51.580  42.070   1.860  0.00  0.00            
ATOM    325  CA  LYS X  22      51.610  43.910   0.890  0.00  0.00            
ATOM    326  HA  LYS X  22      51.970  44.870   1.220  0.00  0.00            
ATOM    327  CB  LYS X  22      52.590  43.170  -0.210  0.00  0.00            
ATOM    328  HB1 LYS X  22      51.990  42.360  -0.670  0.00  0.00            
ATOM    329  HB2 LYS X  22      52.950  43.870  -0.990  0.00  0.00            
ATOM    330  CG  LYS X  22      53.940  42.550   0.380  0.00  0.00            
ATOM    331  HG1 LYS X  22      53.670  41.640   0.960  0.00  0.00            
ATOM    332  HG2 LYS X  22      54.540  42.330  -0.520  0.00  0.00            
ATOM    333  CD  LYS X  22      54.740  43.540   1.300  0.00  0.00            
ATOM    334  HD1 LYS X  22      55.210  44.250   0.580  0.00  0.00            
ATOM    335  HD2 LYS X  22      54.010  44.050   1.970  0.00  0.00            
ATOM    336  CE  LYS X  22      55.800  42.800   2.040  0.00  0.00            
ATOM    337  HE1 LYS X  22      55.370  42.110   2.800  0.00  0.00            
ATOM    338  HE2 LYS X  22      56.430  42.350   1.240  0.00  0.00            
ATOM    339  NZ  LYS X  22      56.790  43.710   2.650  0.00  0.00            
ATOM    340  HZ1 LYS X  22      56.280  44.500   3.080  0.00  0.00            
ATOM    341  HZ2 LYS X  22      57.170  43.210   3.480  0.00  0.00            
ATOM    342  HZ3 LYS X  22      57.570  43.930   2.000  0.00  0.00            
ATOM    343  C   LYS X  22      50.230  44.160   0.280  0.00  0.00            
ATOM    344  O   LYS X  22      50.050  45.270  -0.160  0.00  0.00            
ATOM    345  N   VAL X  23      49.260  43.130   0.360  0.00  0.00            
ATOM    346  HN  VAL X  23      49.640  42.250   0.620  0.00  0.00            
ATOM    347  CA  VAL X  23      47.950  43.330  -0.150  0.00  0.00            
ATOM    348  HA  VAL X  23      47.910  43.500  -1.220  0.00  0.00            
ATOM    349  CB  VAL X  23      47.070  42.090   0.030  0.00  0.00            
ATOM    350  HB  VAL X  23      47.020  41.840   1.110  0.00  0.00            
ATOM    351  CG1 VAL X  23      45.590  42.340  -0.340  0.00  0.00            
ATOM    352 HG11 VAL X  23      45.430  42.310  -1.440  0.00  0.00            
ATOM    353 HG12 VAL X  23      45.100  41.400   0.000  0.00  0.00            
ATOM    354 HG13 VAL X  23      45.080  43.240   0.040  0.00  0.00            
ATOM    355  CG2 VAL X  23      47.550  40.810  -0.730  0.00  0.00            
ATOM    356 HG21 VAL X  23      47.620  40.850  -1.830  0.00  0.00            
ATOM    357 HG22 VAL X  23      48.580  40.580  -0.380  0.00  0.00            
ATOM    358 HG23 VAL X  23      46.800  40.020  -0.510  0.00  0.00            
ATOM    359  C   VAL X  23      47.200  44.510   0.520  0.00  0.00            
ATOM    360  O   VAL X  23      46.530  45.240  -0.160  0.00  0.00            
ATOM    361  N   PHE X  24      47.420  44.690   1.880  0.00  0.00            
ATOM    362  HN  PHE X  24      47.950  43.970   2.310  0.00  0.00            
ATOM    363  CA  PHE X  24      46.760  45.690   2.750  0.00  0.00            
ATOM    364  HA  PHE X  24      45.750  45.460   2.460  0.00  0.00            
ATOM    365  CB  PHE X  24      47.230  45.520   4.170  0.00  0.00            
ATOM    366  HB1 PHE X  24      46.940  44.510   4.540  0.00  0.00            
ATOM    367  HB2 PHE X  24      48.330  45.660   4.150  0.00  0.00            
ATOM    368  CG  PHE X  24      46.610  46.580   5.030  0.00  0.00            
ATOM    369  CD1 PHE X  24      45.230  46.580   5.240  0.00  0.00            
ATOM    370  HD1 PHE X  24      44.620  45.850   4.710  0.00  0.00            
ATOM    371  CE1 PHE X  24      44.690  47.490   6.120  0.00  0.00            
ATOM    372  HE1 PHE X  24      43.630  47.440   6.350  0.00  0.00            
ATOM    373  CZ  PHE X  24      45.400  48.440   6.800  0.00  0.00            
ATOM    374  HZ  PHE X  24      44.940  49.120   7.510  0.00  0.00            
ATOM    375  CD2 PHE X  24      47.470  47.530   5.660  0.00  0.00            
ATOM    376  HD2 PHE X  24      48.530  47.660   5.520  0.00  0.00            
ATOM    377  CE2 PHE X  24      46.830  48.450   6.520  0.00  0.00            
ATOM    378  HE2 PHE X  24      47.410  49.290   6.870  0.00  0.00            
ATOM    379  C   PHE X  24      47.000  47.190   2.110  0.00  0.00            
ATOM    380  O   PHE X  24      46.030  47.920   2.000  0.00  0.00            
ATOM    381  N   MET X  25      48.250  47.500   1.600  0.00  0.00            
ATOM    382  HN  MET X  25      48.950  46.810   1.660  0.00  0.00            
ATOM    383  CA  MET X  25      48.650  48.680   0.870  0.00  0.00            
ATOM    384  HA  MET X  25      48.420  49.560   1.460  0.00  0.00            
ATOM    385  CB  MET X  25      50.160  48.530   0.760  0.00  0.00            
ATOM    386  HB1 MET X  25      50.500  48.490   1.820  0.00  0.00            
ATOM    387  HB2 MET X  25      50.400  47.600   0.200  0.00  0.00            
ATOM    388  CG  MET X  25      50.920  49.610  -0.050  0.00  0.00            
ATOM    389  HG1 MET X  25      51.970  49.360  -0.320  0.00  0.00            
ATOM    390  HG2 MET X  25      50.420  49.620  -1.040  0.00  0.00            
ATOM    391  SD  MET X  25      50.820  51.290   0.540  0.00  0.00            
ATOM    392  CE  MET X  25      51.860  51.020   2.040  0.00  0.00            
ATOM    393  HE1 MET X  25      52.860  50.610   1.800  0.00  0.00            
ATOM    394  HE2 MET X  25      52.030  51.880   2.730  0.00  0.00            
ATOM    395  HE3 MET X  25      51.370  50.250   2.670  0.00  0.00            
ATOM    396  C   MET X  25      47.920  48.750  -0.450  0.00  0.00            
ATOM    397  O   MET X  25      47.410  49.750  -0.720  0.00  0.00            
ATOM    398  N   GLU X  26      48.030  47.700  -1.290  0.00  0.00            
ATOM    399  HN  GLU X  26      48.260  46.770  -1.040  0.00  0.00            
ATOM    400  CA  GLU X  26      47.450  47.670  -2.640  0.00  0.00            
ATOM    401  HA  GLU X  26      47.850  48.560  -3.100  0.00  0.00            
ATOM    402  CB  GLU X  26      47.810  46.440  -3.450  0.00  0.00            
ATOM    403  HB1 GLU X  26      47.510  45.590  -2.800  0.00  0.00            
ATOM    404  HB2 GLU X  26      47.190  46.400  -4.370  0.00  0.00            
ATOM    405  CG  GLU X  26      49.270  46.430  -3.910  0.00  0.00            
ATOM    406  HG1 GLU X  26      49.550  47.450  -4.260  0.00  0.00            
ATOM    407  HG2 GLU X  26      49.870  46.110  -3.040  0.00  0.00            
ATOM    408  CD  GLU X  26      49.440  45.390  -4.980  0.00  0.00            
ATOM    409  OE1 GLU X  26      49.930  45.710  -6.040  0.00  0.00            
ATOM    410  OE2 GLU X  26      48.940  44.240  -4.770  0.00  0.00            
ATOM    411  C   GLU X  26      45.930  47.950  -2.720  0.00  0.00            
ATOM    412  O   GLU X  26      45.340  48.770  -3.510  0.00  0.00            
ATOM    413  N   VAL X  27      45.120  47.310  -1.790  0.00  0.00            
ATOM    414  HN  VAL X  27      45.530  46.770  -1.050  0.00  0.00            
ATOM    415  CA  VAL X  27      43.680  47.450  -1.630  0.00  0.00            
ATOM    416  HA  VAL X  27      43.230  47.270  -2.600  0.00  0.00            
ATOM    417  CB  VAL X  27      43.230  46.410  -0.650  0.00  0.00            
ATOM    418  HB  VAL X  27      43.970  46.350   0.180  0.00  0.00            
ATOM    419  CG1 VAL X  27      41.890  46.670  -0.100  0.00  0.00            
ATOM    420 HG11 VAL X  27      41.540  47.640   0.300  0.00  0.00            
ATOM    421 HG12 VAL X  27      41.160  46.540  -0.930  0.00  0.00            
ATOM    422 HG13 VAL X  27      41.600  45.980   0.720  0.00  0.00            
ATOM    423  CG2 VAL X  27      43.180  45.060  -1.360  0.00  0.00            
ATOM    424 HG21 VAL X  27      42.490  45.120  -2.230  0.00  0.00            
ATOM    425 HG22 VAL X  27      44.200  44.760  -1.690  0.00  0.00            
ATOM    426 HG23 VAL X  27      42.690  44.350  -0.660  0.00  0.00            
ATOM    427  C   VAL X  27      43.400  48.860  -1.090  0.00  0.00            
ATOM    428  O   VAL X  27      42.420  49.510  -1.570  0.00  0.00            
ATOM    429  N   ASP X  28      44.180  49.400  -0.150  0.00  0.00            
ATOM    430  HN  ASP X  28      44.910  48.880   0.270  0.00  0.00            
ATOM    431  CA  ASP X  28      44.020  50.730   0.260  0.00  0.00            
ATOM    432  HA  ASP X  28      42.990  50.840   0.570  0.00  0.00            
ATOM    433  CB  ASP X  28      44.890  51.050   1.440  0.00  0.00            
ATOM    434  HB1 ASP X  28      44.620  50.230   2.150  0.00  0.00            
ATOM    435  HB2 ASP X  28      45.970  50.920   1.220  0.00  0.00            
ATOM    436  CG  ASP X  28      44.600  52.220   2.230  0.00  0.00            
ATOM    437  OD1 ASP X  28      43.650  52.990   1.910  0.00  0.00            
ATOM    438  OD2 ASP X  28      45.410  52.460   3.130  0.00  0.00            
ATOM    439  C   ASP X  28      44.260  51.750  -0.810  0.00  0.00            
ATOM    440  O   ASP X  28      45.400  52.060  -1.150  0.00  0.00            
ATOM    441  N   SER X  29      43.170  52.420  -1.200  0.00  0.00            
ATOM    442  HN  SER X  29      42.350  52.310  -0.650  0.00  0.00            
ATOM    443  CA  SER X  29      43.080  53.090  -2.520  0.00  0.00            
ATOM    444  HA  SER X  29      43.740  52.610  -3.220  0.00  0.00            
ATOM    445  CB  SER X  29      41.610  52.930  -3.010  0.00  0.00            
ATOM    446  HB1 SER X  29      41.030  53.330  -2.150  0.00  0.00            
ATOM    447  HB2 SER X  29      41.340  53.480  -3.930  0.00  0.00            
ATOM    448  OG  SER X  29      41.210  51.580  -3.010  0.00  0.00            
ATOM    449  HG1 SER X  29      41.920  51.120  -2.550  0.00  0.00            
ATOM    450  C   SER X  29      43.570  54.530  -2.320  0.00  0.00            
ATOM    451  O   SER X  29      44.270  55.040  -3.110  0.00  0.00            
ATOM    452  N   ASP X  30      43.210  55.110  -1.190  0.00  0.00            
ATOM    453  HN  ASP X  30      42.570  54.600  -0.610  0.00  0.00            
ATOM    454  CA  ASP X  30      43.490  56.490  -0.820  0.00  0.00            
ATOM    455  HA  ASP X  30      43.750  56.900  -1.780  0.00  0.00            
ATOM    456  CB  ASP X  30      42.130  57.160  -0.270  0.00  0.00            
ATOM    457  HB1 ASP X  30      42.220  58.250  -0.470  0.00  0.00            
ATOM    458  HB2 ASP X  30      41.390  56.750  -0.980  0.00  0.00            
ATOM    459  CG  ASP X  30      41.930  56.880   1.190  0.00  0.00            
ATOM    460  OD1 ASP X  30      41.190  57.700   1.870  0.00  0.00            
ATOM    461  OD2 ASP X  30      42.390  55.860   1.720  0.00  0.00            
ATOM    462  C   ASP X  30      44.710  56.550   0.070  0.00  0.00            
ATOM    463  O   ASP X  30      45.330  57.630   0.300  0.00  0.00            
ATOM    464  N   LYS X  31      45.190  55.360   0.520  0.00  0.00            
ATOM    465  HN  LYS X  31      44.660  54.520   0.440  0.00  0.00            
ATOM    466  CA  LYS X  31      46.530  55.340   1.040  0.00  0.00            
ATOM    467  HA  LYS X  31      46.680  54.280   1.200  0.00  0.00            
ATOM    468  CB  LYS X  31      47.570  55.790  -0.060  0.00  0.00            
ATOM    469  HB1 LYS X  31      47.360  56.880  -0.170  0.00  0.00            
ATOM    470  HB2 LYS X  31      48.610  55.700   0.330  0.00  0.00            
ATOM    471  CG  LYS X  31      47.480  54.970  -1.370  0.00  0.00            
ATOM    472  HG1 LYS X  31      46.430  54.780  -1.660  0.00  0.00            
ATOM    473  HG2 LYS X  31      48.120  55.420  -2.160  0.00  0.00            
ATOM    474  CD  LYS X  31      48.280  53.660  -1.230  0.00  0.00            
ATOM    475  HD1 LYS X  31      49.310  53.740  -0.820  0.00  0.00            
ATOM    476  HD2 LYS X  31      47.820  52.940  -0.520  0.00  0.00            
ATOM    477  CE  LYS X  31      48.400  52.830  -2.500  0.00  0.00            
ATOM    478  HE1 LYS X  31      49.020  53.350  -3.270  0.00  0.00            
ATOM    479  HE2 LYS X  31      48.860  51.860  -2.220  0.00  0.00            
ATOM    480  NZ  LYS X  31      47.100  52.600  -3.170  0.00  0.00            
ATOM    481  HZ1 LYS X  31      46.760  53.560  -3.410  0.00  0.00            
ATOM    482  HZ2 LYS X  31      47.140  52.140  -4.100  0.00  0.00            
ATOM    483  HZ3 LYS X  31      46.490  52.150  -2.460  0.00  0.00            
ATOM    484  C   LYS X  31      46.780  55.940   2.420  0.00  0.00            
ATOM    485  O   LYS X  31      47.880  56.260   2.790  0.00  0.00            
ATOM    486  N   ASP X  32      45.680  56.140   3.190  0.00  0.00            
ATOM    487  HN  ASP X  32      44.800  55.780   2.880  0.00  0.00            
ATOM    488  CA  ASP X  32      45.690  56.830   4.480  0.00  0.00            
ATOM    489  HA  ASP X  32      46.390  57.640   4.380  0.00  0.00            
ATOM    490  CB  ASP X  32      44.320  57.430   4.680  0.00  0.00            
ATOM    491  HB1 ASP X  32      44.330  58.210   5.470  0.00  0.00            
ATOM    492  HB2 ASP X  32      44.040  57.920   3.720  0.00  0.00            
ATOM    493  CG  ASP X  32      43.240  56.380   4.860  0.00  0.00            
ATOM    494  OD1 ASP X  32      42.160  56.680   5.480  0.00  0.00            
ATOM    495  OD2 ASP X  32      43.340  55.280   4.220  0.00  0.00            
ATOM    496  C   ASP X  32      46.250  55.960   5.570  0.00  0.00            
ATOM    497  O   ASP X  32      46.630  56.390   6.640  0.00  0.00            
ATOM    498  N   GLY X  33      46.340  54.710   5.240  0.00  0.00            
ATOM    499  HN  GLY X  33      45.930  54.310   4.420  0.00  0.00            
ATOM    500  CA  GLY X  33      46.770  53.730   6.220  0.00  0.00            
ATOM    501  HA1 GLY X  33      47.500  53.180   5.650  0.00  0.00            
ATOM    502  HA2 GLY X  33      47.190  54.140   7.130  0.00  0.00            
ATOM    503  C   GLY X  33      45.700  52.800   6.700  0.00  0.00            
ATOM    504  O   GLY X  33      45.990  51.970   7.510  0.00  0.00            
ATOM    505  N   LYS X  34      44.490  52.800   6.120  0.00  0.00            
ATOM    506  HN  LYS X  34      44.310  53.380   5.330  0.00  0.00            
ATOM    507  CA  LYS X  34      43.460  51.930   6.680  0.00  0.00            
ATOM    508  HA  LYS X  34      43.810  50.950   6.970  0.00  0.00            
ATOM    509  CB  LYS X  34      42.810  52.650   7.930  0.00  0.00            
ATOM    510  HB1 LYS X  34      42.190  51.900   8.450  0.00  0.00            
ATOM    511  HB2 LYS X  34      43.590  52.960   8.660  0.00  0.00            
ATOM    512  CG  LYS X  34      42.080  53.980   7.500  0.00  0.00            
ATOM    513  HG1 LYS X  34      42.670  54.720   6.930  0.00  0.00            
ATOM    514  HG2 LYS X  34      41.200  53.700   6.870  0.00  0.00            
ATOM    515  CD  LYS X  34      41.680  54.710   8.800  0.00  0.00            
ATOM    516  HD1 LYS X  34      41.210  53.990   9.500  0.00  0.00            
ATOM    517  HD2 LYS X  34      42.590  55.110   9.290  0.00  0.00            
ATOM    518  CE  LYS X  34      40.730  55.910   8.730  0.00  0.00            
ATOM    519  HE1 LYS X  34      39.900  55.700   8.020  0.00  0.00            
ATOM    520  HE2 LYS X  34      40.320  56.120   9.740  0.00  0.00            
ATOM    521  NZ  LYS X  34      41.350  57.120   8.280  0.00  0.00            
ATOM    522  HZ1 LYS X  34      41.660  56.920   7.300  0.00  0.00            
ATOM    523  HZ2 LYS X  34      40.770  57.970   8.380  0.00  0.00            
ATOM    524  HZ3 LYS X  34      42.260  57.330   8.750  0.00  0.00            
ATOM    525  C   LYS X  34      42.460  51.770   5.570  0.00  0.00            
ATOM    526  O   LYS X  34      42.320  52.550   4.630  0.00  0.00            
ATOM    527  N   ILE X  35      41.700  50.640   5.640  0.00  0.00            
ATOM    528  HN  ILE X  35      41.820  49.850   6.230  0.00  0.00            
ATOM    529  CA  ILE X  35      40.640  50.450   4.700  0.00  0.00            
ATOM    530  HA  ILE X  35      40.890  50.880   3.740  0.00  0.00            
ATOM    531  CB  ILE X  35      40.440  48.900   4.400  0.00  0.00            
ATOM    532  HB  ILE X  35      40.140  48.460   5.370  0.00  0.00            
ATOM    533  CG2 ILE X  35      39.290  48.620   3.370  0.00  0.00            
ATOM    534 HG21 ILE X  35      39.450  47.590   2.980  0.00  0.00            
ATOM    535 HG22 ILE X  35      38.270  48.590   3.830  0.00  0.00            
ATOM    536 HG23 ILE X  35      39.300  49.360   2.540  0.00  0.00            
ATOM    537  CG1 ILE X  35      41.650  48.140   3.960  0.00  0.00            
ATOM    538 HG11 ILE X  35      42.050  47.850   4.960  0.00  0.00            
ATOM    539 HG12 ILE X  35      41.450  47.150   3.490  0.00  0.00            
ATOM    540  CD  ILE X  35      42.790  48.860   3.180  0.00  0.00            
ATOM    541  HD1 ILE X  35      42.370  49.390   2.300  0.00  0.00            
ATOM    542  HD2 ILE X  35      43.340  49.520   3.890  0.00  0.00            
ATOM    543  HD3 ILE X  35      43.440  48.010   2.890  0.00  0.00            
ATOM    544  C   ILE X  35      39.260  51.000   5.180  0.00  0.00            
ATOM    545  O   ILE X  35      38.660  50.590   6.120  0.00  0.00            
ATOM    546  N   THR X  36      38.620  51.970   4.470  0.00  0.00            
ATOM    547  HN  THR X  36      39.090  52.380   3.690  0.00  0.00            
ATOM    548  CA  THR X  36      37.220  52.420   4.810  0.00  0.00            
ATOM    549  HA  THR X  36      37.050  52.310   5.870  0.00  0.00            
ATOM    550  CB  THR X  36      37.050  53.930   4.560  0.00  0.00            
ATOM    551  HB  THR X  36      37.730  54.430   5.280  0.00  0.00            
ATOM    552  OG1 THR X  36      35.750  54.490   4.800  0.00  0.00            
ATOM    553  HG1 THR X  36      35.450  54.280   5.690  0.00  0.00            
ATOM    554  CG2 THR X  36      37.370  54.370   3.120  0.00  0.00            
ATOM    555 HG21 THR X  36      37.190  55.470   3.110  0.00  0.00            
ATOM    556 HG22 THR X  36      38.390  54.070   2.810  0.00  0.00            
ATOM    557 HG23 THR X  36      36.630  53.900   2.440  0.00  0.00            
ATOM    558  C   THR X  36      36.180  51.610   4.130  0.00  0.00            
ATOM    559  O   THR X  36      36.510  50.830   3.200  0.00  0.00            
ATOM    560  N   GLY X  37      34.910  51.610   4.610  0.00  0.00            
ATOM    561  HN  GLY X  37      34.710  52.240   5.360  0.00  0.00            
ATOM    562  CA  GLY X  37      33.820  50.680   4.130  0.00  0.00            
ATOM    563  HA1 GLY X  37      34.130  49.680   4.390  0.00  0.00            
ATOM    564  HA2 GLY X  37      32.920  50.970   4.660  0.00  0.00            
ATOM    565  C   GLY X  37      33.480  50.730   2.660  0.00  0.00            
ATOM    566  O   GLY X  37      33.370  49.640   2.090  0.00  0.00            
ATOM    567  N   GLU X  38      33.500  51.930   1.960  0.00  0.00            
ATOM    568  HN  GLU X  38      33.470  52.810   2.420  0.00  0.00            
ATOM    569  CA  GLU X  38      33.510  52.070   0.530  0.00  0.00            
ATOM    570  HA  GLU X  38      32.650  51.560   0.120  0.00  0.00            
ATOM    571  CB  GLU X  38      33.610  53.560   0.050  0.00  0.00            
ATOM    572  HB1 GLU X  38      34.480  53.930   0.640  0.00  0.00            
ATOM    573  HB2 GLU X  38      33.810  53.620  -1.040  0.00  0.00            
ATOM    574  CG  GLU X  38      32.440  54.570   0.410  0.00  0.00            
ATOM    575  HG1 GLU X  38      32.280  54.330   1.480  0.00  0.00            
ATOM    576  HG2 GLU X  38      32.740  55.630   0.280  0.00  0.00            
ATOM    577  CD  GLU X  38      31.110  54.390  -0.270  0.00  0.00            
ATOM    578  OE1 GLU X  38      30.480  53.330  -0.340  0.00  0.00            
ATOM    579  OE2 GLU X  38      30.550  55.480  -0.600  0.00  0.00            
ATOM    580  C   GLU X  38      34.650  51.200  -0.150  0.00  0.00            
ATOM    581  O   GLU X  38      34.550  50.350  -1.000  0.00  0.00            
ATOM    582  N   GLU X  39      35.870  51.430   0.360  0.00  0.00            
ATOM    583  HN  GLU X  39      35.860  52.220   0.970  0.00  0.00            
ATOM    584  CA  GLU X  39      37.070  50.690   0.010  0.00  0.00            
ATOM    585  HA  GLU X  39      37.160  50.810  -1.060  0.00  0.00            
ATOM    586  CB  GLU X  39      38.450  51.160   0.680  0.00  0.00            
ATOM    587  HB1 GLU X  39      38.270  51.050   1.770  0.00  0.00            
ATOM    588  HB2 GLU X  39      39.240  50.510   0.250  0.00  0.00            
ATOM    589  CG  GLU X  39      38.840  52.610   0.470  0.00  0.00            
ATOM    590  HG1 GLU X  39      38.850  52.790  -0.630  0.00  0.00            
ATOM    591  HG2 GLU X  39      38.120  53.330   0.910  0.00  0.00            
ATOM    592  CD  GLU X  39      40.150  53.060   1.040  0.00  0.00            
ATOM    593  OE1 GLU X  39      40.400  52.840   2.310  0.00  0.00            
ATOM    594  OE2 GLU X  39      40.920  53.740   0.390  0.00  0.00            
ATOM    595  C   GLU X  39      37.020  49.140   0.250  0.00  0.00            
ATOM    596  O   GLU X  39      37.450  48.350  -0.600  0.00  0.00            
ATOM    597  N   ALA X  40      36.500  48.660   1.410  0.00  0.00            
ATOM    598  HN  ALA X  40      36.140  49.420   1.940  0.00  0.00            
ATOM    599  CA  ALA X  40      36.190  47.300   1.580  0.00  0.00            
ATOM    600  HA  ALA X  40      37.110  46.820   1.280  0.00  0.00            
ATOM    601  CB  ALA X  40      35.870  47.140   3.120  0.00  0.00            
ATOM    602  HB1 ALA X  40      36.580  47.510   3.900  0.00  0.00            
ATOM    603  HB2 ALA X  40      34.980  47.730   3.460  0.00  0.00            
ATOM    604  HB3 ALA X  40      35.790  46.050   3.310  0.00  0.00            
ATOM    605  C   ALA X  40      35.070  46.710   0.730  0.00  0.00            
ATOM    606  O   ALA X  40      35.170  45.610   0.320  0.00  0.00            
ATOM    607  N   ARG X  41      34.030  47.530   0.360  0.00  0.00            
ATOM    608  HN  ARG X  41      33.950  48.470   0.670  0.00  0.00            
ATOM    609  CA  ARG X  41      33.050  47.130  -0.680  0.00  0.00            
ATOM    610  HA  ARG X  41      32.580  46.240  -0.290  0.00  0.00            
ATOM    611  CB  ARG X  41      31.940  48.200  -0.760  0.00  0.00            
ATOM    612  HB1 ARG X  41      32.410  49.210  -0.730  0.00  0.00            
ATOM    613  HB2 ARG X  41      31.410  48.100  -1.730  0.00  0.00            
ATOM    614  CG  ARG X  41      30.850  48.050   0.380  0.00  0.00            
ATOM    615  HG1 ARG X  41      30.290  47.120   0.130  0.00  0.00            
ATOM    616  HG2 ARG X  41      31.420  47.960   1.330  0.00  0.00            
ATOM    617  CD  ARG X  41      29.980  49.310   0.450  0.00  0.00            
ATOM    618  HD1 ARG X  41      30.650  50.160   0.660  0.00  0.00            
ATOM    619  HD2 ARG X  41      29.560  49.480  -0.570  0.00  0.00            
ATOM    620  NE  ARG X  41      28.930  49.010   1.440  0.00  0.00            
ATOM    621  HE  ARG X  41      29.020  48.350   2.190  0.00  0.00            
ATOM    622  CZ  ARG X  41      27.990  49.910   1.710  0.00  0.00            
ATOM    623  NH1 ARG X  41      27.750  50.950   0.940  0.00  0.00            
ATOM    624 HH11 ARG X  41      28.020  50.940  -0.020  0.00  0.00            
ATOM    625 HH12 ARG X  41      26.920  51.430   1.240  0.00  0.00            
ATOM    626  NH2 ARG X  41      27.250  49.770   2.790  0.00  0.00            
ATOM    627 HH21 ARG X  41      27.320  48.930   3.330  0.00  0.00            
ATOM    628 HH22 ARG X  41      26.630  50.540   2.930  0.00  0.00            
ATOM    629  C   ARG X  41      33.530  46.850  -2.060  0.00  0.00            
ATOM    630  O   ARG X  41      33.140  45.850  -2.710  0.00  0.00            
ATOM    631  N   ASN X  42      34.480  47.690  -2.570  0.00  0.00            
ATOM    632  HN  ASN X  42      34.800  48.360  -1.900  0.00  0.00            
ATOM    633  CA  ASN X  42      35.170  47.580  -3.820  0.00  0.00            
ATOM    634  HA  ASN X  42      34.470  47.430  -4.630  0.00  0.00            
ATOM    635  CB  ASN X  42      35.950  48.880  -4.030  0.00  0.00            
ATOM    636  HB1 ASN X  42      36.480  49.170  -3.100  0.00  0.00            
ATOM    637  HB2 ASN X  42      36.690  48.720  -4.840  0.00  0.00            
ATOM    638  CG  ASN X  42      35.080  50.210  -4.250  0.00  0.00            
ATOM    639  OD1 ASN X  42      33.830  50.160  -4.310  0.00  0.00            
ATOM    640  ND2 ASN X  42      35.690  51.440  -4.240  0.00  0.00            
ATOM    641 HD21 ASN X  42      36.680  51.540  -4.180  0.00  0.00            
ATOM    642 HD22 ASN X  42      35.250  52.330  -4.090  0.00  0.00            
ATOM    643  C   ASN X  42      36.090  46.320  -3.770  0.00  0.00            
ATOM    644  O   ASN X  42      36.200  45.550  -4.750  0.00  0.00            
ATOM    645  N   LEU X  43      36.810  46.000  -2.630  0.00  0.00            
ATOM    646  HN  LEU X  43      36.780  46.540  -1.790  0.00  0.00            
ATOM    647  CA  LEU X  43      37.410  44.680  -2.520  0.00  0.00            
ATOM    648  HA  LEU X  43      38.120  44.610  -3.340  0.00  0.00            
ATOM    649  CB  LEU X  43      38.290  44.520  -1.260  0.00  0.00            
ATOM    650  HB1 LEU X  43      38.850  45.460  -1.100  0.00  0.00            
ATOM    651  HB2 LEU X  43      37.710  44.340  -0.330  0.00  0.00            
ATOM    652  CG  LEU X  43      39.200  43.210  -1.200  0.00  0.00            
ATOM    653  HG  LEU X  43      38.410  42.450  -1.050  0.00  0.00            
ATOM    654  CD1 LEU X  43      40.050  42.970  -2.470  0.00  0.00            
ATOM    655 HD11 LEU X  43      40.660  43.830  -2.820  0.00  0.00            
ATOM    656 HD12 LEU X  43      40.680  42.060  -2.340  0.00  0.00            
ATOM    657 HD13 LEU X  43      39.410  42.680  -3.330  0.00  0.00            
ATOM    658  CD2 LEU X  43      39.990  43.070   0.120  0.00  0.00            
ATOM    659 HD21 LEU X  43      40.950  43.640   0.110  0.00  0.00            
ATOM    660 HD22 LEU X  43      39.320  43.440   0.920  0.00  0.00            
ATOM    661 HD23 LEU X  43      40.150  41.990   0.320  0.00  0.00            
ATOM    662  C   LEU X  43      36.470  43.480  -2.640  0.00  0.00            
ATOM    663  O   LEU X  43      36.590  42.690  -3.560  0.00  0.00            
ATOM    664  N   PHE X  44      35.380  43.460  -1.850  0.00  0.00            
ATOM    665  HN  PHE X  44      35.240  44.150  -1.150  0.00  0.00            
ATOM    666  CA  PHE X  44      34.420  42.420  -1.880  0.00  0.00            
ATOM    667  HA  PHE X  44      34.860  41.450  -1.680  0.00  0.00            
ATOM    668  CB  PHE X  44      33.230  42.730  -1.040  0.00  0.00            
ATOM    669  HB1 PHE X  44      32.870  43.760  -1.250  0.00  0.00            
ATOM    670  HB2 PHE X  44      32.340  42.070  -1.170  0.00  0.00            
ATOM    671  CG  PHE X  44      33.680  42.740   0.400  0.00  0.00            
ATOM    672  CD1 PHE X  44      34.650  41.860   1.000  0.00  0.00            
ATOM    673  HD1 PHE X  44      35.020  41.020   0.430  0.00  0.00            
ATOM    674  CE1 PHE X  44      35.090  42.050   2.310  0.00  0.00            
ATOM    675  HE1 PHE X  44      35.930  41.500   2.690  0.00  0.00            
ATOM    676  CZ  PHE X  44      34.640  43.060   3.160  0.00  0.00            
ATOM    677  HZ  PHE X  44      34.840  43.220   4.210  0.00  0.00            
ATOM    678  CD2 PHE X  44      33.020  43.620   1.370  0.00  0.00            
ATOM    679  HD2 PHE X  44      32.370  44.380   0.940  0.00  0.00            
ATOM    680  CE2 PHE X  44      33.600  43.880   2.660  0.00  0.00            
ATOM    681  HE2 PHE X  44      33.150  44.630   3.290  0.00  0.00            
ATOM    682  C   PHE X  44      33.720  42.200  -3.310  0.00  0.00            
ATOM    683  O   PHE X  44      33.530  41.090  -3.840  0.00  0.00            
ATOM    684  N   LEU X  45      33.230  43.340  -3.880  0.00  0.00            
ATOM    685  HN  LEU X  45      33.220  44.200  -3.370  0.00  0.00            
ATOM    686  CA  LEU X  45      32.770  43.380  -5.230  0.00  0.00            
ATOM    687  HA  LEU X  45      32.130  42.520  -5.370  0.00  0.00            
ATOM    688  CB  LEU X  45      31.940  44.610  -5.650  0.00  0.00            
ATOM    689  HB1 LEU X  45      32.590  45.480  -5.450  0.00  0.00            
ATOM    690  HB2 LEU X  45      31.640  44.660  -6.720  0.00  0.00            
ATOM    691  CG  LEU X  45      30.600  44.730  -4.940  0.00  0.00            
ATOM    692  HG  LEU X  45      30.800  44.510  -3.870  0.00  0.00            
ATOM    693  CD1 LEU X  45      30.200  46.190  -4.930  0.00  0.00            
ATOM    694 HD11 LEU X  45      29.320  46.380  -4.290  0.00  0.00            
ATOM    695 HD12 LEU X  45      31.060  46.720  -4.460  0.00  0.00            
ATOM    696 HD13 LEU X  45      30.110  46.720  -5.900  0.00  0.00            
ATOM    697  CD2 LEU X  45      29.430  43.760  -5.330  0.00  0.00            
ATOM    698 HD21 LEU X  45      29.720  42.700  -5.150  0.00  0.00            
ATOM    699 HD22 LEU X  45      28.580  43.920  -4.620  0.00  0.00            
ATOM    700 HD23 LEU X  45      29.230  43.970  -6.400  0.00  0.00            
ATOM    701  C   LEU X  45      33.790  42.930  -6.260  0.00  0.00            
ATOM    702  O   LEU X  45      33.370  42.160  -7.160  0.00  0.00            
ATOM    703  N   SER X  46      35.090  43.390  -6.210  0.00  0.00            
ATOM    704  HN  SER X  46      35.430  43.940  -5.450  0.00  0.00            
ATOM    705  CA  SER X  46      36.110  42.930  -7.110  0.00  0.00            
ATOM    706  HA  SER X  46      35.700  42.990  -8.110  0.00  0.00            
ATOM    707  CB  SER X  46      37.550  43.610  -7.020  0.00  0.00            
ATOM    708  HB1 SER X  46      38.160  43.330  -7.900  0.00  0.00            
ATOM    709  HB2 SER X  46      37.330  44.700  -6.940  0.00  0.00            
ATOM    710  OG  SER X  46      38.270  43.210  -5.820  0.00  0.00            
ATOM    711  HG1 SER X  46      37.690  43.510  -5.120  0.00  0.00            
ATOM    712  C   SER X  46      36.330  41.380  -6.970  0.00  0.00            
ATOM    713  O   SER X  46      36.350  40.710  -7.990  0.00  0.00            
ATOM    714  N   TRP X  47      36.310  40.940  -5.710  0.00  0.00            
ATOM    715  HN  TRP X  47      36.170  41.590  -4.970  0.00  0.00            
ATOM    716  CA  TRP X  47      36.390  39.510  -5.500  0.00  0.00            
ATOM    717  HA  TRP X  47      37.150  39.040  -6.110  0.00  0.00            
ATOM    718  CB  TRP X  47      36.820  39.340  -4.070  0.00  0.00            
ATOM    719  HB1 TRP X  47      37.800  39.830  -3.900  0.00  0.00            
ATOM    720  HB2 TRP X  47      36.120  39.860  -3.370  0.00  0.00            
ATOM    721  CG  TRP X  47      37.090  37.870  -3.640  0.00  0.00            
ATOM    722  CD1 TRP X  47      36.080  37.040  -3.360  0.00  0.00            
ATOM    723  HD1 TRP X  47      35.040  37.310  -3.450  0.00  0.00            
ATOM    724  NE1 TRP X  47      36.530  35.800  -3.060  0.00  0.00            
ATOM    725  HE1 TRP X  47      35.970  35.020  -2.890  0.00  0.00            
ATOM    726  CE2 TRP X  47      37.880  35.770  -3.150  0.00  0.00            
ATOM    727  CD2 TRP X  47      38.300  37.100  -3.490  0.00  0.00            
ATOM    728  CE3 TRP X  47      39.610  37.380  -3.760  0.00  0.00            
ATOM    729  HE3 TRP X  47      39.940  38.290  -4.250  0.00  0.00            
ATOM    730  CZ3 TRP X  47      40.550  36.460  -3.430  0.00  0.00            
ATOM    731  HZ3 TRP X  47      41.550  36.750  -3.690  0.00  0.00            
ATOM    732  CZ2 TRP X  47      38.760  34.800  -2.830  0.00  0.00            
ATOM    733  HZ2 TRP X  47      38.580  33.880  -2.290  0.00  0.00            
ATOM    734  CH2 TRP X  47      40.120  35.190  -2.920  0.00  0.00            
ATOM    735  HH2 TRP X  47      40.880  34.460  -2.720  0.00  0.00            
ATOM    736  C   TRP X  47      35.140  38.730  -5.890  0.00  0.00            
ATOM    737  O   TRP X  47      35.190  37.500  -6.030  0.00  0.00            
ATOM    738  N   ARG X  48      33.930  39.440  -6.010  0.00  0.00            
ATOM    739  HN  ARG X  48      33.900  40.410  -5.780  0.00  0.00            
ATOM    740  CA  ARG X  48      32.670  38.980  -6.510  0.00  0.00            
ATOM    741  HA  ARG X  48      32.100  39.860  -6.790  0.00  0.00            
ATOM    742  CB  ARG X  48      32.680  38.160  -7.860  0.00  0.00            
ATOM    743  HB1 ARG X  48      33.480  37.410  -7.670  0.00  0.00            
ATOM    744  HB2 ARG X  48      31.760  37.630  -8.150  0.00  0.00            
ATOM    745  CG  ARG X  48      33.190  39.170  -8.900  0.00  0.00            
ATOM    746  HG1 ARG X  48      34.070  39.790  -8.600  0.00  0.00            
ATOM    747  HG2 ARG X  48      33.570  38.660  -9.810  0.00  0.00            
ATOM    748  CD  ARG X  48      32.060  40.090  -9.360  0.00  0.00            
ATOM    749  HD1 ARG X  48      31.190  39.420  -9.510  0.00  0.00            
ATOM    750  HD2 ARG X  48      31.780  40.880  -8.640  0.00  0.00            
ATOM    751  NE  ARG X  48      32.540  40.670 -10.650  0.00  0.00            
ATOM    752  HE  ARG X  48      32.150  40.250 -11.470  0.00  0.00            
ATOM    753  CZ  ARG X  48      33.410  41.630 -10.800  0.00  0.00            
ATOM    754  NH1 ARG X  48      33.980  42.290  -9.780  0.00  0.00            
ATOM    755 HH11 ARG X  48      33.630  42.060  -8.880  0.00  0.00            
ATOM    756 HH12 ARG X  48      34.610  43.050  -9.950  0.00  0.00            
ATOM    757  NH2 ARG X  48      33.860  41.850 -12.070  0.00  0.00            
ATOM    758 HH21 ARG X  48      33.410  41.430 -12.860  0.00  0.00            
ATOM    759 HH22 ARG X  48      34.710  42.340 -12.260  0.00  0.00            
ATOM    760  C   ARG X  48      31.740  38.340  -5.570  0.00  0.00            
ATOM    761  O   ARG X  48      30.920  37.490  -5.990  0.00  0.00            
ATOM    762  N   LEU X  49      31.810  38.690  -4.260  0.00  0.00            
ATOM    763  HN  LEU X  49      32.590  39.260  -4.030  0.00  0.00            
ATOM    764  CA  LEU X  49      30.850  38.260  -3.250  0.00  0.00            
ATOM    765  HA  LEU X  49      30.940  37.190  -3.370  0.00  0.00            
ATOM    766  CB  LEU X  49      31.310  38.760  -1.770  0.00  0.00            
ATOM    767  HB1 LEU X  49      31.410  39.860  -1.820  0.00  0.00            
ATOM    768  HB2 LEU X  49      30.580  38.370  -1.040  0.00  0.00            
ATOM    769  CG  LEU X  49      32.700  38.310  -1.230  0.00  0.00            
ATOM    770  HG  LEU X  49      33.540  38.670  -1.860  0.00  0.00            
ATOM    771  CD1 LEU X  49      32.990  38.610   0.250  0.00  0.00            
ATOM    772 HD11 LEU X  49      33.880  38.090   0.660  0.00  0.00            
ATOM    773 HD12 LEU X  49      33.020  39.720   0.390  0.00  0.00            
ATOM    774 HD13 LEU X  49      32.120  38.250   0.850  0.00  0.00            
ATOM    775  CD2 LEU X  49      32.860  36.780  -1.480  0.00  0.00            
ATOM    776 HD21 LEU X  49      33.150  36.510  -2.520  0.00  0.00            
ATOM    777 HD22 LEU X  49      33.740  36.470  -0.880  0.00  0.00            
ATOM    778 HD23 LEU X  49      31.890  36.280  -1.310  0.00  0.00            
ATOM    779  C   LEU X  49      29.450  38.810  -3.590  0.00  0.00            
ATOM    780  O   LEU X  49      29.290  39.930  -4.040  0.00  0.00            
ATOM    781  N   PRO X  50      28.380  38.000  -3.350  0.00  0.00            
ATOM    782  CD  PRO X  50      28.430  36.580  -3.150  0.00  0.00            
ATOM    783  HD1 PRO X  50      29.060  36.240  -2.300  0.00  0.00            
ATOM    784  HD2 PRO X  50      28.800  36.060  -4.060  0.00  0.00            
ATOM    785  CA  PRO X  50      27.000  38.420  -3.550  0.00  0.00            
ATOM    786  HA  PRO X  50      26.950  39.060  -4.430  0.00  0.00            
ATOM    787  CB  PRO X  50      26.200  37.130  -3.780  0.00  0.00            
ATOM    788  HB1 PRO X  50      25.130  37.110  -3.490  0.00  0.00            
ATOM    789  HB2 PRO X  50      26.340  36.680  -4.790  0.00  0.00            
ATOM    790  CG  PRO X  50      26.990  36.150  -2.920  0.00  0.00            
ATOM    791  HG1 PRO X  50      26.760  36.380  -1.860  0.00  0.00            
ATOM    792  HG2 PRO X  50      26.740  35.130  -3.270  0.00  0.00            
ATOM    793  C   PRO X  50      26.520  39.140  -2.260  0.00  0.00            
ATOM    794  O   PRO X  50      27.170  39.050  -1.240  0.00  0.00            
ATOM    795  N   ARG X  51      25.460  39.960  -2.300  0.00  0.00            
ATOM    796  HN  ARG X  51      24.870  40.040  -3.110  0.00  0.00            
ATOM    797  CA  ARG X  51      25.250  41.010  -1.200  0.00  0.00            
ATOM    798  HA  ARG X  51      26.140  41.620  -1.160  0.00  0.00            
ATOM    799  CB  ARG X  51      24.060  41.900  -1.580  0.00  0.00            
ATOM    800  HB1 ARG X  51      23.040  41.470  -1.550  0.00  0.00            
ATOM    801  HB2 ARG X  51      23.970  42.710  -0.830  0.00  0.00            
ATOM    802  CG  ARG X  51      24.210  42.690  -2.890  0.00  0.00            
ATOM    803  HG1 ARG X  51      24.180  42.010  -3.770  0.00  0.00            
ATOM    804  HG2 ARG X  51      23.380  43.430  -2.930  0.00  0.00            
ATOM    805  CD  ARG X  51      25.570  43.330  -3.230  0.00  0.00            
ATOM    806  HD1 ARG X  51      26.440  42.670  -3.440  0.00  0.00            
ATOM    807  HD2 ARG X  51      25.300  43.770  -4.210  0.00  0.00            
ATOM    808  NE  ARG X  51      25.920  44.360  -2.220  0.00  0.00            
ATOM    809  HE  ARG X  51      25.740  44.210  -1.250  0.00  0.00            
ATOM    810  CZ  ARG X  51      26.300  45.540  -2.540  0.00  0.00            
ATOM    811  NH1 ARG X  51      26.540  45.990  -3.710  0.00  0.00            
ATOM    812 HH11 ARG X  51      26.060  45.580  -4.490  0.00  0.00            
ATOM    813 HH12 ARG X  51      26.650  46.980  -3.620  0.00  0.00            
ATOM    814  NH2 ARG X  51      26.480  46.340  -1.460  0.00  0.00            
ATOM    815 HH21 ARG X  51      26.100  46.030  -0.590  0.00  0.00            
ATOM    816 HH22 ARG X  51      26.550  47.320  -1.650  0.00  0.00            
ATOM    817  C   ARG X  51      25.040  40.510   0.210  0.00  0.00            
ATOM    818  O   ARG X  51      25.490  41.010   1.200  0.00  0.00            
ATOM    819  N   GLU X  52      24.250  39.460   0.310  0.00  0.00            
ATOM    820  HN  GLU X  52      23.780  39.020  -0.450  0.00  0.00            
ATOM    821  CA  GLU X  52      24.040  38.880   1.620  0.00  0.00            
ATOM    822  HA  GLU X  52      23.650  39.620   2.320  0.00  0.00            
ATOM    823  CB  GLU X  52      23.010  37.750   1.600  0.00  0.00            
ATOM    824  HB1 GLU X  52      23.090  37.180   0.660  0.00  0.00            
ATOM    825  HB2 GLU X  52      23.150  36.960   2.370  0.00  0.00            
ATOM    826  CG  GLU X  52      21.510  38.180   1.750  0.00  0.00            
ATOM    827  HG1 GLU X  52      21.230  38.740   2.670  0.00  0.00            
ATOM    828  HG2 GLU X  52      21.040  38.640   0.860  0.00  0.00            
ATOM    829  CD  GLU X  52      20.610  36.960   1.920  0.00  0.00            
ATOM    830  OE1 GLU X  52      19.740  36.740   0.970  0.00  0.00            
ATOM    831  OE2 GLU X  52      20.590  36.280   2.970  0.00  0.00            
ATOM    832  C   GLU X  52      25.340  38.340   2.310  0.00  0.00            
ATOM    833  O   GLU X  52      25.540  38.590   3.490  0.00  0.00            
ATOM    834  N   VAL X  53      26.180  37.680   1.520  0.00  0.00            
ATOM    835  HN  VAL X  53      26.020  37.610   0.530  0.00  0.00            
ATOM    836  CA  VAL X  53      27.570  37.280   1.850  0.00  0.00            
ATOM    837  HA  VAL X  53      27.370  36.690   2.740  0.00  0.00            
ATOM    838  CB  VAL X  53      28.170  36.330   0.860  0.00  0.00            
ATOM    839  HB  VAL X  53      28.190  36.780  -0.160  0.00  0.00            
ATOM    840  CG1 VAL X  53      29.570  35.800   1.230  0.00  0.00            
ATOM    841 HG11 VAL X  53      29.950  35.000   0.560  0.00  0.00            
ATOM    842 HG12 VAL X  53      30.350  36.590   1.170  0.00  0.00            
ATOM    843 HG13 VAL X  53      29.580  35.320   2.230  0.00  0.00            
ATOM    844  CG2 VAL X  53      27.180  35.100   0.750  0.00  0.00            
ATOM    845 HG21 VAL X  53      27.580  34.360   0.020  0.00  0.00            
ATOM    846 HG22 VAL X  53      26.950  34.710   1.760  0.00  0.00            
ATOM    847 HG23 VAL X  53      26.250  35.460   0.260  0.00  0.00            
ATOM    848  C   VAL X  53      28.540  38.400   2.090  0.00  0.00            
ATOM    849  O   VAL X  53      29.350  38.380   3.050  0.00  0.00            
ATOM    850  N   LEU X  54      28.490  39.530   1.320  0.00  0.00            
ATOM    851  HN  LEU X  54      27.750  39.480   0.660  0.00  0.00            
ATOM    852  CA  LEU X  54      29.310  40.710   1.400  0.00  0.00            
ATOM    853  HA  LEU X  54      30.360  40.530   1.210  0.00  0.00            
ATOM    854  CB  LEU X  54      28.780  41.750   0.390  0.00  0.00            
ATOM    855  HB1 LEU X  54      28.860  41.280  -0.620  0.00  0.00            
ATOM    856  HB2 LEU X  54      27.760  41.980   0.740  0.00  0.00            
ATOM    857  CG  LEU X  54      29.550  43.160   0.460  0.00  0.00            
ATOM    858  HG  LEU X  54      30.590  42.870   0.730  0.00  0.00            
ATOM    859  CD1 LEU X  54      29.720  43.800  -0.950  0.00  0.00            
ATOM    860 HD11 LEU X  54      30.380  44.670  -0.760  0.00  0.00            
ATOM    861 HD12 LEU X  54      30.050  43.110  -1.750  0.00  0.00            
ATOM    862 HD13 LEU X  54      28.710  44.180  -1.230  0.00  0.00            
ATOM    863  CD2 LEU X  54      29.010  44.230   1.480  0.00  0.00            
ATOM    864 HD21 LEU X  54      29.710  45.090   1.510  0.00  0.00            
ATOM    865 HD22 LEU X  54      28.000  44.580   1.200  0.00  0.00            
ATOM    866 HD23 LEU X  54      29.080  43.870   2.530  0.00  0.00            
ATOM    867  C   LEU X  54      29.150  41.300   2.830  0.00  0.00            
ATOM    868  O   LEU X  54      30.130  41.560   3.510  0.00  0.00            
ATOM    869  N   LYS X  55      27.880  41.370   3.350  0.00  0.00            
ATOM    870  HN  LYS X  55      27.210  40.940   2.750  0.00  0.00            
ATOM    871  CA  LYS X  55      27.580  41.770   4.700  0.00  0.00            
ATOM    872  HA  LYS X  55      28.000  42.760   4.800  0.00  0.00            
ATOM    873  CB  LYS X  55      26.070  41.930   4.690  0.00  0.00            
ATOM    874  HB1 LYS X  55      25.730  42.420   3.760  0.00  0.00            
ATOM    875  HB2 LYS X  55      25.640  40.910   4.620  0.00  0.00            
ATOM    876  CG  LYS X  55      25.460  42.530   5.950  0.00  0.00            
ATOM    877  HG1 LYS X  55      25.790  43.580   6.120  0.00  0.00            
ATOM    878  HG2 LYS X  55      24.380  42.550   5.690  0.00  0.00            
ATOM    879  CD  LYS X  55      25.590  41.770   7.360  0.00  0.00            
ATOM    880  HD1 LYS X  55      25.460  40.720   7.000  0.00  0.00            
ATOM    881  HD2 LYS X  55      26.560  42.070   7.820  0.00  0.00            
ATOM    882  CE  LYS X  55      24.450  42.020   8.370  0.00  0.00            
ATOM    883  HE1 LYS X  55      24.550  43.110   8.490  0.00  0.00            
ATOM    884  HE2 LYS X  55      23.460  41.690   7.970  0.00  0.00            
ATOM    885  NZ  LYS X  55      24.610  41.310   9.640  0.00  0.00            
ATOM    886  HZ1 LYS X  55      25.410  41.680  10.190  0.00  0.00            
ATOM    887  HZ2 LYS X  55      23.740  41.330  10.200  0.00  0.00            
ATOM    888  HZ3 LYS X  55      24.820  40.310   9.430  0.00  0.00            
ATOM    889  C   LYS X  55      28.210  40.840   5.780  0.00  0.00            
ATOM    890  O   LYS X  55      28.950  41.400   6.610  0.00  0.00            
ATOM    891  N   HIS X  56      28.030  39.530   5.680  0.00  0.00            
ATOM    892  HN  HIS X  56      27.410  39.300   4.930  0.00  0.00            
ATOM    893  CA  HIS X  56      28.690  38.510   6.520  0.00  0.00            
ATOM    894  HA  HIS X  56      28.250  38.680   7.490  0.00  0.00            
ATOM    895  CB  HIS X  56      28.400  37.090   5.960  0.00  0.00            
ATOM    896  HB1 HIS X  56      28.720  37.060   4.900  0.00  0.00            
ATOM    897  HB2 HIS X  56      29.030  36.310   6.430  0.00  0.00            
ATOM    898  ND1 HIS X  56      26.640  36.840   7.570  0.00  0.00            
ATOM    899  CG  HIS X  56      27.010  36.730   6.240  0.00  0.00            
ATOM    900  CE1 HIS X  56      25.390  36.450   7.600  0.00  0.00            
ATOM    901  HE1 HIS X  56      24.760  36.290   8.470  0.00  0.00            
ATOM    902  NE2 HIS X  56      24.970  36.080   6.340  0.00  0.00            
ATOM    903  HE2 HIS X  56      24.050  36.080   5.960  0.00  0.00            
ATOM    904  CD2 HIS X  56      26.010  36.220   5.460  0.00  0.00            
ATOM    905  HD2 HIS X  56      25.980  36.000   4.390  0.00  0.00            
ATOM    906  C   HIS X  56      30.200  38.650   6.770  0.00  0.00            
ATOM    907  O   HIS X  56      30.670  38.850   7.920  0.00  0.00            
ATOM    908  N   VAL X  57      31.020  38.620   5.650  0.00  0.00            
ATOM    909  HN  VAL X  57      30.600  38.520   4.750  0.00  0.00            
ATOM    910  CA  VAL X  57      32.440  38.950   5.640  0.00  0.00            
ATOM    911  HA  VAL X  57      32.920  38.300   6.350  0.00  0.00            
ATOM    912  CB  VAL X  57      33.000  38.660   4.200  0.00  0.00            
ATOM    913  HB  VAL X  57      32.460  39.380   3.540  0.00  0.00            
ATOM    914  CG1 VAL X  57      34.510  38.830   4.070  0.00  0.00            
ATOM    915 HG11 VAL X  57      35.020  38.080   4.710  0.00  0.00            
ATOM    916 HG12 VAL X  57      34.740  38.660   2.990  0.00  0.00            
ATOM    917 HG13 VAL X  57      34.810  39.860   4.360  0.00  0.00            
ATOM    918  CG2 VAL X  57      32.700  37.300   3.770  0.00  0.00            
ATOM    919 HG21 VAL X  57      31.640  37.310   3.440  0.00  0.00            
ATOM    920 HG22 VAL X  57      33.250  36.910   2.880  0.00  0.00            
ATOM    921 HG23 VAL X  57      32.880  36.490   4.510  0.00  0.00            
ATOM    922  C   VAL X  57      32.850  40.350   6.060  0.00  0.00            
ATOM    923  O   VAL X  57      33.740  40.450   6.870  0.00  0.00            
ATOM    924  N   TRP X  58      32.160  41.430   5.640  0.00  0.00            
ATOM    925  HN  TRP X  58      31.410  41.250   5.010  0.00  0.00            
ATOM    926  CA  TRP X  58      32.320  42.780   6.130  0.00  0.00            
ATOM    927  HA  TRP X  58      33.340  43.050   5.910  0.00  0.00            
ATOM    928  CB  TRP X  58      31.210  43.610   5.430  0.00  0.00            
ATOM    929  HB1 TRP X  58      31.470  43.800   4.360  0.00  0.00            
ATOM    930  HB2 TRP X  58      30.230  43.090   5.430  0.00  0.00            
ATOM    931  CG  TRP X  58      30.840  44.940   6.080  0.00  0.00            
ATOM    932  CD1 TRP X  58      29.620  45.290   6.550  0.00  0.00            
ATOM    933  HD1 TRP X  58      28.740  44.660   6.560  0.00  0.00            
ATOM    934  NE1 TRP X  58      29.720  46.540   7.130  0.00  0.00            
ATOM    935  HE1 TRP X  58      28.930  46.970   7.500  0.00  0.00            
ATOM    936  CE2 TRP X  58      30.980  46.990   7.100  0.00  0.00            
ATOM    937  CD2 TRP X  58      31.750  45.990   6.420  0.00  0.00            
ATOM    938  CE3 TRP X  58      33.040  46.280   6.180  0.00  0.00            
ATOM    939  HE3 TRP X  58      33.740  45.550   5.780  0.00  0.00            
ATOM    940  CZ3 TRP X  58      33.620  47.460   6.680  0.00  0.00            
ATOM    941  HZ3 TRP X  58      34.620  47.780   6.410  0.00  0.00            
ATOM    942  CZ2 TRP X  58      31.450  48.200   7.510  0.00  0.00            
ATOM    943  HZ2 TRP X  58      30.900  48.990   8.000  0.00  0.00            
ATOM    944  CH2 TRP X  58      32.820  48.380   7.290  0.00  0.00            
ATOM    945  HH2 TRP X  58      33.230  49.280   7.720  0.00  0.00            
ATOM    946  C   TRP X  58      32.130  42.940   7.640  0.00  0.00            
ATOM    947  O   TRP X  58      32.910  43.550   8.380  0.00  0.00            
ATOM    948  N   GLU X  59      31.090  42.230   8.200  0.00  0.00            
ATOM    949  HN  GLU X  59      30.470  41.740   7.590  0.00  0.00            
ATOM    950  CA  GLU X  59      30.770  42.150   9.600  0.00  0.00            
ATOM    951  HA  GLU X  59      30.860  43.150  10.000  0.00  0.00            
ATOM    952  CB  GLU X  59      29.320  41.780   9.840  0.00  0.00            
ATOM    953  HB1 GLU X  59      28.780  42.640   9.400  0.00  0.00            
ATOM    954  HB2 GLU X  59      29.070  40.940   9.150  0.00  0.00            
ATOM    955  CG  GLU X  59      28.910  41.410  11.300  0.00  0.00            
ATOM    956  HG1 GLU X  59      29.210  40.370  11.530  0.00  0.00            
ATOM    957  HG2 GLU X  59      29.370  42.090  12.060  0.00  0.00            
ATOM    958  CD  GLU X  59      27.420  41.510  11.620  0.00  0.00            
ATOM    959  OE1 GLU X  59      26.900  40.640  12.320  0.00  0.00            
ATOM    960  OE2 GLU X  59      26.710  42.340  10.990  0.00  0.00            
ATOM    961  C   GLU X  59      31.690  41.250  10.400  0.00  0.00            
ATOM    962  O   GLU X  59      32.080  41.580  11.550  0.00  0.00            
ATOM    963  N   LEU X  60      32.140  40.070   9.910  0.00  0.00            
ATOM    964  HN  LEU X  60      31.760  39.650   9.090  0.00  0.00            
ATOM    965  CA  LEU X  60      33.220  39.290  10.460  0.00  0.00            
ATOM    966  HA  LEU X  60      33.100  39.400  11.530  0.00  0.00            
ATOM    967  CB  LEU X  60      33.050  37.820   9.870  0.00  0.00            
ATOM    968  HB1 LEU X  60      32.770  38.040   8.820  0.00  0.00            
ATOM    969  HB2 LEU X  60      33.950  37.160   9.980  0.00  0.00            
ATOM    970  CG  LEU X  60      31.930  36.950  10.570  0.00  0.00            
ATOM    971  HG  LEU X  60      31.000  37.490  10.320  0.00  0.00            
ATOM    972  CD1 LEU X  60      31.790  35.480  10.130  0.00  0.00            
ATOM    973 HD11 LEU X  60      32.640  34.940  10.570  0.00  0.00            
ATOM    974 HD12 LEU X  60      30.850  34.990  10.470  0.00  0.00            
ATOM    975 HD13 LEU X  60      31.790  35.480   9.020  0.00  0.00            
ATOM    976  CD2 LEU X  60      32.090  36.900  12.070  0.00  0.00            
ATOM    977 HD21 LEU X  60      31.680  37.890  12.370  0.00  0.00            
ATOM    978 HD22 LEU X  60      31.400  36.180  12.570  0.00  0.00            
ATOM    979 HD23 LEU X  60      33.150  36.650  12.270  0.00  0.00            
ATOM    980  C   LEU X  60      34.690  39.810  10.390  0.00  0.00            
ATOM    981  O   LEU X  60      35.490  39.470  11.260  0.00  0.00            
ATOM    982  N   SER X  61      34.940  40.730   9.450  0.00  0.00            
ATOM    983  HN  SER X  61      34.220  41.070   8.840  0.00  0.00            
ATOM    984  CA  SER X  61      36.190  41.470   9.340  0.00  0.00            
ATOM    985  HA  SER X  61      37.020  40.780   9.350  0.00  0.00            
ATOM    986  CB  SER X  61      36.210  42.290   8.020  0.00  0.00            
ATOM    987  HB1 SER X  61      35.310  42.920   7.850  0.00  0.00            
ATOM    988  HB2 SER X  61      37.160  42.860   7.990  0.00  0.00            
ATOM    989  OG  SER X  61      36.200  41.380   6.990  0.00  0.00            
ATOM    990  HG1 SER X  61      35.270  41.150   7.020  0.00  0.00            
ATOM    991  C   SER X  61      36.530  42.390  10.420  0.00  0.00            
ATOM    992  O   SER X  61      37.660  42.330  10.930  0.00  0.00            
ATOM    993  N   ASP X  62      35.600  43.200  10.940  0.00  0.00            
ATOM    994  HN  ASP X  62      34.680  42.990  10.630  0.00  0.00            
ATOM    995  CA  ASP X  62      35.840  44.280  11.870  0.00  0.00            
ATOM    996  HA  ASP X  62      36.850  44.580  11.640  0.00  0.00            
ATOM    997  CB  ASP X  62      34.900  45.560  11.640  0.00  0.00            
ATOM    998  HB1 ASP X  62      34.750  45.810  10.570  0.00  0.00            
ATOM    999  HB2 ASP X  62      33.900  45.190  11.940  0.00  0.00            
ATOM   1000  CG  ASP X  62      35.240  46.810  12.360  0.00  0.00            
ATOM   1001  OD1 ASP X  62      36.450  47.030  12.730  0.00  0.00            
ATOM   1002  OD2 ASP X  62      34.370  47.720  12.350  0.00  0.00            
ATOM   1003  C   ASP X  62      35.880  43.880  13.410  0.00  0.00            
ATOM   1004  O   ASP X  62      34.980  43.220  13.940  0.00  0.00            
ATOM   1005  N   GLN X  63      37.040  44.130  14.060  0.00  0.00            
ATOM   1006  HN  GLN X  63      37.780  44.630  13.620  0.00  0.00            
ATOM   1007  CA  GLN X  63      37.370  43.470  15.320  0.00  0.00            
ATOM   1008  HA  GLN X  63      36.750  42.590  15.360  0.00  0.00            
ATOM   1009  CB  GLN X  63      38.750  42.820  15.260  0.00  0.00            
ATOM   1010  HB1 GLN X  63      39.520  43.620  15.280  0.00  0.00            
ATOM   1011  HB2 GLN X  63      38.820  42.270  16.220  0.00  0.00            
ATOM   1012  CG  GLN X  63      39.020  41.940  14.010  0.00  0.00            
ATOM   1013  HG1 GLN X  63      38.770  42.510  13.100  0.00  0.00            
ATOM   1014  HG2 GLN X  63      40.090  41.640  14.050  0.00  0.00            
ATOM   1015  CD  GLN X  63      38.260  40.560  14.070  0.00  0.00            
ATOM   1016  OE1 GLN X  63      38.010  39.950  15.100  0.00  0.00            
ATOM   1017  NE2 GLN X  63      37.810  40.130  12.880  0.00  0.00            
ATOM   1018 HE21 GLN X  63      38.000  40.740  12.110  0.00  0.00            
ATOM   1019 HE22 GLN X  63      37.020  39.510  12.850  0.00  0.00            
ATOM   1020  C   GLN X  63      37.200  44.340  16.530  0.00  0.00            
ATOM   1021  O   GLN X  63      37.040  43.790  17.620  0.00  0.00            
ATOM   1022  N   ASP X  64      37.360  45.620  16.410  0.00  0.00            
ATOM   1023  HN  ASP X  64      37.440  46.040  15.510  0.00  0.00            
ATOM   1024  CA  ASP X  64      37.330  46.640  17.400  0.00  0.00            
ATOM   1025  HA  ASP X  64      37.190  46.270  18.400  0.00  0.00            
ATOM   1026  CB  ASP X  64      38.720  47.460  17.340  0.00  0.00            
ATOM   1027  HB1 ASP X  64      38.690  48.280  18.100  0.00  0.00            
ATOM   1028  HB2 ASP X  64      39.540  46.760  17.580  0.00  0.00            
ATOM   1029  CG  ASP X  64      39.100  48.160  16.020  0.00  0.00            
ATOM   1030  OD1 ASP X  64      40.240  48.710  16.100  0.00  0.00            
ATOM   1031  OD2 ASP X  64      38.450  47.980  14.960  0.00  0.00            
ATOM   1032  C   ASP X  64      36.140  47.600  17.190  0.00  0.00            
ATOM   1033  O   ASP X  64      35.980  48.590  17.850  0.00  0.00            
ATOM   1034  N   ASN X  65      35.300  47.310  16.160  0.00  0.00            
ATOM   1035  HN  ASN X  65      35.630  46.630  15.520  0.00  0.00            
ATOM   1036  CA  ASN X  65      33.970  47.980  15.920  0.00  0.00            
ATOM   1037  HA  ASN X  65      33.480  47.490  15.090  0.00  0.00            
ATOM   1038  CB  ASN X  65      33.010  47.770  17.110  0.00  0.00            
ATOM   1039  HB1 ASN X  65      33.580  48.210  17.960  0.00  0.00            
ATOM   1040  HB2 ASN X  65      31.990  48.140  16.880  0.00  0.00            
ATOM   1041  CG  ASN X  65      32.830  46.300  17.510  0.00  0.00            
ATOM   1042  OD1 ASN X  65      33.320  45.300  16.940  0.00  0.00            
ATOM   1043  ND2 ASN X  65      32.160  46.170  18.730  0.00  0.00            
ATOM   1044 HD21 ASN X  65      31.880  45.230  18.960  0.00  0.00            
ATOM   1045 HD22 ASN X  65      31.900  46.980  19.250  0.00  0.00            
ATOM   1046  C   ASN X  65      34.180  49.420  15.570  0.00  0.00            
ATOM   1047  O   ASN X  65      34.150  50.320  16.410  0.00  0.00            
ATOM   1048  N   ASP X  66      34.400  49.780  14.280  0.00  0.00            
ATOM   1049  HN  ASP X  66      34.490  49.040  13.620  0.00  0.00            
ATOM   1050  CA  ASP X  66      34.600  51.130  14.000  0.00  0.00            
ATOM   1051  HA  ASP X  66      33.850  51.760  14.450  0.00  0.00            
ATOM   1052  CB  ASP X  66      36.060  51.610  14.410  0.00  0.00            
ATOM   1053  HB1 ASP X  66      36.200  52.680  14.140  0.00  0.00            
ATOM   1054  HB2 ASP X  66      36.250  51.480  15.490  0.00  0.00            
ATOM   1055  CG  ASP X  66      37.230  50.850  13.720  0.00  0.00            
ATOM   1056  OD1 ASP X  66      38.300  51.460  13.910  0.00  0.00            
ATOM   1057  OD2 ASP X  66      37.110  49.810  13.050  0.00  0.00            
ATOM   1058  C   ASP X  66      34.380  51.420  12.530  0.00  0.00            
ATOM   1059  O   ASP X  66      34.550  52.500  11.970  0.00  0.00            
ATOM   1060  N   THR X  67      33.980  50.350  11.810  0.00  0.00            
ATOM   1061  HN  THR X  67      34.030  49.420  12.190  0.00  0.00            
ATOM   1062  CA  THR X  67      33.730  50.440  10.390  0.00  0.00            
ATOM   1063  HA  THR X  67      33.260  49.500  10.140  0.00  0.00            
ATOM   1064  CB  THR X  67      32.640  51.340  10.020  0.00  0.00            
ATOM   1065  HB  THR X  67      32.280  50.950   9.040  0.00  0.00            
ATOM   1066  OG1 THR X  67      33.150  52.720   9.820  0.00  0.00            
ATOM   1067  HG1 THR X  67      33.670  52.910  10.610  0.00  0.00            
ATOM   1068  CG2 THR X  67      31.470  51.250  10.970  0.00  0.00            
ATOM   1069 HG21 THR X  67      30.620  51.870  10.600  0.00  0.00            
ATOM   1070 HG22 THR X  67      31.260  50.190  11.240  0.00  0.00            
ATOM   1071 HG23 THR X  67      31.690  51.730  11.940  0.00  0.00            
ATOM   1072  C   THR X  67      35.010  50.540   9.510  0.00  0.00            
ATOM   1073  O   THR X  67      35.070  50.990   8.390  0.00  0.00            
ATOM   1074  N   MET X  68      36.180  50.270  10.170  0.00  0.00            
ATOM   1075  HN  MET X  68      36.310  50.100  11.140  0.00  0.00            
ATOM   1076  CA  MET X  68      37.470  50.380   9.530  0.00  0.00            
ATOM   1077  HA  MET X  68      37.300  50.500   8.470  0.00  0.00            
ATOM   1078  CB  MET X  68      38.400  51.390  10.090  0.00  0.00            
ATOM   1079  HB1 MET X  68      38.590  51.350  11.180  0.00  0.00            
ATOM   1080  HB2 MET X  68      39.340  51.350   9.500  0.00  0.00            
ATOM   1081  CG  MET X  68      37.810  52.820   9.860  0.00  0.00            
ATOM   1082  HG1 MET X  68      36.750  52.910  10.160  0.00  0.00            
ATOM   1083  HG2 MET X  68      38.380  53.560  10.460  0.00  0.00            
ATOM   1084  SD  MET X  68      38.070  53.400   8.120  0.00  0.00            
ATOM   1085  CE  MET X  68      37.150  54.910   8.500  0.00  0.00            
ATOM   1086  HE1 MET X  68      37.480  55.710   7.790  0.00  0.00            
ATOM   1087  HE2 MET X  68      36.060  54.760   8.340  0.00  0.00            
ATOM   1088  HE3 MET X  68      37.210  55.310   9.540  0.00  0.00            
ATOM   1089  C   MET X  68      38.090  49.070   9.640  0.00  0.00            
ATOM   1090  O   MET X  68      38.010  48.400  10.660  0.00  0.00            
ATOM   1091  N   LEU X  69      38.850  48.710   8.600  0.00  0.00            
ATOM   1092  HN  LEU X  69      38.880  49.270   7.780  0.00  0.00            
ATOM   1093  CA  LEU X  69      39.710  47.540   8.760  0.00  0.00            
ATOM   1094  HA  LEU X  69      39.530  46.960   9.650  0.00  0.00            
ATOM   1095  CB  LEU X  69      39.450  46.490   7.590  0.00  0.00            
ATOM   1096  HB1 LEU X  69      39.840  46.840   6.600  0.00  0.00            
ATOM   1097  HB2 LEU X  69      40.100  45.660   7.940  0.00  0.00            
ATOM   1098  CG  LEU X  69      37.970  46.010   7.480  0.00  0.00            
ATOM   1099  HG  LEU X  69      37.360  46.870   7.140  0.00  0.00            
ATOM   1100  CD1 LEU X  69      37.820  44.930   6.370  0.00  0.00            
ATOM   1101 HD11 LEU X  69      38.070  45.370   5.380  0.00  0.00            
ATOM   1102 HD12 LEU X  69      38.500  44.070   6.550  0.00  0.00            
ATOM   1103 HD13 LEU X  69      36.780  44.530   6.370  0.00  0.00            
ATOM   1104  CD2 LEU X  69      37.400  45.390   8.770  0.00  0.00            
ATOM   1105 HD21 LEU X  69      36.470  44.850   8.500  0.00  0.00            
ATOM   1106 HD22 LEU X  69      38.070  44.660   9.270  0.00  0.00            
ATOM   1107 HD23 LEU X  69      37.260  46.220   9.500  0.00  0.00            
ATOM   1108  C   LEU X  69      41.190  47.920   8.810  0.00  0.00            
ATOM   1109  O   LEU X  69      41.820  48.370   7.790  0.00  0.00            
ATOM   1110  N   SER X  70      41.840  47.640   9.970  0.00  0.00            
ATOM   1111  HN  SER X  70      41.240  47.340  10.720  0.00  0.00            
ATOM   1112  CA  SER X  70      43.270  47.750  10.160  0.00  0.00            
ATOM   1113  HA  SER X  70      43.620  48.580   9.560  0.00  0.00            
ATOM   1114  CB  SER X  70      43.670  48.200  11.620  0.00  0.00            
ATOM   1115  HB1 SER X  70      44.780  48.220  11.710  0.00  0.00            
ATOM   1116  HB2 SER X  70      43.280  49.220  11.800  0.00  0.00            
ATOM   1117  OG  SER X  70      43.110  47.300  12.560  0.00  0.00            
ATOM   1118  HG1 SER X  70      42.160  47.260  12.370  0.00  0.00            
ATOM   1119  C   SER X  70      43.990  46.460   9.790  0.00  0.00            
ATOM   1120  O   SER X  70      43.330  45.450   9.480  0.00  0.00            
ATOM   1121  N   LEU X  71      45.310  46.390   9.710  0.00  0.00            
ATOM   1122  HN  LEU X  71      45.890  47.170   9.940  0.00  0.00            
ATOM   1123  CA  LEU X  71      45.980  45.270   9.240  0.00  0.00            
ATOM   1124  HA  LEU X  71      45.850  45.220   8.170  0.00  0.00            
ATOM   1125  CB  LEU X  71      47.440  45.470   9.410  0.00  0.00            
ATOM   1126  HB1 LEU X  71      47.610  46.440   8.900  0.00  0.00            
ATOM   1127  HB2 LEU X  71      47.860  45.440  10.440  0.00  0.00            
ATOM   1128  CG  LEU X  71      48.290  44.400   8.590  0.00  0.00            
ATOM   1129  HG  LEU X  71      47.590  43.810   7.970  0.00  0.00            
ATOM   1130  CD1 LEU X  71      49.310  45.060   7.660  0.00  0.00            
ATOM   1131 HD11 LEU X  71      49.710  44.380   6.880  0.00  0.00            
ATOM   1132 HD12 LEU X  71      48.930  45.920   7.070  0.00  0.00            
ATOM   1133 HD13 LEU X  71      50.210  45.420   8.200  0.00  0.00            
ATOM   1134  CD2 LEU X  71      49.120  43.460   9.410  0.00  0.00            
ATOM   1135 HD21 LEU X  71      49.970  44.040   9.810  0.00  0.00            
ATOM   1136 HD22 LEU X  71      48.440  42.980  10.140  0.00  0.00            
ATOM   1137 HD23 LEU X  71      49.600  42.660   8.810  0.00  0.00            
ATOM   1138  C   LEU X  71      45.600  43.980   9.870  0.00  0.00            
ATOM   1139  O   LEU X  71      45.460  42.960   9.200  0.00  0.00            
ATOM   1140  N   ARG X  72      45.470  43.920  11.200  0.00  0.00            
ATOM   1141  HN  ARG X  72      45.640  44.680  11.820  0.00  0.00            
ATOM   1142  CA  ARG X  72      45.120  42.660  11.850  0.00  0.00            
ATOM   1143  HA  ARG X  72      45.730  41.880  11.430  0.00  0.00            
ATOM   1144  CB  ARG X  72      45.550  42.780  13.340  0.00  0.00            
ATOM   1145  HB1 ARG X  72      45.080  43.570  13.960  0.00  0.00            
ATOM   1146  HB2 ARG X  72      45.250  41.800  13.770  0.00  0.00            
ATOM   1147  CG  ARG X  72      47.130  42.830  13.580  0.00  0.00            
ATOM   1148  HG1 ARG X  72      47.510  41.950  13.020  0.00  0.00            
ATOM   1149  HG2 ARG X  72      47.460  43.770  13.090  0.00  0.00            
ATOM   1150  CD  ARG X  72      47.590  42.760  15.020  0.00  0.00            
ATOM   1151  HD1 ARG X  72      47.130  41.850  15.440  0.00  0.00            
ATOM   1152  HD2 ARG X  72      48.700  42.820  15.110  0.00  0.00            
ATOM   1153  NE  ARG X  72      46.950  44.000  15.560  0.00  0.00            
ATOM   1154  HE  ARG X  72      46.390  44.590  14.980  0.00  0.00            
ATOM   1155  CZ  ARG X  72      47.280  44.420  16.780  0.00  0.00            
ATOM   1156  NH1 ARG X  72      48.000  43.760  17.620  0.00  0.00            
ATOM   1157 HH11 ARG X  72      48.600  43.040  17.260  0.00  0.00            
ATOM   1158 HH12 ARG X  72      48.060  44.140  18.540  0.00  0.00            
ATOM   1159  NH2 ARG X  72      46.700  45.510  17.180  0.00  0.00            
ATOM   1160 HH21 ARG X  72      46.470  46.270  16.560  0.00  0.00            
ATOM   1161 HH22 ARG X  72      47.210  45.960  17.910  0.00  0.00            
ATOM   1162  C   ARG X  72      43.660  42.080  11.740  0.00  0.00            
ATOM   1163  O   ARG X  72      43.450  40.870  11.850  0.00  0.00            
ATOM   1164  N   GLU X  73      42.820  43.030  11.510  0.00  0.00            
ATOM   1165  HN  GLU X  73      43.100  43.990  11.410  0.00  0.00            
ATOM   1166  CA  GLU X  73      41.460  42.900  11.030  0.00  0.00            
ATOM   1167  HA  GLU X  73      40.980  42.190  11.690  0.00  0.00            
ATOM   1168  CB  GLU X  73      40.670  44.200  11.100  0.00  0.00            
ATOM   1169  HB1 GLU X  73      40.920  44.930  10.300  0.00  0.00            
ATOM   1170  HB2 GLU X  73      39.620  43.950  10.830  0.00  0.00            
ATOM   1171  CG  GLU X  73      40.810  44.800  12.540  0.00  0.00            
ATOM   1172  HG1 GLU X  73      40.560  44.000  13.270  0.00  0.00            
ATOM   1173  HG2 GLU X  73      41.880  44.990  12.750  0.00  0.00            
ATOM   1174  CD  GLU X  73      39.980  46.000  12.570  0.00  0.00            
ATOM   1175  OE1 GLU X  73      38.830  45.970  13.050  0.00  0.00            
ATOM   1176  OE2 GLU X  73      40.350  47.050  11.970  0.00  0.00            
ATOM   1177  C   GLU X  73      41.330  42.370   9.600  0.00  0.00            
ATOM   1178  O   GLU X  73      40.660  41.380   9.300  0.00  0.00            
ATOM   1179  N   PHE X  74      42.140  43.030   8.740  0.00  0.00            
ATOM   1180  HN  PHE X  74      42.660  43.850   8.960  0.00  0.00            
ATOM   1181  CA  PHE X  74      42.340  42.760   7.350  0.00  0.00            
ATOM   1182  HA  PHE X  74      41.350  42.740   6.910  0.00  0.00            
ATOM   1183  CB  PHE X  74      43.200  43.930   6.690  0.00  0.00            
ATOM   1184  HB1 PHE X  74      42.850  44.950   6.970  0.00  0.00            
ATOM   1185  HB2 PHE X  74      44.210  43.760   7.130  0.00  0.00            
ATOM   1186  CG  PHE X  74      43.120  43.780   5.210  0.00  0.00            
ATOM   1187  CD1 PHE X  74      42.020  44.320   4.550  0.00  0.00            
ATOM   1188  HD1 PHE X  74      41.120  44.690   5.010  0.00  0.00            
ATOM   1189  CE1 PHE X  74      41.870  44.260   3.130  0.00  0.00            
ATOM   1190  HE1 PHE X  74      40.970  44.570   2.620  0.00  0.00            
ATOM   1191  CZ  PHE X  74      42.820  43.490   2.440  0.00  0.00            
ATOM   1192  HZ  PHE X  74      42.800  43.500   1.360  0.00  0.00            
ATOM   1193  CD2 PHE X  74      44.150  43.250   4.410  0.00  0.00            
ATOM   1194  HD2 PHE X  74      45.020  42.890   4.940  0.00  0.00            
ATOM   1195  CE2 PHE X  74      44.010  43.050   3.100  0.00  0.00            
ATOM   1196  HE2 PHE X  74      44.780  42.590   2.490  0.00  0.00            
ATOM   1197  C   PHE X  74      42.890  41.350   7.040  0.00  0.00            
ATOM   1198  O   PHE X  74      42.330  40.690   6.130  0.00  0.00            
ATOM   1199  N   CYS X  75      43.900  40.820   7.790  0.00  0.00            
ATOM   1200  HN  CYS X  75      44.460  41.380   8.400  0.00  0.00            
ATOM   1201  CA  CYS X  75      44.300  39.370   7.680  0.00  0.00            
ATOM   1202  HA  CYS X  75      44.700  39.160   6.700  0.00  0.00            
ATOM   1203  CB  CYS X  75      45.420  39.080   8.710  0.00  0.00            
ATOM   1204  HB1 CYS X  75      45.130  39.300   9.760  0.00  0.00            
ATOM   1205  HB2 CYS X  75      45.690  38.000   8.620  0.00  0.00            
ATOM   1206  SG  CYS X  75      46.870  40.100   8.320  0.00  0.00            
ATOM   1207  HG1 CYS X  75      46.300  41.240   8.660  0.00  0.00            
ATOM   1208  C   CYS X  75      43.240  38.340   7.890  0.00  0.00            
ATOM   1209  O   CYS X  75      43.260  37.260   7.200  0.00  0.00            
ATOM   1210  N   ILE X  76      42.380  38.590   8.870  0.00  0.00            
ATOM   1211  HN  ILE X  76      42.390  39.380   9.480  0.00  0.00            
ATOM   1212  CA  ILE X  76      41.130  37.870   9.010  0.00  0.00            
ATOM   1213  HA  ILE X  76      41.270  36.800   9.060  0.00  0.00            
ATOM   1214  CB  ILE X  76      40.280  38.270  10.310  0.00  0.00            
ATOM   1215  HB  ILE X  76      40.190  39.370  10.390  0.00  0.00            
ATOM   1216  CG2 ILE X  76      38.840  37.670  10.310  0.00  0.00            
ATOM   1217 HG21 ILE X  76      38.820  36.560  10.270  0.00  0.00            
ATOM   1218 HG22 ILE X  76      38.320  37.980  11.250  0.00  0.00            
ATOM   1219 HG23 ILE X  76      38.220  38.130   9.510  0.00  0.00            
ATOM   1220  CG1 ILE X  76      40.940  37.720  11.590  0.00  0.00            
ATOM   1221 HG11 ILE X  76      41.970  38.130  11.510  0.00  0.00            
ATOM   1222 HG12 ILE X  76      40.400  38.200  12.430  0.00  0.00            
ATOM   1223  CD  ILE X  76      41.050  36.300  11.870  0.00  0.00            
ATOM   1224  HD1 ILE X  76      41.860  36.200  12.630  0.00  0.00            
ATOM   1225  HD2 ILE X  76      40.190  35.850  12.410  0.00  0.00            
ATOM   1226  HD3 ILE X  76      41.280  35.640  11.000  0.00  0.00            
ATOM   1227  C   ILE X  76      40.270  37.990   7.690  0.00  0.00            
ATOM   1228  O   ILE X  76      39.740  37.000   7.260  0.00  0.00            
ATOM   1229  N   SER X  77      40.090  39.180   7.110  0.00  0.00            
ATOM   1230  HN  SER X  77      40.620  39.900   7.560  0.00  0.00            
ATOM   1231  CA  SER X  77      39.290  39.550   5.930  0.00  0.00            
ATOM   1232  HA  SER X  77      38.270  39.210   5.990  0.00  0.00            
ATOM   1233  CB  SER X  77      39.290  41.020   5.530  0.00  0.00            
ATOM   1234  HB1 SER X  77      39.220  41.590   6.480  0.00  0.00            
ATOM   1235  HB2 SER X  77      40.230  41.380   5.050  0.00  0.00            
ATOM   1236  OG  SER X  77      38.120  41.290   4.740  0.00  0.00            
ATOM   1237  HG1 SER X  77      37.420  41.180   5.380  0.00  0.00            
ATOM   1238  C   SER X  77      39.720  38.790   4.660  0.00  0.00            
ATOM   1239  O   SER X  77      38.900  38.240   3.920  0.00  0.00            
ATOM   1240  N   LEU X  78      41.040  38.650   4.450  0.00  0.00            
ATOM   1241  HN  LEU X  78      41.780  39.230   4.790  0.00  0.00            
ATOM   1242  CA  LEU X  78      41.570  37.770   3.420  0.00  0.00            
ATOM   1243  HA  LEU X  78      40.970  38.000   2.550  0.00  0.00            
ATOM   1244  CB  LEU X  78      43.020  38.110   3.130  0.00  0.00            
ATOM   1245  HB1 LEU X  78      43.560  37.900   4.080  0.00  0.00            
ATOM   1246  HB2 LEU X  78      43.390  37.390   2.370  0.00  0.00            
ATOM   1247  CG  LEU X  78      43.360  39.530   2.580  0.00  0.00            
ATOM   1248  HG  LEU X  78      43.080  40.260   3.370  0.00  0.00            
ATOM   1249  CD1 LEU X  78      44.860  39.490   2.340  0.00  0.00            
ATOM   1250 HD11 LEU X  78      45.340  40.490   2.220  0.00  0.00            
ATOM   1251 HD12 LEU X  78      45.200  38.910   3.220  0.00  0.00            
ATOM   1252 HD13 LEU X  78      44.990  38.910   1.400  0.00  0.00            
ATOM   1253  CD2 LEU X  78      42.610  39.760   1.280  0.00  0.00            
ATOM   1254 HD21 LEU X  78      41.560  39.980   1.570  0.00  0.00            
ATOM   1255 HD22 LEU X  78      42.970  40.710   0.830  0.00  0.00            
ATOM   1256 HD23 LEU X  78      42.660  39.010   0.460  0.00  0.00            
ATOM   1257  C   LEU X  78      41.340  36.300   3.670  0.00  0.00            
ATOM   1258  O   LEU X  78      41.010  35.540   2.730  0.00  0.00            
ATOM   1259  N   TYR X  79      41.460  35.850   4.940  0.00  0.00            
ATOM   1260  HN  TYR X  79      41.780  36.440   5.670  0.00  0.00            
ATOM   1261  CA  TYR X  79      41.130  34.480   5.300  0.00  0.00            
ATOM   1262  HA  TYR X  79      41.600  33.820   4.590  0.00  0.00            
ATOM   1263  CB  TYR X  79      41.680  34.060   6.740  0.00  0.00            
ATOM   1264  HB1 TYR X  79      42.640  33.520   6.590  0.00  0.00            
ATOM   1265  HB2 TYR X  79      41.930  35.030   7.220  0.00  0.00            
ATOM   1266  CG  TYR X  79      40.880  33.150   7.670  0.00  0.00            
ATOM   1267  CD1 TYR X  79      41.160  31.750   7.760  0.00  0.00            
ATOM   1268  HD1 TYR X  79      41.940  31.340   7.140  0.00  0.00            
ATOM   1269  CE1 TYR X  79      40.340  30.930   8.540  0.00  0.00            
ATOM   1270  HE1 TYR X  79      40.480  29.860   8.540  0.00  0.00            
ATOM   1271  CZ  TYR X  79      39.230  31.440   9.320  0.00  0.00            
ATOM   1272  OH  TYR X  79      38.490  30.670  10.160  0.00  0.00            
ATOM   1273  HH  TYR X  79      38.870  29.780  10.140  0.00  0.00            
ATOM   1274  CD2 TYR X  79      39.880  33.690   8.640  0.00  0.00            
ATOM   1275  HD2 TYR X  79      39.790  34.760   8.750  0.00  0.00            
ATOM   1276  CE2 TYR X  79      39.050  32.810   9.280  0.00  0.00            
ATOM   1277  HE2 TYR X  79      38.310  33.220   9.950  0.00  0.00            
ATOM   1278  C   TYR X  79      39.610  34.050   5.050  0.00  0.00            
ATOM   1279  O   TYR X  79      39.280  32.940   4.580  0.00  0.00            
ATOM   1280  N   LEU X  80      38.740  34.910   5.420  0.00  0.00            
ATOM   1281  HN  LEU X  80      39.090  35.700   5.910  0.00  0.00            
ATOM   1282  CA  LEU X  80      37.340  34.660   5.150  0.00  0.00            
ATOM   1283  HA  LEU X  80      37.040  33.810   5.730  0.00  0.00            
ATOM   1284  CB  LEU X  80      36.550  35.860   5.680  0.00  0.00            
ATOM   1285  HB1 LEU X  80      37.120  36.750   5.330  0.00  0.00            
ATOM   1286  HB2 LEU X  80      35.530  36.000   5.270  0.00  0.00            
ATOM   1287  CG  LEU X  80      36.530  36.010   7.210  0.00  0.00            
ATOM   1288  HG  LEU X  80      37.540  35.750   7.580  0.00  0.00            
ATOM   1289  CD1 LEU X  80      36.290  37.470   7.640  0.00  0.00            
ATOM   1290 HD11 LEU X  80      36.060  37.700   8.700  0.00  0.00            
ATOM   1291 HD12 LEU X  80      37.190  38.080   7.430  0.00  0.00            
ATOM   1292 HD13 LEU X  80      35.530  37.950   6.990  0.00  0.00            
ATOM   1293  CD2 LEU X  80      35.410  35.320   7.950  0.00  0.00            
ATOM   1294 HD21 LEU X  80      35.520  35.380   9.050  0.00  0.00            
ATOM   1295 HD22 LEU X  80      34.370  35.670   7.770  0.00  0.00            
ATOM   1296 HD23 LEU X  80      35.360  34.260   7.600  0.00  0.00            
ATOM   1297  C   LEU X  80      36.940  34.460   3.670  0.00  0.00            
ATOM   1298  O   LEU X  80      36.280  33.490   3.330  0.00  0.00            
ATOM   1299  N   MET X  81      37.360  35.270   2.740  0.00  0.00            
ATOM   1300  HN  MET X  81      37.910  36.050   3.050  0.00  0.00            
ATOM   1301  CA  MET X  81      37.240  35.100   1.320  0.00  0.00            
ATOM   1302  HA  MET X  81      36.190  34.990   1.080  0.00  0.00            
ATOM   1303  CB  MET X  81      37.770  36.320   0.510  0.00  0.00            
ATOM   1304  HB1 MET X  81      38.880  36.280   0.610  0.00  0.00            
ATOM   1305  HB2 MET X  81      37.560  36.160  -0.570  0.00  0.00            
ATOM   1306  CG  MET X  81      37.200  37.630   1.040  0.00  0.00            
ATOM   1307  HG1 MET X  81      36.110  37.460   1.140  0.00  0.00            
ATOM   1308  HG2 MET X  81      37.520  37.900   2.070  0.00  0.00            
ATOM   1309  SD  MET X  81      37.460  39.130   0.040  0.00  0.00            
ATOM   1310  CE  MET X  81      39.250  39.010  -0.370  0.00  0.00            
ATOM   1311  HE1 MET X  81      39.520  38.090  -0.930  0.00  0.00            
ATOM   1312  HE2 MET X  81      39.460  39.940  -0.940  0.00  0.00            
ATOM   1313  HE3 MET X  81      39.860  39.020   0.560  0.00  0.00            
ATOM   1314  C   MET X  81      37.780  33.860   0.790  0.00  0.00            
ATOM   1315  O   MET X  81      37.070  33.180   0.080  0.00  0.00            
ATOM   1316  N   GLU X  82      39.020  33.420   1.110  0.00  0.00            
ATOM   1317  HN  GLU X  82      39.650  34.030   1.580  0.00  0.00            
ATOM   1318  CA  GLU X  82      39.640  32.140   0.840  0.00  0.00            
ATOM   1319  HA  GLU X  82      39.630  32.130  -0.240  0.00  0.00            
ATOM   1320  CB  GLU X  82      41.040  32.220   1.480  0.00  0.00            
ATOM   1321  HB1 GLU X  82      41.060  32.620   2.510  0.00  0.00            
ATOM   1322  HB2 GLU X  82      41.560  31.250   1.670  0.00  0.00            
ATOM   1323  CG  GLU X  82      42.040  33.140   0.580  0.00  0.00            
ATOM   1324  HG1 GLU X  82      41.510  34.010   0.130  0.00  0.00            
ATOM   1325  HG2 GLU X  82      42.900  33.390   1.240  0.00  0.00            
ATOM   1326  CD  GLU X  82      42.810  32.410  -0.580  0.00  0.00            
ATOM   1327  OE1 GLU X  82      42.250  31.500  -1.250  0.00  0.00            
ATOM   1328  OE2 GLU X  82      43.950  32.840  -0.850  0.00  0.00            
ATOM   1329  C   GLU X  82      38.850  30.940   1.390  0.00  0.00            
ATOM   1330  O   GLU X  82      38.550  29.970   0.690  0.00  0.00            
ATOM   1331  N   ARG X  83      38.380  30.960   2.670  0.00  0.00            
ATOM   1332  HN  ARG X  83      38.460  31.720   3.320  0.00  0.00            
ATOM   1333  CA  ARG X  83      37.650  29.820   3.170  0.00  0.00            
ATOM   1334  HA  ARG X  83      38.150  28.950   2.750  0.00  0.00            
ATOM   1335  CB  ARG X  83      37.500  29.900   4.760  0.00  0.00            
ATOM   1336  HB1 ARG X  83      37.080  30.900   4.980  0.00  0.00            
ATOM   1337  HB2 ARG X  83      36.720  29.180   5.090  0.00  0.00            
ATOM   1338  CG  ARG X  83      38.780  29.720   5.570  0.00  0.00            
ATOM   1339  HG1 ARG X  83      39.510  30.540   5.380  0.00  0.00            
ATOM   1340  HG2 ARG X  83      38.500  29.750   6.640  0.00  0.00            
ATOM   1341  CD  ARG X  83      39.640  28.500   5.190  0.00  0.00            
ATOM   1342  HD1 ARG X  83      39.810  28.300   4.110  0.00  0.00            
ATOM   1343  HD2 ARG X  83      40.620  28.720   5.650  0.00  0.00            
ATOM   1344  NE  ARG X  83      39.030  27.260   5.870  0.00  0.00            
ATOM   1345  HE  ARG X  83      38.270  27.420   6.500  0.00  0.00            
ATOM   1346  CZ  ARG X  83      39.500  26.040   5.840  0.00  0.00            
ATOM   1347  NH1 ARG X  83      40.510  25.710   5.000  0.00  0.00            
ATOM   1348 HH11 ARG X  83      41.040  26.460   4.610  0.00  0.00            
ATOM   1349 HH12 ARG X  83      40.720  24.750   4.820  0.00  0.00            
ATOM   1350  NH2 ARG X  83      38.940  24.990   6.470  0.00  0.00            
ATOM   1351 HH21 ARG X  83      38.180  25.200   7.080  0.00  0.00            
ATOM   1352 HH22 ARG X  83      39.560  24.240   6.670  0.00  0.00            
ATOM   1353  C   ARG X  83      36.250  29.580   2.620  0.00  0.00            
ATOM   1354  O   ARG X  83      35.910  28.470   2.230  0.00  0.00            
ATOM   1355  N   TYR X  84      35.620  30.700   2.290  0.00  0.00            
ATOM   1356  HN  TYR X  84      36.080  31.520   2.640  0.00  0.00            
ATOM   1357  CA  TYR X  84      34.350  30.730   1.610  0.00  0.00            
ATOM   1358  HA  TYR X  84      33.780  29.970   2.120  0.00  0.00            
ATOM   1359  CB  TYR X  84      33.670  32.120   1.880  0.00  0.00            
ATOM   1360  HB1 TYR X  84      33.280  32.170   2.920  0.00  0.00            
ATOM   1361  HB2 TYR X  84      34.370  32.970   1.730  0.00  0.00            
ATOM   1362  CG  TYR X  84      32.460  32.320   1.000  0.00  0.00            
ATOM   1363  CD1 TYR X  84      31.240  31.800   1.340  0.00  0.00            
ATOM   1364  HD1 TYR X  84      31.190  31.070   2.130  0.00  0.00            
ATOM   1365  CE1 TYR X  84      30.120  31.950   0.540  0.00  0.00            
ATOM   1366  HE1 TYR X  84      29.140  31.540   0.760  0.00  0.00            
ATOM   1367  CZ  TYR X  84      30.210  32.690  -0.710  0.00  0.00            
ATOM   1368  OH  TYR X  84      29.110  32.700  -1.530  0.00  0.00            
ATOM   1369  HH  TYR X  84      28.410  32.180  -1.120  0.00  0.00            
ATOM   1370  CD2 TYR X  84      32.550  33.090  -0.200  0.00  0.00            
ATOM   1371  HD2 TYR X  84      33.530  33.480  -0.460  0.00  0.00            
ATOM   1372  CE2 TYR X  84      31.440  33.220  -1.070  0.00  0.00            
ATOM   1373  HE2 TYR X  84      31.590  33.750  -2.010  0.00  0.00            
ATOM   1374  C   TYR X  84      34.500  30.280   0.100  0.00  0.00            
ATOM   1375  O   TYR X  84      33.640  29.550  -0.450  0.00  0.00            
ATOM   1376  N   ARG X  85      35.560  30.690  -0.610  0.00  0.00            
ATOM   1377  HN  ARG X  85      36.070  31.460  -0.230  0.00  0.00            
ATOM   1378  CA  ARG X  85      35.840  30.210  -1.950  0.00  0.00            
ATOM   1379  HA  ARG X  85      34.940  30.380  -2.510  0.00  0.00            
ATOM   1380  CB  ARG X  85      37.060  30.960  -2.560  0.00  0.00            
ATOM   1381  HB1 ARG X  85      36.740  32.010  -2.680  0.00  0.00            
ATOM   1382  HB2 ARG X  85      37.990  30.870  -1.950  0.00  0.00            
ATOM   1383  CG  ARG X  85      37.540  30.500  -3.970  0.00  0.00            
ATOM   1384  HG1 ARG X  85      37.960  29.480  -3.870  0.00  0.00            
ATOM   1385  HG2 ARG X  85      36.580  30.490  -4.540  0.00  0.00            
ATOM   1386  CD  ARG X  85      38.380  31.510  -4.800  0.00  0.00            
ATOM   1387  HD1 ARG X  85      38.600  31.080  -5.800  0.00  0.00            
ATOM   1388  HD2 ARG X  85      37.900  32.490  -4.990  0.00  0.00            
ATOM   1389  NE  ARG X  85      39.680  31.620  -4.160  0.00  0.00            
ATOM   1390  HE  ARG X  85      39.860  31.120  -3.310  0.00  0.00            
ATOM   1391  CZ  ARG X  85      40.760  32.170  -4.700  0.00  0.00            
ATOM   1392  NH1 ARG X  85      40.700  32.830  -5.830  0.00  0.00            
ATOM   1393 HH11 ARG X  85      39.820  32.840  -6.310  0.00  0.00            
ATOM   1394 HH12 ARG X  85      41.440  33.430  -6.110  0.00  0.00            
ATOM   1395  NH2 ARG X  85      41.950  32.220  -4.160  0.00  0.00            
ATOM   1396 HH21 ARG X  85      42.020  32.000  -3.190  0.00  0.00            
ATOM   1397 HH22 ARG X  85      42.580  32.800  -4.670  0.00  0.00            
ATOM   1398  C   ARG X  85      36.120  28.740  -1.940  0.00  0.00            
ATOM   1399  O   ARG X  85      35.930  28.060  -2.930  0.00  0.00            
ATOM   1400  N   GLU X  86      36.590  28.080  -0.900  0.00  0.00            
ATOM   1401  HN  GLU X  86      36.990  28.680  -0.210  0.00  0.00            
ATOM   1402  CA  GLU X  86      36.840  26.710  -0.600  0.00  0.00            
ATOM   1403  HA  GLU X  86      36.930  26.190  -1.540  0.00  0.00            
ATOM   1404  CB  GLU X  86      38.100  26.530   0.270  0.00  0.00            
ATOM   1405  HB1 GLU X  86      38.110  27.400   0.960  0.00  0.00            
ATOM   1406  HB2 GLU X  86      38.200  25.510   0.710  0.00  0.00            
ATOM   1407  CG  GLU X  86      39.400  26.550  -0.590  0.00  0.00            
ATOM   1408  HG1 GLU X  86      39.510  27.340  -1.370  0.00  0.00            
ATOM   1409  HG2 GLU X  86      40.260  26.840   0.060  0.00  0.00            
ATOM   1410  CD  GLU X  86      39.800  25.180  -1.070  0.00  0.00            
ATOM   1411  OE1 GLU X  86      40.020  24.230  -0.230  0.00  0.00            
ATOM   1412  OE2 GLU X  86      39.890  24.950  -2.260  0.00  0.00            
ATOM   1413  C   GLU X  86      35.710  25.940   0.050  0.00  0.00            
ATOM   1414  O   GLU X  86      35.810  24.750   0.340  0.00  0.00            
ATOM   1415  N   GLY X  87      34.480  26.530   0.150  0.00  0.00            
ATOM   1416  HN  GLY X  87      34.380  27.420  -0.280  0.00  0.00            
ATOM   1417  CA  GLY X  87      33.290  25.940   0.850  0.00  0.00            
ATOM   1418  HA1 GLY X  87      32.750  26.860   0.990  0.00  0.00            
ATOM   1419  HA2 GLY X  87      32.750  25.220   0.250  0.00  0.00            
ATOM   1420  C   GLY X  87      33.610  25.340   2.170  0.00  0.00            
ATOM   1421  O   GLY X  87      33.200  24.290   2.560  0.00  0.00            
ATOM   1422  N   ARG X  88      34.290  26.190   3.020  0.00  0.00            
ATOM   1423  HN  ARG X  88      34.680  27.040   2.680  0.00  0.00            
ATOM   1424  CA  ARG X  88      34.600  25.980   4.440  0.00  0.00            
ATOM   1425  HA  ARG X  88      34.070  25.080   4.720  0.00  0.00            
ATOM   1426  CB  ARG X  88      36.070  25.760   4.900  0.00  0.00            
ATOM   1427  HB1 ARG X  88      36.770  26.610   4.760  0.00  0.00            
ATOM   1428  HB2 ARG X  88      36.150  25.450   5.970  0.00  0.00            
ATOM   1429  CG  ARG X  88      36.540  24.550   4.030  0.00  0.00            
ATOM   1430  HG1 ARG X  88      36.320  24.780   2.960  0.00  0.00            
ATOM   1431  HG2 ARG X  88      37.650  24.560   4.020  0.00  0.00            
ATOM   1432  CD  ARG X  88      35.940  23.240   4.400  0.00  0.00            
ATOM   1433  HD1 ARG X  88      36.090  23.170   5.500  0.00  0.00            
ATOM   1434  HD2 ARG X  88      34.850  23.190   4.160  0.00  0.00            
ATOM   1435  NE  ARG X  88      36.810  22.190   3.750  0.00  0.00            
ATOM   1436  HE  ARG X  88      37.140  22.290   2.810  0.00  0.00            
ATOM   1437  CZ  ARG X  88      36.670  20.960   4.110  0.00  0.00            
ATOM   1438  NH1 ARG X  88      35.950  20.500   5.150  0.00  0.00            
ATOM   1439 HH11 ARG X  88      36.100  19.530   5.310  0.00  0.00            
ATOM   1440 HH12 ARG X  88      35.210  21.020   5.560  0.00  0.00            
ATOM   1441  NH2 ARG X  88      37.040  20.040   3.270  0.00  0.00            
ATOM   1442 HH21 ARG X  88      37.830  20.160   2.660  0.00  0.00            
ATOM   1443 HH22 ARG X  88      36.950  19.060   3.460  0.00  0.00            
ATOM   1444  C   ARG X  88      33.940  27.010   5.210  0.00  0.00            
ATOM   1445  O   ARG X  88      33.530  28.090   4.710  0.00  0.00            
ATOM   1446  N   PRO X  89      33.500  26.660   6.430  0.00  0.00            
ATOM   1447  CD  PRO X  89      33.690  25.360   7.170  0.00  0.00            
ATOM   1448  HD1 PRO X  89      34.740  25.060   7.320  0.00  0.00            
ATOM   1449  HD2 PRO X  89      33.110  24.520   6.720  0.00  0.00            
ATOM   1450  CA  PRO X  89      32.640  27.580   7.200  0.00  0.00            
ATOM   1451  HA  PRO X  89      31.810  27.870   6.580  0.00  0.00            
ATOM   1452  CB  PRO X  89      32.060  26.660   8.280  0.00  0.00            
ATOM   1453  HB1 PRO X  89      31.800  27.140   9.240  0.00  0.00            
ATOM   1454  HB2 PRO X  89      31.140  26.180   7.870  0.00  0.00            
ATOM   1455  CG  PRO X  89      33.110  25.600   8.540  0.00  0.00            
ATOM   1456  HG1 PRO X  89      33.970  25.890   9.170  0.00  0.00            
ATOM   1457  HG2 PRO X  89      32.750  24.710   9.110  0.00  0.00            
ATOM   1458  C   PRO X  89      33.360  28.850   7.730  0.00  0.00            
ATOM   1459  O   PRO X  89      34.450  28.810   8.270  0.00  0.00            
ATOM   1460  N   LEU X  90      32.660  30.020   7.620  0.00  0.00            
ATOM   1461  HN  LEU X  90      31.750  30.020   7.200  0.00  0.00            
ATOM   1462  CA  LEU X  90      33.070  31.280   8.260  0.00  0.00            
ATOM   1463  HA  LEU X  90      34.080  31.510   7.950  0.00  0.00            
ATOM   1464  CB  LEU X  90      32.140  32.400   7.810  0.00  0.00            
ATOM   1465  HB1 LEU X  90      31.080  32.230   8.100  0.00  0.00            
ATOM   1466  HB2 LEU X  90      32.420  33.380   8.240  0.00  0.00            
ATOM   1467  CG  LEU X  90      32.070  32.530   6.250  0.00  0.00            
ATOM   1468  HG  LEU X  90      31.740  31.550   5.830  0.00  0.00            
ATOM   1469  CD1 LEU X  90      30.820  33.590   5.980  0.00  0.00            
ATOM   1470 HD11 LEU X  90      30.660  33.640   4.880  0.00  0.00            
ATOM   1471 HD12 LEU X  90      29.900  33.230   6.480  0.00  0.00            
ATOM   1472 HD13 LEU X  90      31.150  34.570   6.370  0.00  0.00            
ATOM   1473  CD2 LEU X  90      33.350  33.120   5.660  0.00  0.00            
ATOM   1474 HD21 LEU X  90      34.240  32.470   5.680  0.00  0.00            
ATOM   1475 HD22 LEU X  90      33.090  33.300   4.600  0.00  0.00            
ATOM   1476 HD23 LEU X  90      33.650  34.080   6.130  0.00  0.00            
ATOM   1477  C   LEU X  90      33.030  31.210   9.780  0.00  0.00            
ATOM   1478  O   LEU X  90      32.220  30.430  10.250  0.00  0.00            
ATOM   1479  N   PRO X  91      33.890  31.930  10.610  0.00  0.00            
ATOM   1480  CD  PRO X  91      35.160  32.430  10.090  0.00  0.00            
ATOM   1481  HD1 PRO X  91      35.090  33.370   9.500  0.00  0.00            
ATOM   1482  HD2 PRO X  91      35.750  31.640   9.570  0.00  0.00            
ATOM   1483  CA  PRO X  91      33.930  31.840  12.060  0.00  0.00            
ATOM   1484  HA  PRO X  91      34.390  30.910  12.370  0.00  0.00            
ATOM   1485  CB  PRO X  91      34.920  33.080  12.330  0.00  0.00            
ATOM   1486  HB1 PRO X  91      34.390  34.060  12.320  0.00  0.00            
ATOM   1487  HB2 PRO X  91      35.290  32.950  13.360  0.00  0.00            
ATOM   1488  CG  PRO X  91      35.980  32.920  11.250  0.00  0.00            
ATOM   1489  HG1 PRO X  91      36.260  33.990  11.150  0.00  0.00            
ATOM   1490  HG2 PRO X  91      36.800  32.260  11.610  0.00  0.00            
ATOM   1491  C   PRO X  91      32.530  31.870  12.640  0.00  0.00            
ATOM   1492  O   PRO X  91      31.830  32.820  12.360  0.00  0.00            
ATOM   1493  N   THR X  92      32.100  30.840  13.380  0.00  0.00            
ATOM   1494  HN  THR X  92      32.590  29.980  13.530  0.00  0.00            
ATOM   1495  CA  THR X  92      30.790  30.770  14.060  0.00  0.00            
ATOM   1496  HA  THR X  92      29.990  30.680  13.340  0.00  0.00            
ATOM   1497  CB  THR X  92      30.620  29.530  14.980  0.00  0.00            
ATOM   1498  HB  THR X  92      29.750  29.720  15.650  0.00  0.00            
ATOM   1499  OG1 THR X  92      31.800  29.360  15.820  0.00  0.00            
ATOM   1500  HG1 THR X  92      31.470  28.970  16.620  0.00  0.00            
ATOM   1501  CG2 THR X  92      30.480  28.210  14.180  0.00  0.00            
ATOM   1502 HG21 THR X  92      31.100  28.060  13.270  0.00  0.00            
ATOM   1503 HG22 THR X  92      30.570  27.370  14.900  0.00  0.00            
ATOM   1504 HG23 THR X  92      29.450  28.050  13.790  0.00  0.00            
ATOM   1505  C   THR X  92      30.430  32.030  14.920  0.00  0.00            
ATOM   1506  O   THR X  92      29.250  32.390  15.070  0.00  0.00            
ATOM   1507  N   ALA X  93      31.480  32.610  15.460  0.00  0.00            
ATOM   1508  HN  ALA X  93      32.390  32.300  15.180  0.00  0.00            
ATOM   1509  CA  ALA X  93      31.520  33.590  16.550  0.00  0.00            
ATOM   1510  HA  ALA X  93      30.750  34.340  16.460  0.00  0.00            
ATOM   1511  CB  ALA X  93      31.360  32.910  17.890  0.00  0.00            
ATOM   1512  HB1 ALA X  93      30.340  32.560  18.150  0.00  0.00            
ATOM   1513  HB2 ALA X  93      32.030  32.030  17.810  0.00  0.00            
ATOM   1514  HB3 ALA X  93      31.660  33.590  18.720  0.00  0.00            
ATOM   1515  C   ALA X  93      32.860  34.310  16.270  0.00  0.00            
ATOM   1516  O   ALA X  93      33.620  33.690  15.540  0.00  0.00            
ATOM   1517  N   LEU X  94      33.120  35.490  16.810  0.00  0.00            
ATOM   1518  HN  LEU X  94      32.480  35.800  17.520  0.00  0.00            
ATOM   1519  CA  LEU X  94      34.150  36.390  16.320  0.00  0.00            
ATOM   1520  HA  LEU X  94      34.230  36.180  15.270  0.00  0.00            
ATOM   1521  CB  LEU X  94      33.510  37.780  16.500  0.00  0.00            
ATOM   1522  HB1 LEU X  94      32.540  37.740  15.960  0.00  0.00            
ATOM   1523  HB2 LEU X  94      33.380  37.900  17.590  0.00  0.00            
ATOM   1524  CG  LEU X  94      34.340  38.960  15.920  0.00  0.00            
ATOM   1525  HG  LEU X  94      35.420  38.920  16.190  0.00  0.00            
ATOM   1526  CD1 LEU X  94      34.210  38.930  14.380  0.00  0.00            
ATOM   1527 HD11 LEU X  94      34.810  39.770  13.980  0.00  0.00            
ATOM   1528 HD12 LEU X  94      34.510  37.960  13.930  0.00  0.00            
ATOM   1529 HD13 LEU X  94      33.160  39.120  14.050  0.00  0.00            
ATOM   1530  CD2 LEU X  94      33.910  40.310  16.490  0.00  0.00            
ATOM   1531 HD21 LEU X  94      32.890  40.570  16.150  0.00  0.00            
ATOM   1532 HD22 LEU X  94      34.050  40.220  17.590  0.00  0.00            
ATOM   1533 HD23 LEU X  94      34.560  41.110  16.070  0.00  0.00            
ATOM   1534  C   LEU X  94      35.490  36.170  17.080  0.00  0.00            
ATOM   1535  O   LEU X  94      35.490  35.990  18.280  0.00  0.00            
ATOM   1536  N   PRO X  95      36.650  36.030  16.380  0.00  0.00            
ATOM   1537  CD  PRO X  95      36.830  36.340  14.970  0.00  0.00            
ATOM   1538  HD1 PRO X  95      36.850  37.450  14.900  0.00  0.00            
ATOM   1539  HD2 PRO X  95      36.000  35.950  14.360  0.00  0.00            
ATOM   1540  CA  PRO X  95      37.930  35.570  16.970  0.00  0.00            
ATOM   1541  HA  PRO X  95      37.780  34.510  17.100  0.00  0.00            
ATOM   1542  CB  PRO X  95      38.960  35.840  15.840  0.00  0.00            
ATOM   1543  HB1 PRO X  95      39.430  36.820  16.060  0.00  0.00            
ATOM   1544  HB2 PRO X  95      39.690  35.000  15.790  0.00  0.00            
ATOM   1545  CG  PRO X  95      38.190  35.920  14.550  0.00  0.00            
ATOM   1546  HG1 PRO X  95      38.720  36.590  13.850  0.00  0.00            
ATOM   1547  HG2 PRO X  95      38.120  34.900  14.110  0.00  0.00            
ATOM   1548  C   PRO X  95      38.360  36.060  18.380  0.00  0.00            
ATOM   1549  O   PRO X  95      38.250  37.260  18.670  0.00  0.00            
ATOM   1550  N   SER X  96      38.920  35.210  19.300  0.00  0.00            
ATOM   1551  HN  SER X  96      39.020  34.230  19.200  0.00  0.00            
ATOM   1552  CA  SER X  96      39.370  35.670  20.590  0.00  0.00            
ATOM   1553  HA  SER X  96      38.740  36.510  20.870  0.00  0.00            
ATOM   1554  CB  SER X  96      39.360  34.600  21.690  0.00  0.00            
ATOM   1555  HB1 SER X  96      38.370  34.100  21.670  0.00  0.00            
ATOM   1556  HB2 SER X  96      40.120  33.790  21.630  0.00  0.00            
ATOM   1557  OG  SER X  96      39.670  35.160  23.000  0.00  0.00            
ATOM   1558  HG1 SER X  96      38.860  35.470  23.420  0.00  0.00            
ATOM   1559  C   SER X  96      40.820  36.220  20.510  0.00  0.00            
ATOM   1560  O   SER X  96      41.790  35.490  20.360  0.00  0.00            
ATOM   1561  N   SER X  97      40.880  37.530  20.740  0.00  0.00            
ATOM   1562  HN  SER X  97      40.040  38.060  20.780  0.00  0.00            
ATOM   1563  CA  SER X  97      42.110  38.170  21.160  0.00  0.00            
ATOM   1564  HA  SER X  97      41.780  39.030  21.730  0.00  0.00            
ATOM   1565  CB  SER X  97      42.920  37.370  22.210  0.00  0.00            
ATOM   1566  HB1 SER X  97      43.280  36.400  21.810  0.00  0.00            
ATOM   1567  HB2 SER X  97      43.750  38.030  22.540  0.00  0.00            
ATOM   1568  OG  SER X  97      42.260  36.940  23.420  0.00  0.00            
ATOM   1569  HG1 SER X  97      41.530  36.410  23.100  0.00  0.00            
ATOM   1570  C   SER X  97      42.990  38.680  20.030  0.00  0.00            
ATOM   1571  O   SER X  97      44.190  38.820  20.250  0.00  0.00            
ATOM   1572  N   ILE X  98      42.400  38.960  18.830  0.00  0.00            
ATOM   1573  HN  ILE X  98      41.400  38.990  18.750  0.00  0.00            
ATOM   1574  CA  ILE X  98      43.160  39.510  17.660  0.00  0.00            
ATOM   1575  HA  ILE X  98      43.780  38.660  17.450  0.00  0.00            
ATOM   1576  CB  ILE X  98      42.300  39.710  16.370  0.00  0.00            
ATOM   1577  HB  ILE X  98      41.720  40.630  16.610  0.00  0.00            
ATOM   1578  CG2 ILE X  98      43.230  40.060  15.160  0.00  0.00            
ATOM   1579 HG21 ILE X  98      44.070  39.350  15.330  0.00  0.00            
ATOM   1580 HG22 ILE X  98      42.770  39.970  14.160  0.00  0.00            
ATOM   1581 HG23 ILE X  98      43.650  41.080  15.250  0.00  0.00            
ATOM   1582  CG1 ILE X  98      41.420  38.630  16.000  0.00  0.00            
ATOM   1583 HG11 ILE X  98      40.580  38.660  16.720  0.00  0.00            
ATOM   1584 HG12 ILE X  98      40.960  38.870  15.020  0.00  0.00            
ATOM   1585  CD  ILE X  98      42.170  37.270  15.770  0.00  0.00            
ATOM   1586  HD1 ILE X  98      41.710  36.630  14.990  0.00  0.00            
ATOM   1587  HD2 ILE X  98      43.180  37.410  15.330  0.00  0.00            
ATOM   1588  HD3 ILE X  98      42.320  36.610  16.650  0.00  0.00            
ATOM   1589  C   ILE X  98      43.950  40.810  18.000  0.00  0.00            
ATOM   1590  O   ILE X  98      45.070  40.990  17.610  0.00  0.00            
ATOM   1591  N   MET X  99      43.410  41.740  18.850  0.00  0.00            
ATOM   1592  HN  MET X  99      42.570  41.580  19.370  0.00  0.00            
ATOM   1593  CA  MET X  99      43.890  43.120  18.840  0.00  0.00            
ATOM   1594  HA  MET X  99      44.520  43.300  17.980  0.00  0.00            
ATOM   1595  CB  MET X  99      42.700  44.070  18.700  0.00  0.00            
ATOM   1596  HB1 MET X  99      42.070  43.750  19.560  0.00  0.00            
ATOM   1597  HB2 MET X  99      43.000  45.140  18.710  0.00  0.00            
ATOM   1598  CG  MET X  99      41.870  43.950  17.380  0.00  0.00            
ATOM   1599  HG1 MET X  99      41.570  42.890  17.490  0.00  0.00            
ATOM   1600  HG2 MET X  99      40.980  44.600  17.470  0.00  0.00            
ATOM   1601  SD  MET X  99      42.730  44.240  15.820  0.00  0.00            
ATOM   1602  CE  MET X  99      42.850  46.010  16.120  0.00  0.00            
ATOM   1603  HE1 MET X  99      43.020  46.620  15.200  0.00  0.00            
ATOM   1604  HE2 MET X  99      41.920  46.380  16.610  0.00  0.00            
ATOM   1605  HE3 MET X  99      43.730  46.190  16.770  0.00  0.00            
ATOM   1606  C   MET X  99      44.740  43.570  20.060  0.00  0.00            
ATOM   1607  O   MET X  99      44.930  44.700  20.420  0.00  0.00            
ATOM   1608  N   PHE X 100      45.410  42.520  20.630  0.00  0.00            
ATOM   1609  HN  PHE X 100      45.190  41.610  20.300  0.00  0.00            
ATOM   1610  CA  PHE X 100      46.130  42.680  21.810  0.00  0.00            
ATOM   1611  HA  PHE X 100      46.600  43.620  22.010  0.00  0.00            
ATOM   1612  CB  PHE X 100      45.330  42.240  23.110  0.00  0.00            
ATOM   1613  HB1 PHE X 100      44.910  41.210  23.050  0.00  0.00            
ATOM   1614  HB2 PHE X 100      46.130  42.320  23.870  0.00  0.00            
ATOM   1615  CG  PHE X 100      44.250  43.300  23.460  0.00  0.00            
ATOM   1616  CD1 PHE X 100      44.650  44.410  24.280  0.00  0.00            
ATOM   1617  HD1 PHE X 100      45.680  44.530  24.580  0.00  0.00            
ATOM   1618  CE1 PHE X 100      43.710  45.330  24.740  0.00  0.00            
ATOM   1619  HE1 PHE X 100      44.050  46.210  25.270  0.00  0.00            
ATOM   1620  CZ  PHE X 100      42.400  45.210  24.300  0.00  0.00            
ATOM   1621  HZ  PHE X 100      41.760  46.040  24.550  0.00  0.00            
ATOM   1622  CD2 PHE X 100      42.900  43.050  23.210  0.00  0.00            
ATOM   1623  HD2 PHE X 100      42.500  42.170  22.740  0.00  0.00            
ATOM   1624  CE2 PHE X 100      41.990  44.050  23.530  0.00  0.00            
ATOM   1625  HE2 PHE X 100      41.000  44.010  23.110  0.00  0.00            
ATOM   1626  C   PHE X 100      47.290  41.670  21.810  0.00  0.00            
ATOM   1627  O   PHE X 100      47.080  40.480  21.480  0.00  0.00            
ATOM   1628  N   ASP X 101      48.510  42.080  22.140  0.00  0.00            
ATOM   1629  HN  ASP X 101      48.740  43.050  22.220  0.00  0.00            
ATOM   1630  CA  ASP X 101      49.740  41.300  22.230  0.00  0.00            
ATOM   1631  HA  ASP X 101      49.920  40.870  21.250  0.00  0.00            
ATOM   1632  CB  ASP X 101      51.030  42.260  22.550  0.00  0.00            
ATOM   1633  HB1 ASP X 101      51.060  42.540  23.630  0.00  0.00            
ATOM   1634  HB2 ASP X 101      51.920  41.620  22.380  0.00  0.00            
ATOM   1635  CG  ASP X 101      51.040  43.500  21.700  0.00  0.00            
ATOM   1636  OD1 ASP X 101      50.750  43.590  20.540  0.00  0.00            
ATOM   1637  OD2 ASP X 101      51.420  44.580  22.230  0.00  0.00            
ATOM   1638  C   ASP X 101      49.670  40.130  23.250  0.00  0.00            
ATOM   1639  O   ASP X 101      48.980  40.070  24.260  0.00  0.00            
ATOM   1640  N   GLU X 102      50.380  39.090  23.010  0.00  0.00            
ATOM   1641  HN  GLU X 102      50.940  38.940  22.200  0.00  0.00            
ATOM   1642  CA  GLU X 102      50.590  37.980  23.960  0.00  0.00            
ATOM   1643  HA  GLU X 102      49.690  37.470  24.270  0.00  0.00            
ATOM   1644  CB  GLU X 102      51.590  36.840  23.470  0.00  0.00            
ATOM   1645  HB1 GLU X 102      52.550  37.330  23.180  0.00  0.00            
ATOM   1646  HB2 GLU X 102      51.710  36.080  24.270  0.00  0.00            
ATOM   1647  CG  GLU X 102      51.000  36.220  22.190  0.00  0.00            
ATOM   1648  HG1 GLU X 102      49.970  35.880  22.430  0.00  0.00            
ATOM   1649  HG2 GLU X 102      50.940  36.940  21.350  0.00  0.00            
ATOM   1650  CD  GLU X 102      51.880  35.050  21.810  0.00  0.00            
ATOM   1651  OE1 GLU X 102      51.940  34.000  22.480  0.00  0.00            
ATOM   1652  OE2 GLU X 102      52.520  35.210  20.740  0.00  0.00            
ATOM   1653  C   GLU X 102      51.110  38.380  25.290  0.00  0.00            
ATOM   1654  O   GLU X 102      50.510  37.930  26.290  0.00  0.00            
ATOM   1655  N   THR X 103      52.150  39.250  25.460  0.00  0.00            
ATOM   1656  HN  THR X 103      52.570  39.650  24.650  0.00  0.00            
ATOM   1657  CA  THR X 103      52.640  39.770  26.720  0.00  0.00            
ATOM   1658  HA  THR X 103      52.980  38.960  27.340  0.00  0.00            
ATOM   1659  CB  THR X 103      53.920  40.650  26.470  0.00  0.00            
ATOM   1660  HB  THR X 103      54.340  41.060  27.410  0.00  0.00            
ATOM   1661  OG1 THR X 103      53.600  41.660  25.570  0.00  0.00            
ATOM   1662  HG1 THR X 103      53.450  42.490  26.010  0.00  0.00            
ATOM   1663  CG2 THR X 103      54.950  39.700  25.860  0.00  0.00            
ATOM   1664 HG21 THR X 103      55.370  38.910  26.510  0.00  0.00            
ATOM   1665 HG22 THR X 103      54.620  39.240  24.910  0.00  0.00            
ATOM   1666 HG23 THR X 103      55.810  40.390  25.740  0.00  0.00            
ATOM   1667  C   THR X 103      51.560  40.560  27.460  0.00  0.00            
ATOM   1668  O   THR X 103      51.550  40.520  28.680  0.00  0.00            
ATOM   1669  N   LEU X 104      50.590  41.280  26.790  0.00  0.00            
ATOM   1670  HN  LEU X 104      50.500  41.410  25.810  0.00  0.00            
ATOM   1671  CA  LEU X 104      49.480  42.000  27.490  0.00  0.00            
ATOM   1672  HA  LEU X 104      49.890  42.660  28.250  0.00  0.00            
ATOM   1673  CB  LEU X 104      48.720  42.850  26.480  0.00  0.00            
ATOM   1674  HB1 LEU X 104      48.080  42.200  25.840  0.00  0.00            
ATOM   1675  HB2 LEU X 104      47.940  43.390  27.060  0.00  0.00            
ATOM   1676  CG  LEU X 104      49.440  43.980  25.790  0.00  0.00            
ATOM   1677  HG  LEU X 104      50.390  43.670  25.300  0.00  0.00            
ATOM   1678  CD1 LEU X 104      48.600  44.540  24.670  0.00  0.00            
ATOM   1679 HD11 LEU X 104      47.890  45.290  25.080  0.00  0.00            
ATOM   1680 HD12 LEU X 104      49.300  45.090  24.000  0.00  0.00            
ATOM   1681 HD13 LEU X 104      47.970  43.870  24.040  0.00  0.00            
ATOM   1682  CD2 LEU X 104      49.750  45.150  26.810  0.00  0.00            
ATOM   1683 HD21 LEU X 104      50.290  45.920  26.220  0.00  0.00            
ATOM   1684 HD22 LEU X 104      48.820  45.740  26.940  0.00  0.00            
ATOM   1685 HD23 LEU X 104      50.190  44.820  27.770  0.00  0.00            
ATOM   1686  C   LEU X 104      48.490  41.050  28.140  0.00  0.00            
ATOM   1687  O   LEU X 104      48.030  41.290  29.230  0.00  0.00            
ATOM   1688  N   LEU X 105      48.280  39.870  27.530  0.00  0.00            
ATOM   1689  HN  LEU X 105      48.560  39.770  26.570  0.00  0.00            
ATOM   1690  CA  LEU X 105      47.400  38.840  28.060  0.00  0.00            
ATOM   1691  HA  LEU X 105      46.680  39.290  28.730  0.00  0.00            
ATOM   1692  CB  LEU X 105      46.780  38.140  26.830  0.00  0.00            
ATOM   1693  HB1 LEU X 105      47.570  37.790  26.130  0.00  0.00            
ATOM   1694  HB2 LEU X 105      46.230  37.220  27.080  0.00  0.00            
ATOM   1695  CG  LEU X 105      45.920  39.100  25.900  0.00  0.00            
ATOM   1696  HG  LEU X 105      46.530  40.010  25.710  0.00  0.00            
ATOM   1697  CD1 LEU X 105      45.790  38.430  24.480  0.00  0.00            
ATOM   1698 HD11 LEU X 105      46.730  38.150  23.970  0.00  0.00            
ATOM   1699 HD12 LEU X 105      45.090  37.570  24.420  0.00  0.00            
ATOM   1700 HD13 LEU X 105      45.350  39.190  23.800  0.00  0.00            
ATOM   1701  CD2 LEU X 105      44.630  39.460  26.570  0.00  0.00            
ATOM   1702 HD21 LEU X 105      44.190  38.600  27.130  0.00  0.00            
ATOM   1703 HD22 LEU X 105      44.810  40.280  27.290  0.00  0.00            
ATOM   1704 HD23 LEU X 105      43.900  39.900  25.860  0.00  0.00            
ATOM   1705  C   LEU X 105      47.990  37.810  28.900  0.00  0.00            
ATOM   1706  O   LEU X 105      47.340  36.880  29.340  0.00  0.00            
ATOM   1707  N   SER X 106      49.290  37.940  29.240  0.00  0.00            
ATOM   1708  HN  SER X 106      49.650  38.860  29.110  0.00  0.00            
ATOM   1709  CA  SER X 106      50.180  37.030  30.040  0.00  0.00            
ATOM   1710  HA  SER X 106      49.860  36.000  29.970  0.00  0.00            
ATOM   1711  CB  SER X 106      51.660  37.030  29.500  0.00  0.00            
ATOM   1712  HB1 SER X 106      52.140  38.030  29.440  0.00  0.00            
ATOM   1713  HB2 SER X 106      52.300  36.430  30.190  0.00  0.00            
ATOM   1714  OG  SER X 106      51.760  36.470  28.150  0.00  0.00            
ATOM   1715  HG1 SER X 106      51.180  37.010  27.600  0.00  0.00            
ATOM   1716  C   SER X 106      50.240  37.570  31.510  0.00  0.00            
ATOM   1717  OT1 SER X 106      50.290  38.810  31.760  0.00  0.00            
ATOM   1718  OT2 SER X 106      50.290  36.740  32.430  0.00  0.00  
ATOM   1719  CAL CAL X 107      38.330  48.040  12.860  0.00  0.00            
ATOM   1720  CAL CAL X 108      42.100  54.030   2.910  0.00  0.00            
END
