# Supplementary material for: Distinct EH domains of the endocytic TPLATE complex confer lipid and protein binding
Source: Nat Commun. 2021 May 24;12:3050. doi: 10.1038/s41467-021-23314-6 (PMC8144573; doi:10.1038/s41467-021-23314-6)
Supplement: Supplementary file 11 — Source Data [file 41467_2021_23314_MOESM11_ESM.xlsx]

## Sheet: RAW data graphs main figures
Figure 1, h - TXRF																	Figure 1, I - ICP-MS
																		µg/ml (obsv.)	mol/ml e-3	rel.
	blank	buffer		EH1.1 (1)	EH1.1 (2)	EH1.1 (3)	EH1.1 (4)	EH1.1 (5)		EH1.2 (1)	EH1.2 (2)	EH1.2 (3)	EH1.2 (4)	EH1.2 (5)			EH1.1	75.4302	1.88209	0.950548
Ca-Ka	12	7033		115	13899	8477	2582	39213		19432	68751	51935	176	43586			EH1.1	75.3412	1.87986	0.949426
Cl-Ka	8	513442		2036	198188	102719	38215	438602		133573	486683	426154	1153	295373			EH1.1	68.7018	1.7142	0.865758
Compt	7991	93325		8649	89458	47297	18890	178327		93117	234442	225791	459540	183928
Rayl	17508	109339		18028	70010	41317	24171	104129		72662	127871	138722	491968	115924			EH1.2	157.973	3.94165	2.03178
																	EH1.2	151.171	3.77191	1.94428
Ca [mM]	0	0.5		2.5	2.5	2.5	2.5	2.5		4.5	4.5	4.5	4.5	4.5			EH1.2	156.947	3.91605	2.01858
Ca-Ka	1.5	0.0136977		0.0564833	0.0701304	0.0825261	0.0675651	0.0894045		0.145479	0.141264	0.121869	0.152645	0.147563
Background correction				0.0427856	0.0564326	0.0688284	0.0538673	0.0757068		0.131781	0.127567	0.108171	0.138948	0.133865			Protein concentrations (mmol/ml)
																	EH11	1.98
																	EH12	1.94
Figure 2, b - PC vs PIP2						Figure 2, e - PA
Gel 1						Gel1
PC_eh11	15139.2	65.607	0.00433358			PA_eh11	8433.82	1639.81	0.194433
PIP2_eh11	11708.6	241.092	0.020591			PA_eh12	12901.9	14444.8	1.11959
PC_eh11	11762.4	16.121	0.00137056			Gel2
PIP2_eh11	15187.8	123.678	0.00814324			PA_eh11	8160.56	1877.17	0.23003
						PA_eh12	16146	17169.4	1.06339
Gel 2						Gel 3
PC_eh12	19520.1	39.95	0.00204661			eh11	19800.8	7690.92	0.388416
PIP2_eh12	18706.2	3563.18	0.190481			eh12	22284	16994	0.76261
PC_eh12	17816.6	107.778	0.0060493			eh12 (RtoE)	24411.1	2283.37	0.093538
PIP2_eh12	19271.4	1963	0.101861			Gel 4
Gel 3						eh11	19478.6	3972.46	0.203939
PC_eh11	26182	48.536	0.00185379			eh12	18570.9	16403.8	0.883307
PIP2_eh11	26666.2	362.607	0.013598			eh12 (RtoE)	23698.2	2160.49	0.0911669
PC_eh12	45181.3	209.192	0.00463006			Gel 5
PIP2_eh12	42318.6	2638.22	0.0623419			PA_eh11	15079.6	4681.85	0.310477
						PA_eh12	14353.3	9378.19	0.653383
						PA_eh12 (RtoE)	23754.3	1204.67	0.0507137
						Gel 6
						PA_eh11	19433.9	6530.99	0.336063
						PA_eh12	19944.7	14045.7	0.704229
						PA_eh12 (RtoE)	21887.8	1754.15	0.080143
Figuyre 2f,g - CG-MD PA binding
EH1.1
residue	1	2	3	4	5	6	7	8	9	10	11	12	13	14	15	16	17	18	19	20	21	22	23	24	25	26	27	28	29	30	31	32	33	34	35	36	37	38	39	40	41	42	43	44	45	46	47	48	49
contacts	0	0	0	0	0.24	0.13	0.13	0.1	0.04	0.13	0.06	0	0.03	0.13	0	0.03	0.14	0	0.01	0.01	0.02	0.01	0.07	0.02	0.11	0.03	0.07	0.01	0.02	0.02	0	0.01	0.02	0.03	0.02	0.07	0.02	0.04	0.1	0.12	0.26	0.46	0.15	0.01	0.01	0.03	0.06	0	0.05
EH1.2
residue	344	345	346	347	348	349	350	351	352	353	354	355	356	357	358	359	360	361	362	363	364	365	366	367	368	369	370	371	372	373	374	375	376	377	378	379	380	381	382	383	384	385	386	387	388	389	390	391	392
contacts	0	0	0.01	0.01	0.03	0	0.01	0.08	0.03	0.01	0	0	0.07	0.01	0.06	0.03	0	0.03	0.23	0.12	0	0.15	0.01	0	0.02	0.03	0	0	0.05	0.03	0.11	0.01	0	0.03	0.01	0.02	0	0.03	0.01	0	0.27	0.06	0	0	0.13	0.18	0.24	1	0.09
Figure 3, c - BLI															Fig 3, h - rBIFC																				Fig 3, k - PM/cytoplasm SCAMP-GFP Arabidopsis lines
															NN_SCAMP_EH	GFP	RFP	GFP/RFP			NN_SCAMP_EHWtoA	GFP	RFP	GFP/RFP			CC_SCAMP_EHWtoA	GFP	RFP	GFP/RFP
[Peptide] (µM)	DPNPFDEDEEIVNPFSK			DPNPFDEDEEIVNPFSK + EH1.1 WtoA		DPNPFDEDEEIVAAASK			DPAAADEDEEIVNPFSK						BIFC_EH_SCAMP_NN_SCAMP_EH_001	14.741	15.231	0.967829			BIFC_EH_SCAMP_NN_SCAMP_WtoAEH_1_001	2.658	12.602	0.210919			BIFC_EH_SCAMP_CC_SCAMP_EH_1_002	0.421	18.221	0.0231052
0	0	0	0	-0.00495	-0.00329	0.00326	0.00135	0.00704	0.01338	0.02061					BIFC_EH_SCAMP_NN_SCAMP_EH_002	14.363	13.857	1.03652			BIFC_EH_SCAMP_NN_SCAMP_WtoAEH_1_002	0.655	7.129	0.0918782			BIFC_EH_SCAMP_CC_SCAMP_EH_1_003	0.781	18.977	0.0411551					SCAMP5-GFP line 1	1.10592	1.05919	1.32539	1.03416	0.939701	0.910503	0.931302	0.836402	1.02669	1.21857	1.15065	0.9885	1.13576	1.23797
10	0.012	0.01	0.00738	0.00059	0.00142	-0.00085	-0.00034	-0.00147	0.01018	0.0162					BIFC_EH_SCAMP_NN_SCAMP_EH_003	10.833	15.176	0.713824			BIFC_EH_SCAMP_NN_SCAMP_WtoAEH_1_003	1.961	19.828	0.0989005			BIFC_EH_SCAMP_CC_SCAMP_EH_1_004	0.961	20.367	0.0471842					SCAMP5-GFP line 2	1.04574	1.19139	1.19908	0.94982	0.643347	1.02673	0.859534	0.807004	0.97447	1.2665	0.824537	1.10551	1.21074	1.05022
20	0.02	0.015	0.02651	0.0109	0.00943	0.00391	-0.00155	0.00429	0.0035	0.01002					BIFC_EH_SCAMP_NN_SCAMP_EH_004	9.202	12.559	0.732702			BIFC_EH_SCAMP_NN_SCAMP_WtoAEH_1_004	2.124	23.822	0.0891613			BIFC_EH_SCAMP_CC_SCAMP_EH_1_005	1.08	19.692	0.0548446					ΔNSCAMP5-GFP line 1	1.49252	1.38017	1.2756	1.42005	1.61762	1.61692	1.15145	1.44687	1.33006	1.29301	1.32765	1.72576	1.67444	1.87199
30	0.03	0.023	0.02531	0.00589	0.00408	0.0058	-0.00274	0.00308	0.00799	0.01279					BIFC_EH_SCAMP_NN_SCAMP_EH_005	9.34	20.373	0.45845			BIFC_EH_SCAMP_NN_SCAMP_WtoAEH_1_005	1.113	8.585	0.129645			BIFC_EH_SCAMP_CC_SCAMP_EH_1_006	0.983	29.999	0.0327678					ΔNSCAMP5-GFP line 2	1.88428	1.60659	1.7672	1.85364	1.06009	1.27661	1.35684	1.33794	1.10205	1.32769	1.22469	1.5433	1.61699	1.84726
60	0.04	0.035	0.03462	0.00944	0.00253	0.00172	0.00087	0.0054	-0.00072	0.00818					BIFC_EH_SCAMP_NN_SCAMP_EH_006	8.725	29.09	0.299931			BIFC_EH_SCAMP_NN_SCAMP_WtoAEH_1_006	8.09	25.953	0.311717			BIFC_EH_SCAMP_CC_SCAMP_EH_1_007	0.531	15.064	0.0352496
90	0.05	0.045	0.04715	0.01268	0.01613	0.00344	-0.00079	0.00625	0.00175	0.00992					BIFC_EH_SCAMP_NN_SCAMP_EH_007	4.689	13.605	0.344653			BIFC_EH_SCAMP_NN_SCAMP_WtoAEH_1_007	1.45	13.976	0.103749			BIFC_EH_SCAMP_CC_SCAMP_EH_1_008	0.433	13.025	0.0332438
120	0.06	0.05	0.04255	0.00236	0.00131	0.00051	-0.00499	0.00358	-0.00072	0.00818					BIFC_EH_SCAMP_NN_SCAMP_EH_008	5.553	15.054	0.368872			BIFC_EH_SCAMP_NN_SCAMP_WtoAEH_1_008	3.662	28.278	0.1295			BIFC_EH_SCAMP_CC_SCAMP_EH_1_009	0.711	19.95	0.0356391
240	0.064	0.06	0.05953	0.0075	0.00358	0.00413	-0.00425	0.00436	-0.00443	0.00039					BIFC_EH_SCAMP_NN_SCAMP_EH_009	2.309	7.259	0.318088			BIFC_EH_SCAMP_NN_SCAMP_WtoAEH_1_009	2.22	21.996	0.100927			BIFC_EH_SCAMP_CC_SCAMP_EH_1_010	0.521	17.929	0.0290591
350	0.07	0.065	0.06087	0.00346	0.00182	0.00353	-0.00456	0.00248	-0.01416	-0.00041					BIFC_EH_SCAMP_NN_SCAMP_EH_010	5.506	9.539	0.577209			BIFC_EH_SCAMP_NN_SCAMP_WtoAEH_1_010	1.207	20.75	0.0581687			BIFC_EH_SCAMP_CC_SCAMP_EH_2_001	0.668	15.242	0.0438263
															BIFC_EH_SCAMP_NN_SCAMP_EH_2_012	11.893	18.555	0.640959			BIFC_EH_SCAMP_NN_SCAMP_WtoAEH_1_011	5.66	29.97	0.188856			BIFC_EH_SCAMP_CC_SCAMP_EH_2_002	0.541	21.187	0.0255345
															BIFC_EH_SCAMP_NN_SCAMP_EH_2_013	9.178	14.065	0.652542			BIFC_EH_SCAMP_NN_SCAMP_WtoAEH_1-2_001	4.186	24.903	0.168092			BIFC_EH_SCAMP_CC_SCAMP_EH_2_003	0.432	12.39	0.0348668
															BIFC_EH_SCAMP_NN_SCAMP_EH_2_014	8.613	12.652	0.680762			BIFC_EH_SCAMP_NN_SCAMP_WtoAEH_1-2_002	3.762	40.041	0.0939537			BIFC_EH_SCAMP_CC_SCAMP_EH_2_004	0.247	9.967	0.0247818
															BIFC_EH_SCAMP_NN_SCAMP_EH_2_015	6.98	5.18	1.34749			BIFC_EH_SCAMP_NN_SCAMP_WtoAEH_1-2_003	2.314	31.949	0.0724279			BIFC_EH_SCAMP_CC_SCAMP_EH_2_005	0.229	5.711	0.0400981
															BIFC_EH_SCAMP_NN_SCAMP_EH_2_016	6.203	10.865	0.570916			BIFC_EH_SCAMP_NN_SCAMP_WtoAEH_1-2_004	1.816	29.757	0.0610277			BIFC_EH_SCAMP_CC_SCAMP_EH_2_006	0.274	6.134	0.0446691
															BIFC_EH_SCAMP_NN_SCAMP_EH_2_017	15.501	17.273	0.897412			BIFC_EH_SCAMP_NN_SCAMP_WtoAEH_1-2_005	3.134	42.109	0.0744259			BIFC_EH_SCAMP_CC_SCAMP_EH_2_007	0.398	6.262	0.063558
															BIFC_EH_SCAMP_NN_SCAMP_EH_2_018	21.313	20.779	1.0257			BIFC_EH_SCAMP_NN_SCAMP_WtoAEH_1-2_006	3.116	31.745	0.0981572			BIFC_EH_SCAMP_CC_SCAMP_EH_3_001	1.197	17.632	0.0678879
															BIFC_EH_SCAMP_NN_SCAMP_EH_2_019	7.221	18.723	0.385675			BIFC_EH_SCAMP_NN_SCAMP_WtoAEH_1-2_007	2.655	48.139	0.0551528			BIFC_EH_SCAMP_CC_SCAMP_EH_3_002	0.705	16.916	0.0416765
															BIFC_EH_SCAMP_NN_SCAMP_EH_2_020	11.992	16.872	0.710763			BIFC_EH_SCAMP_NN_SCAMP_WtoAEH_1-2_008	3.061	49.183	0.062237			BIFC_EH_SCAMP_CC_SCAMP_EH_3_003	1.419	31.229	0.0454385
															BIFC_EH_SCAMP_NN_SCAMP_EH_2_021	12.992	6.982	1.86078			BIFC_EH_SCAMP_NN_SCAMP_WtoAEH_1-2_009	3.748	31.088	0.120561			BIFC_EH_SCAMP_CC_SCAMP_EH_3_004	0.944	29.259	0.0322636
															BIFC_EH_SCAMP_NN_SCAMP_EH_3_002	6.976	9.049	0.770914			BIFC_EH_SCAMP_NN_SCAMP_WtoAEH_1-2_010	5.05	34.055	0.14829			BIFC_EH_SCAMP_CC_SCAMP_EH_3_005	0.39	20.426	0.0190933
															BIFC_EH_SCAMP_NN_SCAMP_EH_3_003	3.067	7.166	0.427993			BIFC_EH_SCAMP_NN_SCAMP_WtoAEH_2_001	2.564	27.105	0.0945951			BIFC_EH_SCAMP_CC_SCAMP_EH_3_006	0.319	15.878	0.0200907
															BIFC_EH_SCAMP_NN_SCAMP_EH_3_005	4.282	7.223	0.592828			BIFC_EH_SCAMP_NN_SCAMP_WtoAEH_2_002	5.684	35.03	0.162261			BIFC_EH_SCAMP_CC_SCAMP_EH_3_007	0.489	23.061	0.0212046
															BIFC_EH_SCAMP_NN_SCAMP_EH_3_006	13.263	10.628	1.24793			BIFC_EH_SCAMP_NN_SCAMP_WtoAEH_2_003	2.682	19.422	0.138091			BIFC_EH_SCAMP_CC_SCAMP_EH_3_008	0.492	15.774	0.0311906
															BIFC_EH_SCAMP_NN_SCAMP_EH_3_007	5.309	13.144	0.403911			BIFC_EH_SCAMP_NN_SCAMP_WtoAEH_2_004	3.095	7.821	0.395729			BIFC_EH_SCAMP_CC_SCAMP_EH_3_009	1.451	18.544	0.0782463
															BIFC_EH_SCAMP_NN_SCAMP_EH_3_008	5.899	12.335	0.478233			BIFC_EH_SCAMP_NN_SCAMP_WtoAEH_2_006	6.116	18.772	0.325804			BIFC_EH_SCAMP_CC_SCAMP_EH_3_010	0.889	17.331	0.0512954
															BIFC_EH_SCAMP_NN_SCAMP_EH_3_009	7.271	8.636	0.841941			BIFC_EH_SCAMP_NN_SCAMP_WtoAEH_2_007	0.907	10.516	0.0862495			BIFC_EH_SCAMP_CC_SCAMP_EH_3_011	1.472	23.857	0.061701
															BIFC_EH_SCAMP_NN_SCAMP_EH_3_010	6.532	10.155	0.64323			BIFC_EH_SCAMP_NN_SCAMP_WtoAEH_3_001	1.102	9.718	0.113398					average	0.0399878
																	average	0.714216					average	0.135138					stdev	0.0149966
																	stdev	0.347449					stdev	0.0828336
[truncated: 61 more columns]

## Sheet: RAW data graphs suppl figures
Supplemental figure 1c,d - MALLS EH1.1/EH1.2
EH1.1 - 1mg/ml
Volume(ml) - UV		0.00841728	0.0168346	0.0252518	0.0336691	0.0420864	0.0505037	0.058921	0.0673382	0.0757555	0.0841728	0.0925901	0.101007	0.109425	0.117842	0.126259	0.134676	0.143094	0.151511	0.159928	0.168346	0.176763	0.18518	0.193597	0.202015	0.210432	0.218849	0.227267	0.235684	0.244101	0.252518	0.260936	0.269353	0.27777	0.286187	0.294605	0.303022	0.311439	0.319857	0.328274	0.336691	0.345108	0.353526	0.361943	0.37036	0.378778	0.387195	0.395612	0.404029
UV (280nm)	0.000276474	0.000314534	0.000362303	0.000404378	0.000437053	0.000455363	0.000465806	0.000475912	0.000487207	0.00049955	0.000509245	0.000515662	0.000516539	0.000503864	0.00048064	0.000466623	0.000460045	0.000456327	0.000454486	0.000455517	0.000457834	0.000460792	0.000467539	0.000478774	0.000488466	0.000495254	0.000494477	0.000480888	0.000470581	0.000468097	0.000468942	0.000471596	0.000485786	0.000503388	0.000520132	0.00053222	0.000539303	0.000536259	0.000530847	0.000521181	0.000506951	0.000492212	0.000477996	0.000459615	0.000452792	0.000455543	0.000461362	0.000473	0.000484746
Volume(ml) - LS	0.00575551	0.0141728	0.0225901	0.0310074	0.0394246	0.0478419	0.0562592	0.0646765	0.0730937	0.081511	0.0899283	0.0983456	0.106763	0.11518	0.123597	0.132015	0.140432	0.148849	0.157267	0.165684	0.174101	0.182518	0.190936	0.199353	0.20777	0.216187	0.224605	0.233022	0.241439	0.249857	0.258274	0.266691	0.275108	0.283526	0.291943	0.30036	0.308778	0.317195	0.325612	0.334029	0.342447	0.350864	0.359281	0.367699	0.376116	0.384533	0.39295	0.401368	0.409785
LS	0.00192344	0.00109963	0.000305465	-0.00014805	-0.000303819	-3.71753e-05	0.00020927	0.00036615	0.000445843	0.000465333	0.000438417	0.000632727	0.000886937	0.00119219	0.00150741	0.00171929	0.00182889	0.00124481	0.000746512	0.000184319	-0.000425874	-0.00073975	-0.000895375	-0.00110288	-0.00134454	-0.0011037	-0.00013418	0.000618789	0.00118286	0.00149181	0.00161005	0.00211879	0.00265423	0.00312295	0.00353106	0.00374408	0.00378428	0.00347465	0.00323009	0.00294336	0.00261851	0.00219071	0.00200003	0.00184887	0.00173448	0.00176983	0.00166843	0.00144976	0.00118576
Volume (ml) - MW	13.4902	13.4987	13.5071	13.5155	13.5239	13.5323	13.5407	13.5492	13.5576	13.566	13.5744	13.5828	13.5912	13.5997	13.6081	13.6165	13.6249	13.6333	13.6417	13.6502	13.6586	13.667	13.6754	13.6838	13.6923	13.7007	13.7091	13.7175	13.7259	13.7343	13.7428	13.7512	13.7596	13.768	13.7764	13.7848	13.7933	13.8017	13.8101	13.8185	13.8269	13.8353	13.8438	13.8522	13.8606	13.869	13.8774	13.8858	13.8943
Mol weight.	12226.4	12513.2	12528.5	12565	12542.5	12499	12486.7	12406.6	12327.5	12228.1	12169.4	12130.4	12088.2	12039.1	11984.4	11922.7	11855.8	11792.8	11736.9	11688.4	11643.7	11606.3	11577.7	11562.7	11533.5	11465.5	11398.9	11348.7	11295.2	11231.3	11180	11145.7	11108.1	11084.2	11049.1	11011.1	10940.1	10884.4	10864.2	10855.3	10845.1	10814.9	10783.9	10775.9	10785.4	10770.9	10715.5	10634.6	10548.3
EH1.2 - 2mg/ml
Volume(ml) - UV	0	0.00841728	0.0168346	0.0252518	0.0336691	0.0420864	0.0505037	0.0589209	0.0673382	0.0757555	0.0841728	0.09259	0.101007	0.109425	0.117842	0.126259	0.134676	0.143094	0.151511	0.159928	0.168346	0.176763	0.18518	0.193597	0.202015	0.210432	0.218849	0.227266	0.235684	0.244101	0.252518	0.260936	0.269353	0.27777	0.286187	0.294605	0.303022	0.311439	0.319857	0.328274	0.336691	0.345108	0.353526	0.361943	0.37036	0.378777	0.387195	0.395612	0.404029
UV (280nm)	0.000153832	0.000172178	0.000186962	0.000198828	0.000209976	0.000218807	0.000225023	0.000229675	0.000235166	0.000239482	0.000242083	0.000241902	0.000230256	0.000211584	0.000196537	0.000188585	0.000186865	0.000186557	0.000185868	0.000184717	0.000183831	0.000183504	0.000183689	0.000185087	0.000190159	0.000197017	0.000204608	0.000212766	0.00022009	0.000226284	0.000229666	0.000230128	0.000231567	0.000234903	0.000239013	0.000242228	0.000244305	0.000243286	0.000240325	0.000234529	0.000228069	0.000223619	0.000221069	0.000222876	0.000225274	0.000227008	0.000227308	0.00023169	0.000236898
Volume(ml) - LS	0.00575549	0.0141728	0.02259	0.0310073	0.0394246	0.0478419	0.0562592	0.0646764	0.0730937	0.081511	0.0899283	0.0983455	0.106763	0.11518	0.123597	0.132015	0.140432	0.148849	0.157266	0.165684	0.174101	0.182518	0.190936	0.199353	0.20777	0.216187	0.224605	0.233022	0.241439	0.249857	0.258274	0.266691	0.275108	0.283526	0.291943	0.30036	0.308777	0.317195	0.325612	0.334029	0.342447	0.350864	0.359281	0.367698	0.376116	0.384533	0.39295	0.401368	0.409785
LS	0.00157758	0.0015551	0.00152553	0.00138906	0.00122445	0.00120169	0.00119628	0.0012044	0.00115615	0.0010579	0.000858758	0.000783096	0.000721897	0.0006742	0.000686454	0.000751353	0.000853862	0.000949368	0.00104138	0.001072	0.00104859	0.000930189	0.00072529	0.000568504	0.000470452	0.000401574	0.000359144	0.00039804	0.000441485	0.00048316	0.000513517	0.000533899	0.000533724	0.000420016	0.000506528	0.000589194	0.000630058	0.000632654	0.000504535	0.000527555	0.000545615	0.000558961	0.000552745	0.000554196	0.000524253	0.00046626	0.000344885	0.000402477	0.000451783
Volume (ml) - MW	13.0357	13.0441	13.0525	13.061	13.0694	13.0778	13.0862	13.0946	13.103	13.1115	13.1199	13.1283	13.1367	13.1451	13.1535	13.162	13.1704	13.1788	13.1872	13.1956	13.204	13.2125	13.2209	13.2293	13.2377	13.2461	13.2545	13.263	13.2714	13.2798	13.2882	13.2966	13.3051	13.3135	13.3219	13.3303	13.3387	13.3471	13.3556	13.364	13.3724	13.3808	13.3892	13.3976	13.4061	13.4145	13.4229	13.4313	13.4397
Mol weight.	14451.1	14334.5	14165.1	14057.3	14043	14018.2	13961.8	13889.5	13849.2	13819.3	13876.7	13852.8	13768.7	13693.5	13649.8	13595	13543.4	13489.3	13448.8	13419.4	13380	13343.2	13323.9	13312.2	13306.8	13281.2	13256.5	13218.1	13180.9	13149.1	13120	13070.1	13032.4	13015.8	13016.4	12997.5	12967.5	12934	12925.7	12886.6	12843	12807.9	12803.3	12790	12790.7	12767.1	12713.8	12669.1	12647.1
Supplemental figure 2a - EH1.2 all-atom MD RMSD EH1.2 vs EH1.2 q39e
EH1.2
time (ns)	1	2	3	4	5	6	7	8	9	10	11	12	13	14	15	16	17	18	19	20	21	22	23	24	25	26	27	28	29	30	31	32	33	34	35	36	37	38	39	40	41	42	43	44	45	46	47	48	49
RMSD	0.0001789	0.265069	0.267834	0.318172	0.324054	0.349222	0.346298	0.415018	0.386618	0.409308	0.443994	0.431202	0.372767	0.377224	0.387725	0.46502	0.38014	0.321361	0.343902	0.315184	0.303482	0.385376	0.38947	0.33483	0.472506	0.428381	0.439439	0.466001	0.448402	0.388776	0.440222	0.387323	0.396131	0.329835	0.280276	0.361366	0.398359	0.403005	0.38422	0.417886	0.42363	0.38956	0.396108	0.432804	0.464638	0.420164	0.34848	0.42784	0.467865
EH1.2 Q39E
time (ns)	1	2	3	4	5	6	7	8	9	10	11	12	13	14	15	16	17	18	19	20	21	22	23	24	25	26	27	28	29	30	31	32	33	34	35	36	37	38	39	40	41	42	43	44	45	46	47	48	49
RMSD	0.000504	0.189247	0.428362	0.278339	0.273922	0.348252	0.287108	0.29198	0.42359	0.417408	0.470508	0.457959	0.39257	0.295922	0.322921	0.309128	0.274051	0.395484	0.284102	0.302908	0.353149	0.363655	0.469891	0.40882	0.481737	0.460506	0.458776	0.452941	0.428953	0.449875	0.476436	0.382013	0.413763	0.384938	0.398725	0.420511	0.3018	0.343306	0.389278	0.290553	0.246156	0.26416	0.240326	0.409175	0.437155	0.472313	0.473363	0.418618	0.456844
Supplemental figure 2b - EH1.2 all-atom MD RMSF EH1.2 vs EH1.2 Q39E
EH1.2
residue	1	2	3	4	5	6	7	8	9	10	11	12	13	14	15	16	17	18	19	20	21	22	23	24	25	26	27	28	29	30	31	32	33	34	35	36	37	38	39	40	41	42	43	44	45	46	47	48	49
RMSF	1.1681	1.0105	0.8563	0.8062	0.6009	0.568	0.4071	0.3061	0.2038	0.1755	0.1654	0.1285	0.2041	0.1451	0.1439	0.1383	0.1092	0.1655	0.1981	0.1093	0.096	0.1949	0.113	0.1094	0.1248	0.1821	0.1203	0.1227	0.1778	0.1739	0.1733	0.1495	0.1247	0.1486	0.1085	0.108	0.0913	0.174	0.1796	0.0731	0.2036	0.1337	0.1057	0.0857	0.1422	0.1258	0.2108	0.2254	0.1183
EH1.2 Q39E
residue	1	2	3	4	5	6	7	8	9	10	11	12	13	14	15	16	17	18	19	20	21	22	23	24	25	26	27	28	29	30	31	32	33	34	35	36	37	38	39	40	41	42	43	44	45	46	47	48	49
RMSF	0.9902	0.7989	0.6133	0.5531	0.3831	0.3104	0.2889	0.2361	0.1851	0.162	0.1754	0.1561	0.222	0.1699	0.1638	0.1556	0.1215	0.1745	0.1937	0.1187	0.1031	0.1992	0.0948	0.0902	0.1587	0.1632	0.0988	0.1199	0.1725	0.1483	0.1886	0.1359	0.1471	0.1877	0.087	0.0994	0.0763	0.1587	0.0903	0.0668	0.2007	0.1373	0.0836	0.0985	0.1339	0.1081	0.0951	0.2051	0.0925
Supplemental figure 2c - EH1.2 all-atom RMSD MD vs NMR
Amino acid	357	358	359	360	361	362	363	364	365	366	367	368	369	370	371	372	373	374	375	376	377	378	379	380	381	382	383	384	385	386	387	388	389	390	391	392	393	394	395	396	397	398	399	400	401	402	403	404	405
Mean RMSD	4.1274	5.346	5.0938	3.3864	4.2698	7.5612	3.8452	2.5994	4.7598	3.2542	2.1934	3.1564	3.5298	2.145	1.4524	1.8128	2.278	3.2626	1.9176	1.302	2.6002	1.25	1.4468	1.3466	2.4698	1.9908	1.1902	2.8032	1.4658	1.5138	1.2038	2.2264	1.2894	2.7896	3.3302	1.5532	2.0414	3.1966	2.8382	1.9212	2.275	2.4908	2.9116	1.4382	2.7408	2.0764	1.6524	1.6318	1.0248
stdev	0.434334	0.910996	0.878662	0.622605	0.637796	0.867498	0.617168	0.711845	1.50506	0.809377	0.137203	0.382748	1.44817	0.681333	0.175386	0.454841	0.21522	0.391468	0.18726	0.19754	0.687351	0.103942	0.53918	0.178021	0.586306	0.446344	0.222502	0.795988	0.37001	0.0873682	0.225249	0.724565	0.189153	0.511516	0.730411	0.130116	0.151036	1.26274	0.319386	0.242515	0.143162	0.857662	0.795988	0.135091	0.755622	0.264109	0.274691	0.208649	0.044477
Supplemental figure 2g - EH1.2 all-atom EH1.2 water coordination
loop1
radial distribution function	0	0.002	0.004	0.006	0.008	0.01	0.012	0.014	0.016	0.018	0.02	0.022	0.024	0.026	0.028	0.03	0.032	0.034	0.036	0.038	0.04	0.042	0.044	0.046	0.048	0.05	0.052	0.054	0.056	0.058	0.06	0.062	0.064	0.066	0.068	0.07	0.072	0.074	0.076	0.078	0.08	0.082	0.084	0.086	0.088	0.09	0.092	0.094	0.096
distance (nm)	0	0	0	0	0	0	0	0	0	0	0	0	0	0	0	0	0	0	0	0	0	0	0	0	0	0	0	0	0	0	0	0	0	0	0	0	0	0	0	0	0	0	0	0	0	0	0	0	0
loop2
radial distribution function	0	0.002	0.004	0.006	0.008	0.01	0.012	0.014	0.016	0.018	0.02	0.022	0.024	0.026	0.028	0.03	0.032	0.034	0.036	0.038	0.04	0.042	0.044	0.046	0.048	0.05	0.052	0.054	0.056	0.058	0.06	0.062	0.064	0.066	0.068	0.07	0.072	0.074	0.076	0.078	0.08	0.082	0.084	0.086	0.088	0.09	0.092	0.094	0.096
distance (nm)	0	0	0	0	0	0	0	0	0	0	0	0	0	0	0	0	0	0	0	0	0	0	0	0	0	0	0	0	0	0	0	0	0	0	0	0	0	0	0	0	0	0	0	0	0	0	0	0	0
Supplemental figure 2h - EH1.2 all-atom EH1.2 water coordination
loop1
number	0.15	0.152	0.154	0.156	0.158	0.16	0.162	0.164	0.166	0.168	0.17	0.172	0.174	0.176	0.178	0.18	0.182	0.184	0.186	0.188	0.19	0.192	0.194	0.196	0.198	0.2	0.202	0.204	0.206	0.208	0.21	0.212	0.214	0.216	0.218	0.22	0.222	0.224	0.226	0.228	0.23	0.232	0.234	0.236	0.238	0.24	0.242	0.244	0.246
distance (nm)	0	0	0	0	0	0	0	0	0	0	0	0	0	0	0	0	0	0	0	0	0	0	0	0	0	0	0	0	0	0	0.001	0.002	0.009	0.025	0.058	0.126	0.23	0.374	0.562	0.769	0.977	1.173	1.353	1.508	1.632	1.723	1.806	1.867	1.909
loop2
number	0.15	0.152	0.154	0.156	0.158	0.16	0.162	0.164	0.166	0.168	0.17	0.172	0.174	0.176	0.178	0.18	0.182	0.184	0.186	0.188	0.19	0.192	0.194	0.196	0.198	0.2	0.202	0.204	0.206	0.208	0.21	0.212	0.214	0.216	0.218	0.22	0.222	0.224	0.226	0.228	0.23	0.232	0.234	0.236	0.238	0.24	0.242	0.244	0.246
distance (nm)	0	0	0	0	0	0	0	0	0	0	0	0	0	0	0	0	0	0	0	0	0	0	0	0	0	0	0	0	0	0	0.001	0.002	0.005	0.018	0.043	0.086	0.149	0.23	0.314	0.41	0.518	0.617	0.706	0.777	0.838	0.887	0.919	0.957	0.988
Supplemental figure 2i - EH1.2 all-atom EH1.2 distance AA- atoms from calcium
time (ns)			0	1	2	3	4	5	6	7	8	9	10	11	12	13	14	15	16	17	18	19	20	21	22	23	24	25	26	27	28	29	30	31	32	33	34	35	36	37	38	39	40	41	42	43	44	45	46
Distance (nm)	Q382	N	0.580891	1.16669	0.781702	0.811262	1.14005	1.11242	0.783168	0.647633	0.613551	0.561773	0.623239	0.611282	0.61656	0.550987	0.528521	0.586843	0.9228	0.943029	0.971326	0.792451	1.05756	0.908057	1.01971	0.877716	0.984839	0.979841	0.987403	0.993964	0.959938	0.962681	1.05761	0.963057	0.738942	1.0059	0.93962	0.978144	0.924512	1.08366	0.885508	0.946156	1.02654	1.12614	1.00749	0.893983	0.946318	1.0168	0.821104
		O1	0.803505	1.09351	0.64314	0.625844	1.17577	0.99066	0.626276	0.54021	0.475083	0.45421	0.499689	0.517311	0.492094	0.448973	0.447074	0.47741	0.947473	1.02945	1.04259	0.885414	0.934078	1.01437	0.966659	0.851775	1.0075	0.811163	1.08589	1.02861	0.838993	1.01188	0.924731	1.06054	0.910803	1.04009	0.986592	1.00499	1.0018	1.09726	1.02182	0.976013	1.13109	1.13066	1.01536	0.997699	1.04369	1.09971	0.904347
	D371	O1	0.438048	0.500579	0.431176	0.465687	0.418143	0.449854	0.423382	0.456312	0.552647	0.432598	0.428446	0.452057	0.496513	0.427459	0.45164	0.441006	0.431663	0.42436	0.431734	0.416482	0.434285	0.460565	0.443482	0.452643	0.444391	0.507352	0.443979	0.459779	0.484707	0.526499	0.421429	0.42092	0.457683	0.409211	0.419898	0.423031	0.538722	0.420282	0.547091	0.437321	0.429018	0.456717	0.438717	0.439542	0.516218	0.565496	0.455495
		O2	0.61959	0.654463	0.589314	0.667174	0.626441	0.655275	0.616351	0.658052	0.722036	0.63517	0.610712	0.644478	0.670102	0.588106	0.657591	0.638776	0.59781	0.599457	0.626824	0.590202	0.636476	0.642061	0.61853	0.592093	0.640541	0.720002	0.639427	0.636671	0.696721	0.739657	0.625298	0.606395	0.670089	0.586169	0.601611	0.614869	0.751354	0.611716	0.7377	0.631319	0.625309	0.658403	0.640995	0.612298	0.701736	0.765637	0.659801
	D373	O1	0.388105	0.234049	0.252178	0.232615	0.22922	0.232753	0.231789	0.224547	0.236886	0.20969	0.230653	0.212766	0.223343	0.22707	0.222823	0.226409	0.220486	0.239195	0.22366	0.225975	0.219465	0.223636	0.23685	0.23048	0.215872	0.217924	0.222581	0.231043	0.217796	0.231283	0.214011	0.220697	0.234062	0.215372	0.210435	0.223531	0.228814	0.218266	0.221108	0.222551	0.218801	0.205536	0.220792	0.262892	0.223841	0.226751	0.229963
		O2	0.205361	0.219513	0.210323	0.225905	0.214089	0.220882	0.213303	0.217226	0.211154	0.236548	0.218206	0.214373	0.2209	0.213085	0.213178	0.214777	0.208447	0.226648	0.221382	0.213284	0.223618	0.22221	0.218749	0.217858	0.220961	0.221691	0.222391	0.224154	0.224324	0.223799	0.223808	0.218188	0.219695	0.238279	0.239226	0.250439	0.221619	0.226667	0.220828	0.209704	0.212682	0.241023	0.213942	0.211554	0.22547	0.224009	0.215462
	D375	O1	0.415531	0.23118	0.247059	0.21096	0.305038	0.281629	0.220057	0.319946	0.21141	0.350797	0.35349	0.351513	0.212831	0.345701	0.30385	0.309175	0.300368	0.318561	0.330587	0.345675	0.371276	0.352627	0.24006	0.232581	0.250577	0.25178	0.222412	0.367144	0.312208	0.22238	0.332537	0.25905	0.216816	0.297326	0.350297	0.242596	0.22109	0.357242	0.231536	0.318554	0.227068	0.239969	0.216926	0.244649	0.343786	0.332116	0.343386
		O2	0.207024	0.218956	0.224611	0.230931	0.214187	0.221716	0.224324	0.202635	0.225597	0.21365	0.216011	0.204465	0.222935	0.219075	0.213399	0.204372	0.223915	0.20647	0.207287	0.204463	0.215135	0.20762	0.212817	0.217405	0.20364	0.215836	0.212852	0.216432	0.217963	0.232912	0.221192	0.21136	0.220864	0.212198	0.213853	0.225233	0.233412	0.214416	0.216483	0.211322	0.231554	0.213743	0.219356	0.208187	0.210507	0.216123	0.215541
	K377	O	0.226634	0.222524	0.239205	0.227607	0.261161	0.22005	0.226051	0.216041	0.244305	0.243656	0.209795	0.234369	0.227767	0.22181	0.231355	0.245847	0.229811	0.222272	0.228267	0.223184	0.222268	0.210746	0.221271	0.227537	0.235977	0.246213	0.22619	0.223341	0.221427	0.226292	0.230766	0.226956	0.232398	0.229735	0.241884	0.224971	0.232822	0.229665	0.229584	0.216532	0.22948	0.218163	0.248356	0.222809	0.235899	0.213855	0.209891
Supplemental figure 2j - EH1.2 all-atom EH1.2 Q39E distance AA- atoms from calcium
time (ns)			0	1	2	3	4	5	6	7	8	9	10	11	12	13	14	15	16	17	18	19	20	21	22	23	24	25	26	27	28	29	30	31	32	33	34	35	36	37	38	39	40	41	42	43	44	45	46
Distance (nm)	Q382	N	1.06386	1.06243	1.40113	1.06116	1.21984	1.21822	0.838161	1.12969	1.03003	0.922811	0.771728	1.10565	1.03373	0.780604	0.989081	1.10164	1.04939	0.727166	0.750843	0.701302	0.779285	0.831135	0.833693	0.71652	0.821177	0.996833	1.02168	0.66792	0.961607	0.997089	1.04848	0.476165	0.780972	1.08363	0.941938	0.661554	0.508226	1.21669	0.608997	0.647071	0.448627	0.765222	0.507729	0.437317	0.814468	0.722199	0.446313
		O1	1.03678	1.11973	1.19613	0.985165	1.15895	1.39099	0.851149	0.963881	1.02963	0.890733	0.864933	1.15489	1.15802	0.944971	1.03073	1.13376	1.11495	0.638784	0.909458	0.872818	0.808343	0.834004	0.855244	0.877955	0.691756	1.08057	1.11359	0.482964	0.780068	0.913354	1.21208	0.451174	0.783046	1.21733	1.03191	0.663034	0.522619	1.22292	0.477285	0.782816	0.493342	0.906488	0.51008	0.513254	0.746777	0.815267	0.46828
	D371	O1	0.697896	0.745424	0.739966	0.790474	0.690313	0.725753	0.771215	0.709821	0.697846	0.701004	0.712534	0.567878	0.572506	0.441322	0.533215	0.539603	0.543548	0.542876	0.573789	0.576838	0.618874	0.570275	0.582635	0.561467	0.557978	0.592507	0.604465	0.921695	0.823511	0.899972	0.745284	0.729036	0.845276	0.777984	0.697866	0.654662	0.697169	0.747525	0.954411	0.840118	0.604126	0.583172	0.704036	0.95612	0.812594	0.775991	0.960769
		O2	0.798084	0.807255	0.812598	0.665128	0.729262	0.816889	0.746268	0.791973	0.76409	0.778253	0.758893	0.692134	0.718324	0.620172	0.716836	0.703451	0.69991	0.712259	0.720067	0.725228	0.758881	0.706111	0.720235	0.727233	0.711681	0.809468	0.77628	0.724747	0.635961	0.714328	0.598362	0.574638	0.666425	0.625613	0.540249	0.516844	0.527436	0.580586	0.746214	0.644037	0.816206	0.755822	0.818946	0.739492	0.612092	0.570924	0.751981
	D373	O1	0.223159	0.215346	0.207627	0.233215	0.215184	0.218653	0.234021	0.215762	0.228998	0.239019	0.218287	0.212741	0.222574	0.33549	0.219185	0.22218	0.213005	0.220395	0.223493	0.22112	0.237411	0.204306	0.262741	0.219806	0.234021	0.22429	0.214068	0.217991	0.225774	0.216919	0.224544	0.219201	0.212118	0.226528	0.316888	0.237297	0.23413	0.222344	0.229336	0.230204	0.227537	0.221689	0.212577	0.22044	0.216744	0.214262	0.21209
		O2	0.215149	0.233345	0.223466	0.219864	0.224591	0.222767	0.23114	0.245634	0.233129	0.209077	0.232142	0.220948	0.227501	0.208607	0.221761	0.230751	0.236074	0.225942	0.232702	0.226068	0.219073	0.235595	0.215947	0.21889	0.219046	0.228346	0.23639	0.23064	0.231089	0.226376	0.219094	0.217396	0.216044	0.219948	0.218401	0.21029	0.223696	0.223663	0.228372	0.222428	0.226824	0.229822	0.224435	0.230204	0.221653	0.230578	0.217233
	D375	O1	0.419272	0.357869	0.235807	0.220831	0.222814	0.225626	0.228134	0.239355	0.227921	0.415641	0.364853	0.227024	0.220574	0.230172	0.22518	0.217601	0.218277	0.227339	0.237331	0.221914	0.222776	0.228661	0.224651	0.225175	0.213436	0.403459	0.407678	0.228136	0.239662	0.231253	0.219176	0.221829	0.24342	0.215864	0.22071	0.227545	0.220175	0.224691	0.236854	0.224439	0.23655	0.242959	0.227829	0.227269	0.236715	0.302399	0.26417
		O2	0.211303	0.21108	0.223083	0.220642	0.232798	0.218367	0.218781	0.226894	0.210547	0.209488	0.20358	0.218307	0.231944	0.231329	0.24047	0.21873	0.211844	0.215103	0.218415	0.222468	0.237236	0.219429	0.235871	0.213884	0.230599	0.214115	0.206439	0.223081	0.217209	0.23517	0.230491	0.240242	0.212132	0.231471	0.243352	0.221957	0.223835	0.218094	0.220111	0.222391	0.228941	0.217635	0.2236	0.221488	0.22494	0.210357	0.212229
	K377	O	0.807949	0.823526	0.711371	0.792643	0.82717	0.739263	0.684988	0.719903	0.795685	0.770865	0.624639	0.676489	0.647355	0.63473	0.773783	0.728628	0.735504	0.726151	0.726919	0.70238	0.76897	0.746429	0.783174	0.726216	0.713241	0.945443	0.514047	0.680567	0.59268	0.700134	0.869089	0.625704	0.713045	0.798055	0.681115	0.636266	0.659259	0.78523	0.641087	0.636587	0.634455	0.609138	0.614399	0.635856	0.62221	0.688307	0.655006
Supplemental figure 3a - PC vs PIxP										Supplemental figure 3b - Effect calcium concentration on lipid binding										Supplemental figure 3f - PIP2 binding EH1.2 vs EH1.2 R/KtoE
Gel 1 (upper)	10 % PC	10 % PIP2	10 % PI3P	10 % PI4P						Gel 1 (upper)		100 µM	50 µM	10 µM	1 µM
signal/background	1.27586	2.44828	1.32432	1.22857						signal/background		1.9896	2.29807	2.54731	2.93069							signal/background		Rep1	Rep2	Rep3
norm to 10% pip2	0.521127	1	0.540921	0.501811						Norm to 100uM		1	1.15504	1.28031	1.473							EH 1.2		1.14772	1.45251	1.18425
Gel 2 (lower)	10 % PIP2	5 % PIP2	10 % PI3P	10 % PI4P																		EH 1.2 R/k to E		1.11226	1.13107	1.05043
signal/background	1.3252	1.13301	1.14289	1.17815						Gel 2 (lower)		100 µM	50 µM	10 µM	1 µM
norm to 10% pip2	1	0.854971	0.862427	0.889033						signal/background		1.65645	1.68701	1.84532	1.78719
										Norm to 100uM		1	1.01845	1.11402	1.07893
Supplemental figure 3e - SEC 75 16/600 EH 1.2 R/KtoE
Volume (ml)	0	0.01	0.02	0.04	0.05	0.06	0.08	0.09	0.1	0.12	0.13	0.14	0.16	0.17	0.18	0.2	0.21	0.22	0.24	0.25	0.26	0.28	0.29	0.3	0.32	0.33	0.34	0.36	0.37	0.38	0.4	0.41	0.42	0.44	0.45	0.46	0.48	0.49	0.5	0.52	0.53	0.54	0.56	0.57	0.58	0.6	0.61	0.62	0.64
UV (280nm)	-42.84	-42.512	-42.276	-41.558	-40.791	-40.126	-39.488	-39.188	-38.795	-38.275	-37.96	-37.775	-37.671	-37.604	-37.968	-38.64	-39.036	-39.256	-39.294	-39.515	-39.901	-40.119	-40.24	-40.382	-40.426	-40.828	-41.072	-41.924	-42.371	-43.041	-43.111	-43.157	-43.314	-43.132	-43.265	-42.796	-42.834	-42.751	-42.842	-42.802	-42.968	-42.83	-42.428	-42.079	-41.913	-41.759	-41.27	-40.624	-39.706
Supplemental figure 4c - EH1.1 MD PA binding
time	0	1	2	3	4	5	6	7	8	9	10	11	12	13	14	15	16	17	18	19	20	21	22	23	24	25	26	27	28	29	30	31	32	33	34	35	36	37	38	39	40	41	42	43	44	45	46	47	48
run1	2.36305	1.78852	2.07784	2.08444	1.42801	1.15681	1.4181	1.36532	1.3923	1.20686	1.26554	1.17953	0.94726	1.233	1.24663	1.39406	1.41965	1.73234	1.31008	1.33753	1.25288	0.90824	1.13987	1.0671	0.96234	0.92071	0.84764	0.84575	0.50517	1.07745	0.52811	0.4999	0.51088	0.86215	0.91351	0.86654	1.31989	1.23292	1.35831	1.15525	0.91291	1.29108	1.23045	1.11772	1.03305	1.12934	0.61392	0.72471	0.86741
run2	2.36305	1.82014	1.92676	2.05828	1.55313	1.60702	2.82243	2.35818	2.2995	2.56416	2.4961	2.08127	2.47558	2.48171	1.51136	2.42852	3.06962	3.25065	3.63601	3.61165	3.64538	3.37255	3.53148	3.71827	3.68285	3.21142	3.49241	3.21677	3.45091	3.6441	3.28269	3.24977	3.81743	3.01184	2.81505	2.79494	2.78124	2.92689	2.34884	1.68503	2.08428	2.18698	2.49731	2.23687	2.07228	1.94507	1.65514	1.04974	2.06484
run3	2.36305	1.71837	2.10734	1.41156	1.26878	1.64833	1.73442	1.61329	1.60801	1.75767	1.71	1.72829	1.31928	1.06292	1.35816	1.45884	0.83857	1.71295	1.81917	1.25889	1.66526	1.42506	1.50858	1.23584	1.75234	1.68825	1.23628	1.95451	1.85855	1.88778	1.44641	1.3751	1.37208	1.55519	1.42745	1.22776	0.92054	0.93771	0.86487	1.35536	1.20408	0.92957	0.9036	0.71965	0.91548	0.9206	0.88346	0.83887	0.85575
run4	2.36305	1.74241	1.90733	1.69142	1.62917	1.83123	1.81011	1.93789	1.9041	2.79167	3.26659	3.51643	2.67703	2.70797	2.04512	1.70443	1.67433	1.87526	2.37464	2.08444	2.48731	1.7168	2.2095	2.44072	1.99862	1.71971	2.00532	1.57318	1.51225	1.98212	2.3674	1.58367	1.84353	1.65393	1.45938	1.67	1.93776	2.30523	1.99852	2.44119	2.61989	1.64204	2.4956	1.57296	2.49475	2.72994	2.44775	2.51684	2.55415
run5	2.36305	2.54596	2.7777	2.50094	3.12394	2.75741	2.90369	3.28638	2.14695	2.59517	2.82903	2.7534	2.61878	2.6558	2.87395	2.59779	2.69943	2.0901	2.22275	1.78258	2.30061	2.07077	2.18584	1.54019	2.07328	2.19625	2.09643	0.9976	0.9905	1.41113	1.13868	1.98076	1.51888	1.36371	1.80447	2.03688	1.76989	2.12531	2.38734	1.91881	1.88218	1.72985	1.36996	0.953	1.67994	2.07369	2.02894	2.00385	1.17124
run6	2.36305	2.08082	2.44698	2.09957	2.09449	2.08629	1.71418	1.84182	1.66343	1.89238	2.23529	2.19722	2.31147	2.6269	2.58064	2.42398	2.51241	2.65769	2.34015	1.84629	2.36375	2.35145	2.25843	2.28493	2.7204	2.27862	2.72817	3.22185	2.56021	3.12989	3.51195	3.08196	3.32971	3.06628	3.03586	3.36332	2.75399	3.41359	3.06499	2.79374	2.46818	2.22446	2.32017	2.53376	3.20842	3.55349	3.83364	3.45702	2.93023
run7	2.36305	2.38172	2.08622	1.9755	2.74075	2.09805	2.09974	1.63921	2.44481	2.82668	3.25252	3.13538	3.57677	2.88801	2.58018	2.55261	2.69118	2.42231	2.27084	1.59466	2.0167	2.17166	1.56684	1.78479	1.49431	1.56634	1.89274	1.45936	1.01436	1.84699	1.73803	1.58586	1.74876	2.28404	1.52642	1.50393	1.4399	2.23146	1.85676	2.05067	1.58837	1.41679	1.53986	1.32821	1.23801	0.9582	1.42565	2.24606	3.12525
run8	2.36305	2.25892	2.664	1.88207	1.63199	1.38982	1.5685	2.24947	1.9905	2.05551	2.14199	2.22004	2.083	2.24519	1.33195	1.65876	2.77721	2.51774	2.59671	2.8341	2.36588	2.73531	3.12099	3.27384	3.34177	2.84257	2.02373	2.45644	2.04856	1.81816	2.20431	2.31022	2.49064	2.78302	2.22362	2.34943	1.79594	1.8277	1.622	1.55055	1.79304	1.64527	1.53695	1.47425	2.19768	2.09805	2.11372	1.79123	2.14397
run9	2.36305	2.22034	1.75889	1.39435	2.07531	1.97689	1.50857	1.82655	1.60378	1.78182	1.74109	1.76363	1.65798	1.32465	1.40046	1.51568	1.33274	1.25236	0.94663	1.27577	1.19787	1.15247	0.91989	1.47912	1.01064	0.55516	1.29761	1.43003	2.12718	1.78112	2.0647	2.83461	2.45184	2.69763	3.09493	3.21332	3.4078	3.17778	3.35973	2.81317	3.18179	2.71753	2.67204	2.91009	3.65751	3.59223	3.49389	3.30738	2.5938
run10	2.36305	2.00821	2.33645	2.20549	2.61029	2.47	2.44019	2.50711	2.46272	2.35544	2.18156	1.4586	1.72017	1.83374	1.62388	2.05653	2.04313	1.86604	2.17798	1.78356	1.59819	1.32495	1.95821	2.28552	1.70367	2.44788	2.04954	1.53782	1.80732	1.78684	1.77736	1.46455	0.87069	1.1606	1.3586	1.18798	0.84528	1.10747	0.8838	1.40414	0.89627	0.89967	0.99464	1.34852	1.23645	1.00931	1.1229	1.32102	1.37583
run11	2.36305	2.05139	2.18735	2.38858	2.51766	2.30222	2.0302	2.53194	1.44003	1.62425	1.38192	2.27484	2.08329	2.30935	2.64874	3.26475	3.23989	3.45782	3.39538	3.19127	2.96068	2.32895	2.46495	1.94962	2.43643	2.67554	2.51684	2.59492	2.90224	1.95709	2.17589	2.08658	2.54584	1.38452	1.49837	1.67466	2.33953	2.14135	2.66207	3.18024	3.1811	3.36589	2.97357	3.15826	3.00977	3.83327	3.27906	3.71689	3.38143
run12	2.36305	2.61056	3.17058	3.41125	3.16869	3.07423	3.53651	3.3913	2.65115	2.86052	3.29642	2.92645	2.81045	2.49972	2.25047	2.27451	1.98844	2.09139	1.04298	1.02489	1.65315	1.86293	2.36485	1.69803	1.81552	1.7907	2.72677	2.65518	3.32714	3.56302	2.95807	2.73501	2.97437	2.65755	2.57847	2.0639	1.82928	3.02361	3.11849	2.8761	2.593	3.02478	3.43178	3.05384	2.86084	3.4394	2.78568	3.34427	2.8788
run13	2.36305	2.24116	2.25055	2.28799	1.67466	1.3342	2.05672	1.78129	1.83587	1.32008	1.48236	1.64359	2.13799	2.20302	2.16802	2.32637	2.64159	1.84225	2.17104	2.76078	2.48431	2.76595	2.13974	2.36411	1.97965	1.26309	1.73715	1.91191	1.32744	1.07121	1.02737	2.14967	1.76355	1.76867	1.63603	1.66832	1.78297	1.77406	1.87481	1.68152	2.27803	2.41307	2.71952	2.58399	2.72804	2.90003	2.90962	2.55762	2.75207
run14	2.36305	2.08014	2.50092	2.53957	3.32449	3.11347	2.4966	3.17906	3.32416	3.26044	3.30388	3.24558	3.41766	3.75055	3.64295	3.44914	3.811	3.55584	2.95915	3.11304	3.18589	3.5673	3.40695	3.30161	3.4771	2.91388	3.6483	3.17427	2.75917	3.46677	3.36292	3.25828	2.80443	2.41795	3.13831	2.99448	2.50522	2.34653	2.45026	3.21243	2.74308	2.04465	2.55439	2.85776	2.49754	3.79926	3.26158	3.25621	3.36751
run15	2.36305	2.23117	1.89148	1.82225	1.82672	2.04981	1.50333	0.96943	0.84776	1.02264	0.60274	0.48806	0.47581	0.48508	0.64514	0.48052	0.57585	0.51778	1.03759	0.90807	1.14717	1.33465	1.07005	1.7518	2.12662	1.71059	1.78897	1.81827	1.39778	0.8303	1.60415	2.04807	2.11644	1.88685	2.37386	2.98896	3.61072	3.60321	3.41857	3.53478	2.70767	2.48371	2.53633	2.89012	3.4437	2.89846	2.91344	2.38561	2.54473
run16	2.36305	2.02092	2.4335	1.82989	1.64927	1.28098	0.9993	0.87109	0.76191	0.9824	0.86579	1.30177	1.03856	1.26538	0.85942	1.59941	1.52971	1.96881	2.5457	2.1839	2.06148	2.32512	2.16896	2.19091	1.93199	2.13331	2.11031	1.74259	2.37127	2.43035	2.30985	2.08945	1.56333	1.98406	1.936	2.02121	2.52034	1.92878	3.0332	2.50577	3.20228	3.18075	3.57213	3.62376	3.84804	3.27063	3.25629	3.09466	2.60431
Supplemental figure 4d - EH1.2 MD PA binding
time	0	1	2	3	4	5	6	7	8	9	10	11	12	13	14	15	16	17	18	19	20	21	22	23	24	25	26	27	28	29	30	31	32	33	34	35	36	37	38	39	40	41	42	43	44	45	46	47	48
run1	2.00447	1.61078	1.89449	2.13021	2.08677	1.91395	1.74634	1.74152	1.58537	1.41919	1.73208	1.74313	1.9529	2.26089	1.84786	1.54392	1.57623	1.66054	1.83243	2.19864	2.36091	2.53482	2.52654	2.7784	2.41402	2.2549	2.14303	2.34989	1.9073	1.84187	2.66011	2.57552	2.85449	3.02916	2.91263	3.60684	3.55761	3.27902	3.42945	2.66199	2.30651	2.22802	2.74849	2.94445	2.95437	2.95103	2.72262	2.72563	2.88643
run2	2.00447	1.03194	1.59631	1.55448	1.0906	1.086	0.94202	1.20345	0.86365	0.951	1.41852	1.90476	2.07822	1.70443	1.7105	1.26091	2.08485	2.01251	1.17017	1.57309	0.82426	0.96208	1.0964	0.94085	1.283	1.48013	1.3759	1.34116	1.37146	1.95742	2.14665	2.60787	2.97842	3.23039	3.23546	3.15818	3.06769	2.92406	3.40622	3.128	2.62789	2.62758	2.31611	2.68172	2.51496	2.13116	1.91939	1.86937	1.57469
run3	2.00447	1.93992	2.08686	2.26261	2.65471	2.18662	2.29578	1.80156	1.71866	1.31587	1.69688	1.32106	1.50629	1.61805	1.98076	1.67248	2.12382	2.62726	1.6546	2.22317	1.75829	1.71082	1.84377	2.07663	1.78225	1.89505	2.20629	2.35327	2.54358	2.22083	2.9124	2.70115	3.28002	3.12532	3.57243	3.4744	3.11728	2.73312	3.20769	3.38458	3.21226	3.39809	2.98278	3.0876	2.64813	2.64819	3.35972	3.15234	3.13296
run4	2.00447	1.81102	1.63991	2.51517	2.17522	2.14443	2.19684	1.83374	2.35342	1.93093	2.38659	2.03404	1.9445	2.368	1.85984	1.91003	2.22191	2.08499	2.18845	1.41951	1.51341	1.06141	1.14167	1.01316	1.01494	0.91022	0.5201	0.48796	0.53787	1.50403	1.46116	1.4543	1.47336	1.66976	1.45554	1.09472	1.04527	0.95614	0.89236	1.01951	1.03281	0.88933	1.17716	1.31992	1.80646	1.32981	0.90984	0.65863	0.62873
run5	2.00447	1.91987	2.28865	1.56719	1.88414	1.80555	1.63328	1.45141	1.51357	1.56799	1.36074	1.69823	1.48236	1.02806	0.91831	0.99348	1.33525	0.49406	0.92978	0.4755	0.49244	0.63095	1.39846	1.21659	0.99182	1.55929	1.197	1.16983	1.44017	1.32212	1.34852	1.27726	1.08176	0.56054	0.74155	1.57347	1.38412	1.48304	1.87321	1.97914	1.81232	2.01467	1.78564	1.87973	1.78936	1.09238	1.26463	1.70921	1.35433
run6	2.00447	2.0985	1.82672	1.36415	1.95238	1.32144	1.40431	1.28425	0.98326	0.84321	0.84457	0.51894	1.03257	1.01735	1.66736	1.37306	0.99303	0.4901	0.50418	0.5001	0.53188	0.48436	0.48218	0.52096	0.5995	0.50488	0.53385	0.4653	0.57671	0.54157	0.46357	0.50448	0.52896	0.49204	0.46968	0.48857	0.48672	0.46562	0.47329	0.45321	0.48836	0.47445	0.46422	0.49082	0.48795	0.49578	0.45431	0.48062	0.52924
run7	2.00447	1.73764	2.17564	1.9601	2.02684	1.81739	2.09069	2.28412	2.48769	2.95936	2.71334	2.75614	2.36165	2.03436	2.85251	2.51438	2.38935	2.35281	1.60854	1.58808	0.93824	1.15832	0.88284	0.99187	0.82632	0.80187	0.82037	0.91307	1.12027	1.55171	1.58101	1.93755	1.42299	2.50876	2.5145	2.01142	2.30228	1.97302	1.50751	0.82498	1.22299	1.53398	1.22495	1.38658	1.22172	1.35015	1.56055	1.56525	1.66172
run8	2.00447	2.37876	2.04746	2.228	2.23647	1.94126	1.74195	2.0196	1.66006	1.97211	1.45069	1.4996	1.44181	1.29484	1.5262	2.30725	2.25743	1.96982	1.74293	1.87467	2.09714	1.76627	1.76505	2.09936	2.24223	1.88332	1.80144	1.82743	1.63673	2.32562	2.24987	1.87398	2.05137	1.70953	1.80058	1.73141	1.16336	1.02854	1.3306	1.36678	1.38224	1.45962	1.71304	1.57006	1.55477	2.07981	1.8312	1.76082	2.4346
run9	2.00447	2.19511	1.41933	0.89448	0.85621	0.45749	1.41595	1.28973	1.18381	1.61028	1.6905	1.5224	1.97084	1.98157	2.3344	2.25524	2.35589	2.13237	2.11246	1.97588	1.586	2.30141	2.70764	2.54774	2.46751	2.45467	2.72663	3.21555	3.25243	3.41217	3.18722	3.46401	3.04101	3.11222	2.97845	3.05073	2.83658	3.0196	2.88914	2.30808	2.21981	2.89343	2.94804	2.64452	2.74136	3.74091	2.94162	2.93124	2.80141
run10	2.00447	2.07171	2.6777	1.99271	2.76892	3.10281	2.44021	2.66391	2.13	2.77739	1.88218	2.13141	1.9752	2.56289	2.19748	1.96817	1.98547	1.82685	2.18595	2.4892	2.68242	2.79439	2.79746	2.64191	2.18689	1.59981	1.68929	1.79983	1.78197	1.94492	2.25694	2.22272	2.20767	2.51738	2.20955	2.06715	2.23768	2.56862	2.90849	3.31177	3.46129	3.19351	3.36235	3.25705	3.24019	3.19462	3.18969	3.24762	3.04357
run11	2.00447	1.83202	1.23725	1.72699	1.56208	1.41177	1.90528	1.93396	1.66796	2.4045	1.93129	1.68253	1.73467	2.16123	2.6543	2.80703	2.98471	2.6615	2.99209	1.96171	1.9435	1.38798	2.24341	2.09239	2.00252	1.70813	1.61059	1.52427	1.44021	1.37844	1.19954	1.35591	1.34123	1.44076	1.82049	2.03345	2.20576	2.38435	3.73525	3.68485	2.85001	3.48472	3.15287	3.73707	3.56984	3.34302	3.28421	3.35376	2.65351
run12	2.00447	2.22101	2.10511	2.39516	2.13399	3.00268	3.38243	2.9996	3.47764	3.19959	3.52756	3.41836	3.62418	3.35347	3.28995	2.96646	2.69107	2.76501	3.25144	3.18786	2.55572	2.22817	2.23754	2.5156	1.94306	2.60306	2.82029	2.69525	2.47931	2.6049	2.00666	1.87263	2.12932	1.75954	2.35024	1.65508	1.88316	2.7885	2.63257	2.74445	2.781	2.14154	1.88119	2.75735	3.48216	3.12736	3.38972	2.81064	2.9989
run13	2.00447	2.31782	2.02731	2.50936	1.97276	1.84738	2.18442	1.6634	2.03895	2.42905	2.37573	2.09955	2.11097	2.36125	2.33981	2.19347	1.97934	2.34201	2.35569	1.42576	1.29124	1.83973	1.13199	1.40577	1.52614	1.31522	1.29066	1.67398	1.99652	1.31704	1.001	1.36345	1.02064	0.80654	0.72849	1.23927	0.51196	0.48384	0.5735	0.49659	0.52096	0.56604	0.4777	0.55362	0.51254	0.51352	0.47686	0.4858	0.47864
run14	2.00447	2.12608	2.47253	2.25015	1.49736	1.95934	1.78062	2.1171	1.71735	1.0201	1.90384	1.76434	2.03551	1.77234	1.2565	1.84329	1.55206	1.81077	1.37441	2.20195	2.13546	1.74634	1.45561	0.85994	1.6487	1.61012	1.88793	1.51849	1.399	1.1442	1.47682	1.45993	0.98737	1.44267	1.34622	1.42193	1.35684	1.57194	1.43531	1.74874	1.77677	2.04064	2.62781	2.10188	1.8197	2.36411	2.42103	1.75977	1.95972
run15	2.00447	1.70003	2.28991	1.87067	2.11476	2.43625	2.65483	2.51595	2.34273	2.56402	2.68606	3.06335	2.57311	2.29741	2.82154	3.04095	3.20707	3.32635	3.58399	3.4591	3.47002	3.2631	3.12504	3.11573	3.25704	2.75984	2.6653	2.9701	2.92974	2.54191	2.79158	3.08677	2.68579	3.04453	2.92789	3.33941	3.18511	3.45327	3.60203	3.42275	3.1643	3.37898	3.16553	3.36073	3.39131	3.16006	3.34	3.62592	3.59102
run16	2.00447	2.09878	1.67935	1.41937	2.04563	1.77733	1.52977	1.00125	1.59859	1.78107	2.15639	1.78897	2.40079	2.27095	2.93099	3.04907	3.51098	3.49281	3.15468	2.54993	3.41854	3.67228	3.72171	2.58396	2.82231	2.39565	2.8493	3.13873	2.99918	2.77611	2.82857	2.54881	3.44068	2.88088	2.79026	2.49664	2.94794	2.98741	2.56029	3.00862	3.49495	2.68311	2.62653	2.64631	3.31353	2.85592	2.4694	2.48832	2.00921
run17	2.00447	1.72168	1.55785	2.18362	1.69154	2.17396	2.30706	2.42035	2.81553	3.52386	2.51623	2.42491	2.47778	2.26016	1.98416	1.65979	1.67454	1.6921	1.39349	1.32133	2.10927	1.92065	1.89874	2.30226	1.55644	1.91825	1.6667	1.97155	2.017	1.31488	1.30004	1.5521	1.62367	1.2341	1.44848	1.3333	0.93488	1.25734	1.08858	1.39478	1.35374	1.34246	1.46335	1.53707	1.42832	1.47041	1.14551	1.24197	1.25829
run18	2.00447	2.20993	2.25757	1.97254	2.97742	3.40602	3.76539	3.54801	2.99646	3.46733	3.6267	3.39184	2.99189	2.4464	2.72226	3.33443	2.5373	1.89781	1.46997	1.6913	1.43395	1.64396	1.09636	1.87502	1.81797	2.65483	1.96782	2.27871	3.25055	2.72828	2.95083	2.91685	3.20359	3.00277	2.51772	2.60992	2.49016	3.06552	2.56256	2.56815	3.31852	3.0261	3.13669	2.66813	2.55188	2.87487	3.04864	2.79677	2.48316
run19	2.00447	2.50886	2.77757	2.50032	2.54894	2.42837	2.13666	2.06419	1.84198	1.12205	1.31882	1.15516	1.29217	1.53847	1.52095	1.23232	1.14564	0.94926	1.25956	1.4801	1.34477	1.56898	1.41542	1.48607	1.45165	1.85348	1.49763	1.96347	1.94175	2.10575	2.50148	2.31603	1.75687	1.94702	1.46178	1.64113	1.84274	1.78112	1.69437	1.53418	1.2484	1.34417	1.77781	1.72444	2.5014	1.7914	2.14637	3.43153	2.92371
Supplemental figure 4e - EH1.1 MD PA binding extended simulations
time	0	1	2	3	4	5	6	7	8	9	10	11	12	13	14	15	16	17	18	19	20	21	22	23	24	25	26	27	28	29	30	31	32	33	34	35	36	37	38	39	40	41	42	43	44	45	46	47	48
run2	2.36305	1.82014	1.92676	2.05828	1.55313	1.60702	2.82243	2.35818	2.2995	2.56416	2.4961	2.08127	2.47558	2.48171	1.51136	2.42852	3.06962	3.25065	3.63601	3.61165	3.64538	3.37255	3.53148	3.71827	3.68285	3.21142	3.49241	3.21677	3.45091	3.6441	3.28269	3.24977	3.81743	3.01184	2.81505	2.79494	2.78124	2.92689	2.34884	1.68503	2.08428	2.18698	2.49731	2.23687	2.07228	1.94507	1.65514	1.04974	2.06484
run3	2.36305	1.71837	2.10734	1.41156	1.26878	1.64833	1.73442	1.61329	1.60801	1.75767	1.71	1.72829	1.31928	1.06292	1.35816	1.45884	0.83857	1.71295	1.81917	1.25889	1.66526	1.42506	1.50858	1.23584	1.75234	1.68825	1.23628	1.95451	1.85855	1.88778	1.44641	1.3751	1.37208	1.55519	1.42745	1.22776	0.92054	0.93771	0.86487	1.35536	1.20408	0.92957	0.9036	0.71965	0.91548	0.9206	0.88346	0.83887	0.85575
run5	2.36305	2.54596	2.7777	2.50094	3.12394	2.75741	2.90369	3.28638	2.14695	2.59517	2.82903	2.7534	2.61878	2.6558	2.87395	2.59779	2.69943	2.0901	2.22275	1.78258	2.30061	2.07077	2.18584	1.54019	2.07328	2.19625	2.09643	0.9976	0.9905	1.41113	1.13868	1.98076	1.51888	1.36371	1.80447	2.03688	1.76989	2.12531	2.38734	1.91881	1.88218	1.72985	1.36996	0.953	1.67994	2.07369	2.02894	2.00385	1.17124
run8	2.36305	2.25892	2.664	1.88207	1.63199	1.38982	1.5685	2.24947	1.9905	2.05551	2.14199	2.22004	2.083	2.24519	1.33195	1.65876	2.77721	2.51774	2.59671	2.8341	2.36588	2.73531	3.12099	3.27384	3.34177	2.84257	2.02373	2.45644	2.04856	1.81816	2.20431	2.31022	2.49064	2.78302	2.22362	2.34943	1.79594	1.8277	1.622	1.55055	1.79304	1.64527	1.53695	1.47425	2.19768	2.09805	2.11372	1.79123	2.14397
run9	2.36305	2.22034	1.75889	1.39435	2.07531	1.97689	1.50857	1.82655	1.60378	1.78182	1.74109	1.76363	1.65798	1.32465	1.40046	1.51568	1.33274	1.25236	0.94663	1.27577	1.19787	1.15247	0.91989	1.47912	1.01064	0.55516	1.29761	1.43003	2.12718	1.78112	2.0647	2.83461	2.45184	2.69763	3.09493	3.21332	3.4078	3.17778	3.35973	2.81317	3.18179	2.71753	2.67204	2.91009	3.65751	3.59223	3.49389	3.30738	2.5938
run15	2.36305	2.23117	1.89148	1.82225	1.82672	2.04981	1.50333	0.96943	0.84776	1.02264	0.60274	0.48806	0.47581	0.48508	0.64514	0.48052	0.57585	0.51778	1.03759	0.90807	1.14717	1.33465	1.07005	1.7518	2.12662	1.71059	1.78897	1.81827	1.39778	0.8303	1.60415	2.04807	2.11644	1.88685	2.37386	2.98896	3.61072	3.60321	3.41857	3.53478	2.70767	2.48371	2.53633	2.89012	3.4437	2.89846	2.91344	2.38561	2.54473
Supplemental figure 4f - EH1.2 MD PA binding extended simulations
time	0	1	2	3	4	5	6	7	8	9	10	11	12	13	14	15	16	17	18	19	20	21	22	23	24	25	26	27	28	29	30	31	32	33	34	35	36	37	38	39	40	41	42	43	44	45	46	47	48
run2	2.00447	1.03194	1.59631	1.55448	1.0906	1.086	0.94202	1.20345	0.86365	0.951	1.41852	1.90476	2.07822	1.70443	1.7105	1.26091	2.08485	2.01251	1.17017	1.57309	0.82426	0.96208	1.0964	0.94085	1.283	1.48013	1.3759	1.34116	1.37146	1.95742	2.14665	2.60787	2.97842	3.23039	3.23546	3.15818	3.06769	2.92406	3.40622	3.128	2.62789	2.62758	2.31611	2.68172	2.51496	2.13116	1.91939	1.86937	1.57469
run6	2.00447	2.0985	1.82672	1.36415	1.95238	1.32144	1.40431	1.28425	0.98326	0.84321	0.84457	0.51894	1.03257	1.01735	1.66736	1.37306	0.99303	0.4901	0.50418	0.5001	0.53188	0.48436	0.48218	0.52096	0.5995	0.50488	0.53385	0.4653	0.57671	0.54157	0.46357	0.50448	0.52896	0.49204	0.46968	0.48857	0.48672	0.46562	0.47329	0.45321	0.48836	0.47445	0.46422	0.49082	0.48795	0.49578	0.45431	0.48062	0.52924
run14	2.00447	2.12608	2.47253	2.25015	1.49736	1.95934	1.78062	2.1171	1.71735	1.0201	1.90384	1.76434	2.03551	1.77234	1.2565	1.84329	1.55206	1.81077	1.37441	2.20195	2.13546	1.74634	1.45561	0.85994	1.6487	1.61012	1.88793	1.51849	1.399	1.1442	1.47682	1.45993	0.98737	1.44267	1.34622	1.42193	1.35684	1.57194	1.43531	1.74874	1.77677	2.04064	2.62781	2.10188	1.8197	2.36411	2.42103	1.75977	1.95972
run15	2.00447	1.70003	2.28991	1.87067	2.11476	2.43625	2.65483	2.51595	2.34273	2.56402	2.68606	3.06335	2.57311	2.29741	2.82154	3.04095	3.20707	3.32635	3.58399	3.4591	3.47002	3.2631	3.12504	3.11573	3.25704	2.75984	2.6653	2.9701	2.92974	2.54191	2.79158	3.08677	2.68579	3.04453	2.92789	3.33941	3.18511	3.45327	3.60203	3.42275	3.1643	3.37898	3.16553	3.36073	3.39131	3.16006	3.34	3.62592	3.59102
run16	2.00447	2.09878	1.67935	1.41937	2.04563	1.77733	1.52977	1.00125	1.59859	1.78107	2.15639	1.78897	2.40079	2.27095	2.93099	3.04907	3.51098	3.49281	3.15468	2.54993	3.41854	3.67228	3.72171	2.58396	2.82231	2.39565	2.8493	3.13873	2.99918	2.77611	2.82857	2.54881	3.44068	2.88088	2.79026	2.49664	2.94794	2.98741	2.56029	3.00862	3.49495	2.68311	2.62653	2.64631	3.31353	2.85592	2.4694	2.48832	2.00921
Supplemental figure 4g - EH1.1 MD PA binding distance to membrane
time (ns)	0	10	20	30	40	50	60	70	80	90	100	110	120	130	140	150	160	170	180	190	200	210	220	230	240	250	260	270	280	290	300	310	320	330	340	350	360	370	380	390	400	410	420	430	440	450	460	470	480
number of PA molecules	0	0	0	0	0	0	0.2	0.4	0.6	1	1.4	1.8	2.1	2.3	2.4	2.2	2.1	2.4	2.8	3.1	3.8	4.4	4.5	4.7	5.2	5.6	6.3	6.6	6.8	7.2	7.1	7	7.5	7.6	7.8	8.3	9.5	10.1	10.9	11.6	12.3	12	11.9	11.9	11.7	11.4	11.2	11.3	11.7
SEM	0	0.2	0	0	0	0	0	0.2	0.7	0.9	1.1	1.3	2.3	1.8	1.6	1.3	1.2	0.8	1.2	2.7	2.1	2.3	3.2	3.4	3.2	4.3	4.6	3.8	3.8	2.9	3.5	3.2	1.9	2.2	3.3	2.2	4.6	2.3	3.7	3	2.7	3.1	2.6	3.6	3.2	3	3.4	2.8	3.3
Supplemental figure 4h - EH1.2 MD PA binding distance to membrane
time (ns)	0	10	20	30	40	50	60	70	80	90	100	110	120	130	140	150	160	170	180	190	200	210	220	230	240	250	260	270	280	290	300	310	320	330	340	350	360	370	380	390	400	410	420	430	440	450	460	470	480
number of PA molecules	0	0.2	0.2	0.4	0.6	0.8	1.1	1.1	1.4	1.6	1.6	1.7	1.8	1.8	1.6	1.4	1	0.8	0.4	0.5	0.5	0.5	0.7	0.8	0.4	0.5	0.7	0.8	1	1	1	1	0.9	1.2	2.2	2.9	3.9	4.8	5.4	5	5.5	5.1	4.6	4.3	4.4	3.8	4.5	5.3	6.2
SEM	0	0	0.4	0.2	0.7	0.9	1.1	1.8	1.6	0.5	2.7	2.2	1.8	2	1.6	2.5	1.3	0.4	0	0	0.4	1.5	0.4	0.2	1.1	0.7	0	0.7	1.6	1.8	1.3	0.4	0.3	0.8	0.8	2.1	2.4	2.4	4.4	2.7	2.5	2.5	3.5	2.8	1.5	1.7	2	1.4	3.2
Supplemental figure 5a - SEC 75 16/600 EH 1.1 W49A
Volume (ml)	0	0.119868	0.239737	0.359605	0.479474	0.599342	0.71921	0.839079	0.958947	1.07882	1.19868	1.31855	1.43842	1.55829	1.67816	1.79803	1.91789	2.03776	2.15763	2.2775	2.39737	2.51724	2.6371	2.75697	2.87684	2.99671	3.11658	3.23645	3.35632	3.47618	3.59605	3.71592	3.83579	3.95566	4.07553	4.19539	4.31526	4.43513	4.555	4.67487	4.79474	4.9146	5.03447	5.15434	5.27421	5.39408	5.51395	5.63382	5.75368
UV (280nm)	-0.059	-0.087	-0.101	-0.077	-0.018	-0.01	-0.016	-0.052	-0.037	-0.028	-0.014	-0.036	-0.029	-0.029	-0.031	-0.009	0.018	-0.008	-0.027	-0.013	0.034	0.025	0.021	0.043	-0.005	0.046	0.019	-0.005	-0.022	-0.039	-0.019	-0.032	-0.028	0.005	-0.083	-0.074	-0.046	-0.018	-0.016	0.022	-0.062	-0.048	-0.06	-0.046	-0.065	-0.074	-0.078	-0.1	-0.105
Volume (ml)	75.98	76.98	77.98	78.98	79.98	80.98	81.98	82.98	83.98
Fractions	A2	A3	A4	A5	A6	A7	A8	A9	A10
Supplemental figure 5, d,e - NMR CSP
EH1.1
Residue #	1	2	3	4	5	6	7	8	9	10	11	12	13	14	15	16	17	18	19	20	21	22	23	24	25	26	27	28	29	30	31	32	33	34	35	36	37	38	39	40	41	42	43	44	45	46	47	48	49
Residue	M	A	G	Q	N	P	N	M	D	Q	F	E	A	Y	F	K	R	A	D	L	D	G	D	G	R	I	S	G	A	E	A	V	G	F	F	Q	G	S	G	L	S	K	Q	V	L	A	Q	I	W
CSP	0.009	0	0.001	0.003	0.004	0	0.011	0.034	0.023	0.032	0.091	0.044	0.035	0.011	0.019	0.061	0.027	0.04	0.121	0.022	0.03	0.019	0.017	0.029	0.005	0.086	0.112	0.447	0.124	0.085	0.183	0.407	0.211	0.241	0.193	0.08	0.072	0.038	0.012	0.02	0.025	0.103	0.396	0.169	0.255	0.404	0.325	0.16	0.478
EH1.2
Residue #	346	347	348	349	350	351	352	353	354	355	356	357	358	359	360	361	362	363	364	365	366	367	368	369	370	371	372	373	374	375	376	377	378	379	380	381	382	383	384	385	386	387	388	389	390	391	392	393	394
Residue	G	N	N	Q	P	P	W	P	K	M	K	P	S	D	V	Q	K	Y	T	K	V	F	M	E	V	D	S	D	K	D	G	K	I	T	G	E	Q	A	R	N	L	F	L	S	W	R	L	P	R
CSP	0	0.002	0	0.013	0	0	0.011	0	0.042	0.016	0.003	0	0.003	0.005	0.007	0.008	0.001	0.003	0.008	0.016	0.011	0.012	0.015	0.007	0.022	0.006	0.01	0.011	0.007	0.009	0.005	0.014	0.009	0.057	0.026	0.097	0.052	0.065	0.17	0.11	0.194	0.35	0.22	0.149	0.101	0.106	0.386	0	0.129
Supplemental figure 5, d,e - NMR CSP
EH1.1	Residue							EH1.2		Residue
peptide conc (µM)	V32	F35	Q47	W49	L60			peptide conc (µM)		F387	S389	W390	E395	L397
0	0	0	0	0	0			0		0	0	0	0	0
100	0.256	0.12	0.206	0.299	0.158			100		0.146	0.064	0.042	0.093	0.081
200	0.346	0.164	0.277	0.407	0.209			200		0.233	0.105	0.074	0.156	0.134
400	0.407	0.193	0.325	0.478	0.246			400		0.35	0.149	0.101	0.215	0.179
[truncated: 5,000 more columns]

## Sheet: RAW data_ Sfig2e,f
Supplemental figure 2e						Supplemental figure 2e
loop1						loop2
sampling 100 ns		sampling 100 ps				sampling 100 ns		sampling 100 ps
time (ns)	number of oxygen atoms	time (ns)	number of oxygen atoms			time (ns)	number of oxygen atoms	time (ns)	number of oxygen atoms
0	0	0	0			0	0	0	0
100	3	0.1	2			100	0	0.1	1
200	3	0.2	3			200	1	0.2	1
300	3	0.3	3			300	1	0.3	0
400	3	0.4	3			400	2	0.4	1
500	3	0.5	3			500	1	0.5	1
600	3	0.6	2			600	1	0.6	1
700	1	0.7	3			700	1	0.7	2
800	2	0.8	3			800	1	0.8	1
900	2	0.9	4			900	1	0.9	1
1000	2	1	3			1000	1	1	1
1100	2	1.1	3			1100	2	1.1	1
1200	2	1.2	3			1200	1	1.2	1
1300	2	1.3	2			1300	1	1.3	1
1400	2	1.4	2			1400	1	1.4	1
1500	2	1.5	3			1500	1	1.5	1
1600	1	1.6	3			1600	1	1.6	1
1700	2	1.7	3			1700	1	1.7	1
1800	2	1.8	3			1800	1	1.8	1
1900	2	1.9	2			1900	1	1.9	1
2000	2	2	3			2000	1	2	1
2100	2	2.1	2			2100	1	2.1	1
2200	2	2.2	2			2200	1	2.2	1
2300	2	2.3	2			2300	1	2.3	1
2400	1	2.4	3			2400	1	2.4	1
2500	2	2.5	3			2500	1	2.5	1
2600	2	2.6	3			2600	1	2.6	1
2700	1	2.7	3			2700	1	2.7	1
2800	2	2.8	2			2800	1	2.8	1
2900	2	2.9	3			2900	1	2.9	1
3000	2	3	3			3000	1	3	1
		3.1	3					3.1	1
		3.2	3					3.2	1
		3.3	3					3.3	1
		3.4	3					3.4	1
		3.5	3					3.5	1
		3.6	3					3.6	1
		3.7	3					3.7	1
		3.8	3					3.8	1
		3.9	3					3.9	1
		4	3					4	1
		4.1	3					4.1	1
		4.2	3					4.2	1
		4.3	3					4.3	1
		4.4	3					4.4	1
		4.5	3					4.5	1
		4.6	3					4.6	1
		4.7	3					4.7	1
		4.8	3					4.8	1
		4.9	3					4.9	1
		5	3					5	1
		5.1	2					5.1	0
		5.2	3					5.2	1
		5.3	3					5.3	1
		5.4	3					5.4	1
		5.5	3					5.5	1
		5.6	3					5.6	1
		5.7	3					5.7	1
		5.8	3					5.8	0
		5.9	3					5.9	1
		6	3					6	1
		6.1	3					6.1	1
		6.2	3					6.2	1
		6.3	3					6.3	0
		6.4	3					6.4	1
		6.5	3					6.5	1
		6.6	3					6.6	0
		6.7	3					6.7	1
		6.8	2					6.8	1
		6.9	4					6.9	1
		7	3					7	1
		7.1	3					7.1	1
		7.2	3					7.2	1
		7.3	3					7.3	2
		7.4	4					7.4	1
		7.5	2					7.5	1
		7.6	3					7.6	1
		7.7	3					7.7	1
		7.8	3					7.8	1
		7.9	3					7.9	2
		8	3					8	2
		8.1	2					8.1	2
		8.2	3					8.2	1
		8.3	3					8.3	1
		8.4	3					8.4	1
		8.5	3					8.5	1
		8.6	3					8.6	1
		8.7	3					8.7	1
		8.8	4					8.8	1
		8.9	3					8.9	1
		9	3					9	1
		9.1	3					9.1	1
		9.2	3					9.2	1
		9.3	3					9.3	1
		9.4	3					9.4	1
		9.5	2					9.5	1
		9.6	1					9.6	1
		9.7	3					9.7	1
		9.8	3					9.8	2
		9.9	3					9.9	2
		10	3					10	2
		10.1	3					10.1	1
		10.2	3					10.2	2
		10.3	3					10.3	2
		10.4	3					10.4	1
		10.5	3					10.5	1
		10.6	3					10.6	1
		10.7	3					10.7	1
		10.8	3					10.8	1
		10.9	3					10.9	2
		11	3					11	2
		11.1	3					11.1	1
		11.2	3					11.2	1
		11.3	3					11.3	1
		11.4	3					11.4	1
		11.5	3					11.5	1
		11.6	2					11.6	1
		11.7	3					11.7	1
		11.8	3					11.8	2
		11.9	3					11.9	1
		12	4					12	2
		12.1	2					12.1	1
		12.2	3					12.2	1
		12.3	3					12.3	1
		12.4	3					12.4	1
		12.5	3					12.5	1
		12.6	3					12.6	1
		12.7	2					12.7	1
		12.8	3					12.8	1
		12.9	3					12.9	1
		13	3					13	1
		13.1	3					13.1	1
		13.2	3					13.2	1
		13.3	3					13.3	1
		13.4	3					13.4	1
		13.5	3					13.5	1
		13.6	2					13.6	1
		13.7	3					13.7	1
		13.8	3					13.8	1
		13.9	3					13.9	1
		14	3					14	1
		14.1	3					14.1	1
		14.2	3					14.2	1
		14.3	3					14.3	1
		14.4	3					14.4	1
		14.5	3					14.5	1
		14.6	3					14.6	2
		14.7	2					14.7	2
		14.8	3					14.8	1
		14.9	3					14.9	1
		15	3					15	1
		15.1	2					15.1	1
		15.2	3					15.2	1
		15.3	3					15.3	1
		15.4	3					15.4	1
		15.5	3					15.5	1
		15.6	3					15.6	1
		15.7	3					15.7	1
		15.8	2					15.8	1
		15.9	3					15.9	1
		16	3					16	1
		16.1	3					16.1	0
		16.2	3					16.2	1
		16.3	3					16.3	1
		16.4	3					16.4	2
		16.5	3					16.5	1
		16.6	3					16.6	1
		16.7	3					16.7	1
		16.8	3					16.8	1
		16.9	2					16.9	1
		17	3					17	1
		17.1	3					17.1	1
		17.2	3					17.2	1
		17.3	3					17.3	1
		17.4	3					17.4	0
		17.5	3					17.5	1
		17.6	3					17.6	1
		17.7	4					17.7	1
		17.8	2					17.8	1
		17.9	3					17.9	1
		18	3					18	1
		18.1	3					18.1	1
		18.2	2					18.2	1
		18.3	3					18.3	1
		18.4	3					18.4	1
		18.5	3					18.5	1
		18.6	3					18.6	1
		18.7	3					18.7	1
		18.8	2					18.8	1
		18.9	3					18.9	1
		19	3					19	0
		19.1	3					19.1	1
		19.2	3					19.2	1
		19.3	3					19.3	1
		19.4	4					19.4	2
		19.5	3					19.5	0
		19.6	3					19.6	0
		19.7	3					19.7	1
		19.8	2					19.8	1
		19.9	3					19.9	1
		20	3					20	1
		20.1	3					20.1	1
		20.2	3					20.2	1
		20.3	3					20.3	1
		20.4	3					20.4	1
		20.5	3					20.5	1
		20.6	3					20.6	1
		20.7	4					20.7	0
		20.8	3					20.8	0
		20.9	3					20.9	1
		21	3					21	1
		21.1	3					21.1	1
		21.2	3					21.2	1
		21.3	2					21.3	1
		21.4	3					21.4	1
		21.5	3					21.5	1
		21.6	2					21.6	1
		21.7	3					21.7	1
		21.8	2					21.8	1
		21.9	3					21.9	1
		22	3					22	1
		22.1	3					22.1	1
		22.2	3					22.2	1
		22.3	3					22.3	1
		22.4	3					22.4	1
		22.5	3					22.5	1
		22.6	3					22.6	1
		22.7	3					22.7	1
		22.8	3					22.8	1
		22.9	3					22.9	1
		23	3					23	1
		23.1	3					23.1	1
		23.2	4					23.2	1
		23.3	3					23.3	1
		23.4	2					23.4	1
		23.5	3					23.5	1
		23.6	3					23.6	1
		23.7	3					23.7	2
		23.8	3					23.8	1
		23.9	3					23.9	3
		24	3					24	1
		24.1	3					24.1	2
		24.2	3					24.2	1
		24.3	3					24.3	1
		24.4	3					24.4	1
		24.5	3					24.5	1
		24.6	4					24.6	1
		24.7	3					24.7	1
		24.8	3					24.8	1
		24.9	3					24.9	1
		25	3					25	1
		25.1	3					25.1	1
		25.2	3					25.2	1
		25.3	3					25.3	2
		25.4	3					25.4	1
		25.5	3					25.5	1
		25.6	3					25.6	1
		25.7	2					25.7	1
		25.8	3					25.8	1
		25.9	2					25.9	1
		26	2					26	1
		26.1	3					26.1	1
		26.2	3					26.2	1
		26.3	3					26.3	1
		26.4	3					26.4	1
		26.5	3					26.5	1
		26.6	3					26.6	1
		26.7	3					26.7	1
		26.8	3					26.8	1
		26.9	3					26.9	1
		27	3					27	1
		27.1	3					27.1	1
		27.2	3					27.2	1
		27.3	3					27.3	1
		27.4	3					27.4	1
		27.5	3					27.5	1
		27.6	3					27.6	1
		27.7	3					27.7	1
		27.8	3					27.8	2
		27.9	2					27.9	1
		28	3					28	1
		28.1	2					28.1	1
		28.2	3					28.2	1
		28.3	3					28.3	1
		28.4	3					28.4	1
		28.5	3					28.5	2
		28.6	3					28.6	2
		28.7	3					28.7	1
		28.8	3					28.8	1
		28.9	3					28.9	1
		29	3					29	1
		29.1	3					29.1	1
		29.2	3					29.2	1
		29.3	3					29.3	1
		29.4	3					29.4	1
		29.5	2					29.5	1
		29.6	3					29.6	1
		29.7	3					29.7	1
		29.8	3					29.8	1
		29.9	3					29.9	1
		30	3					30	1
		30.1	3					30.1	1
		30.2	3					30.2	1
		30.3	3					30.3	1
		30.4	3					30.4	1
		30.5	3					30.5	1
		30.6	3					30.6	1
		30.7	3					30.7	1
		30.8	3					30.8	1
		30.9	3					30.9	2
		31	3					31	1
		31.1	3					31.1	2
		31.2	3					31.2	1
		31.3	3					31.3	1
		31.4	3					31.4	1
		31.5	3					31.5	1
		31.6	3					31.6	1
		31.7	3					31.7	1
		31.8	3					31.8	1
		31.9	3					31.9	1
		32	3					32	1
		32.1	3					32.1	1
		32.2	3					32.2	1
		32.3	2					32.3	1
		32.4	3					32.4	1
		32.5	3					32.5	1
		32.6	3					32.6	1
		32.7	3					32.7	1
		32.8	3					32.8	1
		32.9	3					32.9	1
		33	3					33	2
		33.1	3					33.1	1
		33.2	3					33.2	1
		33.3	3					33.3	1
		33.4	3					33.4	1
		33.5	3					33.5	1
		33.6	2					33.6	1
		33.7	3					33.7	1
		33.8	3					33.8	3
		33.9	3					33.9	1
		34	3					34	1
		34.1	3					34.1	1
		34.2	3					34.2	1
		34.3	3					34.3	1
		34.4	3					34.4	1
		34.5	3					34.5	1
		34.6	3					34.6	1
		34.7	3					34.7	1
		34.8	3					34.8	1
		34.9	2					34.9	1
		35	3					35	1
		35.1	3					35.1	1
		35.2	3					35.2	1
		35.3	2					35.3	1
		35.4	3					35.4	1
		35.5	3					35.5	1
		35.6	3					35.6	1
		35.7	3					35.7	1
		35.8	3					35.8	1
		35.9	3					35.9	1
		36	3					36	1
		36.1	3					36.1	1
		36.2	3					36.2	1
		36.3	3					36.3	0
		36.4	3					36.4	1
		36.5	3					36.5	1
		36.6	3					36.6	1
		36.7	4					36.7	1
		36.8	3					36.8	3
		36.9	3					36.9	2
		37	3					37	2
		37.1	2					37.1	2
		37.2	3					37.2	2
		37.3	2					37.3	2
		37.4	3					37.4	2
		37.5	3					37.5	2
		37.6	3					37.6	2
		37.7	3					37.7	1
		37.8	3					37.8	1
		37.9	2					37.9	2
		38	3					38	2
		38.1	3					38.1	3
		38.2	3					38.2	2
		38.3	2					38.3	2
		38.4	2					38.4	1
		38.5	3					38.5	2
		38.6	2					38.6	2
		38.7	3					38.7	3
		38.8	3					38.8	1
		38.9	3					38.9	2
		39	3					39	1
		39.1	3					39.1	2
		39.2	3					39.2	2
		39.3	3					39.3	2
		39.4	2					39.4	1
		39.5	3					39.5	1
		39.6	3					39.6	2
		39.7	3					39.7	2
		39.8	3					39.8	2
		39.9	3					39.9	1
		40	2					40	1
		40.1	3					40.1	3
		40.2	3					40.2	2
		40.3	3					40.3	1
		40.4	3					40.4	3
		40.5	3					40.5	2
		40.6	2					40.6	3
		40.7	3					40.7	2
		40.8	3					40.8	2
		40.9	2					40.9	2
		41	3					41	2
		41.1	3					41.1	2
		41.2	3					41.2	2
		41.3	3					41.3	2
		41.4	3					41.4	3
		41.5	3					41.5	2
		41.6	4					41.6	2
		41.7	3					41.7	1
		41.8	3					41.8	1
		41.9	3					41.9	2
		42	3					42	2
		42.1	3					42.1	3
		42.2	3					42.2	2
		42.3	3					42.3	1
		42.4	3					42.4	2
		42.5	3					42.5	2
		42.6	3					42.6	2
		42.7	3					42.7	2
		42.8	3					42.8	1
		42.9	4					42.9	1
		43	2					43	2
		43.1	2					43.1	1
		43.2	3					43.2	1
		43.3	3					43.3	1
		43.4	3					43.4	1
		43.5	3					43.5	1
		43.6	3					43.6	1
		43.7	2					43.7	1
		43.8	3					43.8	1
		43.9	3					43.9	2
		44	3					44	1
		44.1	3					44.1	1
		44.2	3					44.2	2
		44.3	3					44.3	3
		44.4	3					44.4	1
		44.5	2					44.5	2
		44.6	3					44.6	1
		44.7	3					44.7	3
		44.8	3					44.8	2
		44.9	3					44.9	2
		45	3					45	2
		45.1	3					45.1	2
		45.2	3					45.2	2
		45.3	2					45.3	2
		45.4	3					45.4	2
		45.5	3					45.5	2
		45.6	3					45.6	2
		45.7	3					45.7	2
		45.8	3					45.8	2
		45.9	3					45.9	2
		46	2					46	2
		46.1	3					46.1	2
		46.2	3					46.2	3
		46.3	3					46.3	1
		46.4	2					46.4	1
		46.5	3					46.5	2
		46.6	3					46.6	2
		46.7	3					46.7	2
		46.8	3					46.8	2
		46.9	3					46.9	1
		47	3					47	2
		47.1	3					47.1	2
		47.2	3					47.2	2
		47.3	3					47.3	2
		47.4	2					47.4	1
		47.5	3					47.5	2
		47.6	2					47.6	2
		47.7	3					47.7	2
		47.8	2					47.8	2
		47.9	3					47.9	2
		48	3					48	2
		48.1	3					48.1	2
		48.2	3					48.2	2
		48.3	3					48.3	2
		48.4	3					48.4	2
		48.5	2					48.5	2
		48.6	3					48.6	2
		48.7	3					48.7	3
		48.8	3					48.8	2
		48.9	3					48.9	2
		49	2					49	2
		49.1	3					49.1	1
		49.2	3					49.2	1
		49.3	4					49.3	1
		49.4	3					49.4	1
		49.5	3					49.5	1
		49.6	3					49.6	1
		49.7	3					49.7	1
		49.8	3					49.8	1
		49.9	2					49.9	1
		50	3					50	1
		50.1	3					50.1	1
		50.2	3					50.2	1
		50.3	2					50.3	1
		50.4	3					50.4	1
		50.5	3					50.5	1
		50.6	3					50.6	1
		50.7	2					50.7	1
		50.8	3					50.8	1
		50.9	3					50.9	1
		51	2					51	1
		51.1	3					51.1	0
		51.2	3					51.2	0
		51.3	3					51.3	1
		51.4	3					51.4	1
		51.5	3					51.5	0
		51.6	3					51.6	1
		51.7	3					51.7	1
		51.8	3					51.8	1
		51.9	3					51.9	1
		52	3					52	1
		52.1	3					52.1	1
		52.2	3					52.2	1
		52.3	3					52.3	1
		52.4	2					52.4	0
		52.5	4					52.5	1
		52.6	3					52.6	1
		52.7	3					52.7	1
		52.8	3					52.8	1
		52.9	3					52.9	1
		53	4					53	1
		53.1	3					53.1	1
		53.2	2					53.2	0
		53.3	3					53.3	1
		53.4	3					53.4	1
		53.5	3					53.5	1
		53.6	3					53.6	1
		53.7	3					53.7	1
		53.8	3					53.8	1
		53.9	3					53.9	0
		54	3					54	1
		54.1	4					54.1	1
		54.2	3					54.2	1
		54.3	3					54.3	1
		54.4	3					54.4	1
		54.5	4					54.5	0
		54.6	3					54.6	1
		54.7	3					54.7	1
		54.8	3					54.8	1
		54.9	3					54.9	1
		55	3					55	0
		55.1	3					55.1	1
		55.2	2					55.2	1
		55.3	2					55.3	0
		55.4	3					55.4	1
		55.5	3					55.5	0
		55.6	3					55.6	1
		55.7	3					55.7	0
		55.8	3					55.8	1
		55.9	3					55.9	1
		56	3					56	0
		56.1	3					56.1	0
		56.2	3					56.2	1
		56.3	3					56.3	1
		56.4	3					56.4	1
		56.5	2					56.5	1
		56.6	3					56.6	2
		56.7	3					56.7	1
		56.8	3					56.8	0
		56.9	3					56.9	1
		57	2					57	1
		57.1	3					57.1	1
		57.2	3					57.2	1
		57.3	3					57.3	1
		57.4	3					57.4	1
		57.5	3					57.5	0
		57.6	3					57.6	1
		57.7	3					57.7	1
		57.8	3					57.8	0
		57.9	3					57.9	2
		58	4					58	1
		58.1	3					58.1	0
		58.2	3					58.2	1
		58.3	3					58.3	1
		58.4	3					58.4	1
		58.5	4					58.5	1
		58.6	3					58.6	1
		58.7	3					58.7	1
		58.8	3					58.8	1
		58.9	3					58.9	1
		59	4					59	0
		59.1	3					59.1	1
		59.2	3					59.2	0
		59.3	3					59.3	0
		59.4	3					59.4	0
		59.5	3					59.5	1
		59.6	3					59.6	1
		59.7	3					59.7	1
		59.8	3					59.8	1
		59.9	3					59.9	1
		60	3					60	1
		60.1	3					60.1	1
		60.2	3					60.2	2
		60.3	3					60.3	1
		60.4	3					60.4	1
		60.5	2					60.5	1
		60.6	3					60.6	1
		60.7	3					60.7	0
		60.8	3					60.8	1
		60.9	3					60.9	1
		61	4					61	1
		61.1	3					61.1	1
		61.2	3					61.2	1
		61.3	3					61.3	0
		61.4	3					61.4	1
		61.5	3					61.5	1
		61.6	3					61.6	1
		61.7	3					61.7	1
		61.8	3					61.8	0
		61.9	3					61.9	1
		62	4					62	0
		62.1	3					62.1	1
		62.2	4					62.2	1
		62.3	3					62.3	1
		62.4	3					62.4	1
		62.5	3					62.5	1
		62.6	3					62.6	1
		62.7	3					62.7	1
		62.8	2					62.8	1
		62.9	3					62.9	1
		63	3					63	1
		63.1	3					63.1	1
		63.2	3					63.2	1
		63.3	3					63.3	1
		63.4	2					63.4	2
		63.5	3					63.5	1
		63.6	3					63.6	1
		63.7	3					63.7	1
		63.8	3					63.8	1
		63.9	2					63.9	0
		64	3					64	0
		64.1	3					64.1	1
		64.2	3					64.2	1
		64.3	3					64.3	1
		64.4	3					64.4	1
		64.5	2					64.5	2
		64.6	3					64.6	0
		64.7	4					64.7	0
		64.8	3					64.8	1
		64.9	3					64.9	1
		65	3					65	0
		65.1	4					65.1	1
		65.2	3					65.2	1
		65.3	3					65.3	1
		65.4	3					65.4	1
		65.5	3					65.5	1
		65.6	3					65.6	1
		65.7	4					65.7	1
		65.8	3					65.8	1
		65.9	3					65.9	1
		66	3					66	1
		66.1	3					66.1	1
		66.2	3					66.2	0
		66.3	3					66.3	1
		66.4	3					66.4	0
		66.5	3					66.5	1
		66.6	3					66.6	1
		66.7	2					66.7	1
		66.8	3					66.8	1
		66.9	2					66.9	1
		67	3					67	1
		67.1	3					67.1	0
		67.2	2					67.2	1
		67.3	2					67.3	1
		67.4	3					67.4	0
		67.5	3					67.5	1
		67.6	4					67.6	1
		67.7	3					67.7	1
		67.8	3					67.8	0
		67.9	3					67.9	1
		68	3					68	0
		68.1	3					68.1	1
		68.2	2					68.2	1
		68.3	2					68.3	1
		68.4	3					68.4	1
		68.5	3					68.5	1
		68.6	4					68.6	1
		68.7	4					68.7	1
		68.8	4					68.8	1
		68.9	2					68.9	1
		69	3					69	1
		69.1	3					69.1	1
		69.2	2					69.2	1
		69.3	3					69.3	0
		69.4	3					69.4	0
		69.5	3					69.5	1
		69.6	2					69.6	0
		69.7	3					69.7	1
		69.8	3					69.8	0
		69.9	3					69.9	0
		70	3					70	0
		70.1	3					70.1	1
		70.2	3					70.2	1
		70.3	3					70.3	0
		70.4	3					70.4	0
		70.5	3					70.5	1
		70.6	3					70.6	1
		70.7	3					70.7	0
		70.8	3					70.8	1
		70.9	2					70.9	1
		71	3					71	1
		71.1	3					71.1	1
		71.2	3					71.2	1
		71.3	3					71.3	1
		71.4	3					71.4	1
		71.5	3					71.5	1
		71.6	3					71.6	0
		71.7	3					71.7	1
		71.8	3					71.8	1
		71.9	3					71.9	1
		72	3					72	1
		72.1	3					72.1	1
		72.2	4					72.2	1
		72.3	3					72.3	1
		72.4	4					72.4	1
		72.5	3					72.5	1
		72.6	2					72.6	0
		72.7	2					72.7	0
		72.8	3					72.8	0
		72.9	3					72.9	1
		73	3					73	0
		73.1	3					73.1	1
		73.2	3					73.2	0
		73.3	3					73.3	1
		73.4	3					73.4	1
		73.5	3					73.5	1
		73.6	3					73.6	0
		73.7	3					73.7	1
		73.8	3					73.8	0
		73.9	3					73.9	0
		74	3					74	1
		74.1	3					74.1	0
		74.2	3					74.2	1
		74.3	3					74.3	1
		74.4	3					74.4	1
		74.5	3					74.5	0
		74.6	3					74.6	0
		74.7	3					74.7	0
		74.8	3					74.8	0
		74.9	2					74.9	1
		75	3					75	1
		75.1	3					75.1	1
		75.2	3					75.2	1
		75.3	3					75.3	1
		75.4	3					75.4	0
		75.5	3					75.5	1
		75.6	3					75.6	0
		75.7	3					75.7	1
		75.8	3					75.8	1
		75.9	3					75.9	1
		76	3					76	1
		76.1	3					76.1	1
		76.2	3					76.2	1
		76.3	3					76.3	1
		76.4	3					76.4	1
		76.5	3					76.5	0
		76.6	3					76.6	1
		76.7	3					76.7	1
		76.8	3					76.8	1
		76.9	3					76.9	1
		77	3					77	0
		77.1	2					77.1	0
		77.2	3					77.2	1
		77.3	2					77.3	1
		77.4	3					77.4	0
		77.5	3					77.5	0
		77.6	2					77.6	1
		77.7	3					77.7	1
		77.8	3					77.8	1
		77.9	3					77.9	1
		78	3					78	1
		78.1	3					78.1	1
		78.2	3					78.2	0
		78.3	3					78.3	0
		78.4	3					78.4	0
		78.5	3					78.5	0
		78.6	3					78.6	1
		78.7	3					78.7	0
		78.8	3					78.8	0
		78.9	3					78.9	2
		79	3					79	1
		79.1	3					79.1	2
		79.2	3					79.2	1
		79.3	3					79.3	1
		79.4	3					79.4	1
		79.5	3					79.5	0
		79.6	3					79.6	0
		79.7	3					79.7	1
		79.8	3					79.8	1
		79.9	3					79.9	0
		80	3					80	1
		80.1	3					80.1	1
		80.2	3					80.2	1
		80.3	3					80.3	1
		80.4	3					80.4	0
		80.5	3					80.5	1
		80.6	2					80.6	2
		80.7	3					80.7	0
		80.8	3					80.8	1
		80.9	3					80.9	1
		81	3					81	1
		81.1	3					81.1	1
		81.2	2					81.2	1
		81.3	3					81.3	1
		81.4	3					81.4	1
		81.5	3					81.5	0
		81.6	3					81.6	1
		81.7	3					81.7	0
		81.8	3					81.8	0
		81.9	3					81.9	0
		82	3					82	0
		82.1	3					82.1	1
		82.2	3					82.2	1
		82.3	3					82.3	0
		82.4	3					82.4	0
		82.5	3					82.5	1
		82.6	3					82.6	0
		82.7	3					82.7	1
		82.8	3					82.8	0
		82.9	3					82.9	1
		83	3					83	1
		83.1	3					83.1	1
		83.2	3					83.2	1
		83.3	3					83.3	1
		83.4	3					83.4	0
		83.5	3					83.5	2
		83.6	2					83.6	1
		83.7	3					83.7	1
		83.8	3					83.8	0
		83.9	3					83.9	0
		84	3					84	1
		84.1	4					84.1	1
		84.2	3					84.2	1
		84.3	3					84.3	1
		84.4	3					84.4	1
		84.5	3					84.5	1
		84.6	3					84.6	1
		84.7	3					84.7	1
		84.8	2					84.8	2
		84.9	3					84.9	1
		85	3					85	1
		85.1	3					85.1	1
		85.2	3					85.2	1
		85.3	3					85.3	1
		85.4	3					85.4	1
		85.5	3					85.5	1
		85.6	3					85.6	1
		85.7	3					85.7	1
		85.8	3					85.8	1
		85.9	3					85.9	1
		86	3					86	1
		86.1	3					86.1	1
		86.2	3					86.2	1
		86.3	3					86.3	1
		86.4	3					86.4	0
		86.5	3					86.5	0
		86.6	3					86.6	0
		86.7	3					86.7	0
		86.8	3					86.8	0
		86.9	3					86.9	0
		87	3					87	0
		87.1	3					87.1	0
		87.2	3					87.2	0
		87.3	3					87.3	0
		87.4	3					87.4	0
		87.5	2					87.5	0
		87.6	3					87.6	0
		87.7	3					87.7	0
		87.8	3					87.8	0
		87.9	2					87.9	0
		88	3					88	0
		88.1	3					88.1	0
		88.2	3					88.2	0
		88.3	3					88.3	1
		88.4	3					88.4	0
		88.5	3					88.5	0
		88.6	2					88.6	0
		88.7	3					88.7	0
		88.8	3					88.8	0
		88.9	3					88.9	0
		89	3					89	0
		89.1	3					89.1	0
		89.2	3					89.2	0
		89.3	3					89.3	0
		89.4	3					89.4	0
		89.5	3					89.5	0
		89.6	3					89.6	0
		89.7	3					89.7	0
		89.8	3					89.8	0
		89.9	3					89.9	0
		90	3					90	0
		90.1	3					90.1	0
		90.2	3					90.2	0
		90.3	2					90.3	0
		90.4	3					90.4	0
		90.5	3					90.5	0
		90.6	3					90.6	0
		90.7	3					90.7	0
		90.8	2					90.8	0
		90.9	3					90.9	0
		91	2					91	0
		91.1	3					91.1	0
		91.2	3					91.2	0
		91.3	3					91.3	0
		91.4	3					91.4	0
		91.5	3					91.5	0
		91.6	3					91.6	0
		91.7	3					91.7	0
		91.8	3					91.8	0
		91.9	3					91.9	0
		92	3					92	0
		92.1	3					92.1	0
		92.2	3					92.2	0
		92.3	3					92.3	0
		92.4	3					92.4	0
		92.5	3					92.5	0
		92.6	3					92.6	0
		92.7	3					92.7	0
		92.8	3					92.8	0
		92.9	3					92.9	0
		93	3					93	0
		93.1	3					93.1	0
		93.2	3					93.2	0
		93.3	3					93.3	0
		93.4	2					93.4	0
		93.5	3					93.5	0
		93.6	3					93.6	0
		93.7	3					93.7	0
		93.8	2					93.8	0
		93.9	3					93.9	0
		94	3					94	0
		94.1	3					94.1	0
		94.2	2					94.2	0
		94.3	3					94.3	0
		94.4	3					94.4	0
		94.5	3					94.5	0
		94.6	3					94.6	0
		94.7	2					94.7	0
		94.8	3					94.8	0
		94.9	4					94.9	0
		95	3					95	0
		95.1	3					95.1	0
		95.2	3					95.2	0
		95.3	3					95.3	0
		95.4	3					95.4	0
		95.5	3					95.5	0
		95.6	3					95.6	0
		95.7	3					95.7	0
		95.8	2					95.8	0
		95.9	2					95.9	0
		96	3					96	0
		96.1	3					96.1	0
		96.2	3					96.2	0
		96.3	3					96.3	0
		96.4	3					96.4	0
		96.5	3					96.5	0
		96.6	3					96.6	0
		96.7	4					96.7	0
		96.8	3					96.8	0
		96.9	3					96.9	0
		97	3					97	0
		97.1	2					97.1	0
		97.2	3					97.2	0
		97.3	3					97.3	0
		97.4	3					97.4	0
		97.5	3					97.5	0
		97.6	3					97.6	0
		97.7	3					97.7	0
		97.8	3					97.8	0
		97.9	3					97.9	0
		98	3					98	0
		98.1	3					98.1	0
		98.2	3					98.2	0
		98.3	2					98.3	0
		98.4	3					98.4	0
		98.5	2					98.5	0
		98.6	3					98.6	0
		98.7	3					98.7	0
		98.8	3					98.8	0
		98.9	3					98.9	0
		99	3					99	0
		99.1	3					99.1	0
		99.2	3					99.2	0
		99.3	3					99.3	0
		99.4	3					99.4	0
		99.5	3					99.5	0
		99.6	2					99.6	0
		99.7	3					99.7	0
		99.8	3					99.8	0
		99.9	3					99.9	0
		100	3					100	0
		100.1	3					100.1	0
		100.2	3					100.2	0
		100.3	3					100.3	0
		100.4	3					100.4	0
		100.5	3					100.5	0
		100.6	3					100.6	0
		100.7	3					100.7	0
		100.8	3					100.8	0
		100.9	3					100.9	0
		101	4					101	0
		101.1	3					101.1	0
		101.2	3					101.2	0
		101.3	3					101.3	0
		101.4	3					101.4	0
		101.5	3					101.5	0
		101.6	3					101.6	0
		101.7	3					101.7	0
		101.8	3					101.8	0
		101.9	3					101.9	0
		102	3					102	0
		102.1	4					102.1	0
		102.2	3					102.2	0
		102.3	3					102.3	0
		102.4	3					102.4	0
		102.5	3					102.5	0
		102.6	3					102.6	0
		102.7	3					102.7	0
		102.8	4					102.8	0
		102.9	3					102.9	0
		103	3					103	0
		103.1	3					103.1	0
		103.2	3					103.2	0
		103.3	3					103.3	0
		103.4	3					103.4	0
		103.5	3					103.5	0
		103.6	2					103.6	0
		103.7	3					103.7	0
		103.8	3					103.8	0
		103.9	3					103.9	0
		104	3					104	0
		104.1	3					104.1	0
		104.2	3					104.2	0
		104.3	3					104.3	0
		104.4	3					104.4	0
		104.5	3					104.5	0
		104.6	3					104.6	0
		104.7	3					104.7	0
		104.8	3					104.8	0
		104.9	3					104.9	0
		105	4					105	0
		105.1	3					105.1	0
		105.2	3					105.2	0
		105.3	3					105.3	0
		105.4	3					105.4	0
		105.5	3					105.5	0
		105.6	3					105.6	0
		105.7	2					105.7	0
		105.8	3					105.8	0
		105.9	3					105.9	0
		106	3					106	0
		106.1	3					106.1	0
		106.2	3					106.2	0
		106.3	3					106.3	0
		106.4	3					106.4	0
		106.5	3					106.5	0
		106.6	3					106.6	0
		106.7	3					106.7	0
		106.8	3					106.8	0
		106.9	3					106.9	0
		107	3					107	0
		107.1	2					107.1	0
		107.2	2					107.2	0
		107.3	2					107.3	0
		107.4	3					107.4	0
		107.5	3					107.5	0
		107.6	3					107.6	0
		107.7	3					107.7	0
		107.8	3					107.8	0
		107.9	2					107.9	0
		108	2					108	0
		108.1	3					108.1	0
		108.2	2					108.2	0
		108.3	3					108.3	0
		108.4	2					108.4	0
		108.5	3					108.5	0
		108.6	3					108.6	0
		108.7	3					108.7	0
		108.8	3					108.8	0
		108.9	3					108.9	0
		109	3					109	0
		109.1	3					109.1	0
		109.2	3					109.2	0
		109.3	3					109.3	0
		109.4	3					109.4	0
		109.5	3					109.5	0
		109.6	3					109.6	0
		109.7	3					109.7	0
		109.8	3					109.8	0
		109.9	3					109.9	0
		110	3					110	0
		110.1	3					110.1	0
		110.2	3					110.2	0
		110.3	3					110.3	0
		110.4	2					110.4	0
		110.5	2					110.5	0
		110.6	3					110.6	0
		110.7	3					110.7	0
		110.8	3					110.8	0
		110.9	3					110.9	0
		111	2					111	0
		111.1	3					111.1	0
		111.2	4					111.2	0
		111.3	2					111.3	0
		111.4	3					111.4	0
		111.5	3					111.5	0
		111.6	3					111.6	0
		111.7	3					111.7	0
		111.8	3					111.8	0
		111.9	3					111.9	0
		112	2					112	0
		112.1	3					112.1	0
		112.2	3					112.2	0
		112.3	3					112.3	0
		112.4	2					112.4	1
		112.5	2					112.5	0
		112.6	3					112.6	0
		112.7	3					112.7	1
		112.8	3					112.8	0
		112.9	3					112.9	0
		113	3					113	0
		113.1	3					113.1	0
		113.2	3					113.2	0
		113.3	4					113.3	0
		113.4	3					113.4	0
		113.5	3					113.5	0
		113.6	3					113.6	0
		113.7	3					113.7	0
		113.8	3					113.8	0
		113.9	3					113.9	0
		114	3					114	0
		114.1	3					114.1	0
		114.2	3					114.2	0
		114.3	3					114.3	0
		114.4	3					114.4	0
		114.5	3					114.5	0
		114.6	3					114.6	0
		114.7	2					114.7	0
		114.8	2					114.8	0
		114.9	3					114.9	0
		115	3					115	0
		115.1	3					115.1	0
		115.2	3					115.2	0
		115.3	3					115.3	0
		115.4	2					115.4	0
		115.5	3					115.5	0
		115.6	3					115.6	0
		115.7	3					115.7	0
		115.8	3					115.8	0
		115.9	3					115.9	0
		116	3					116	0
		116.1	2					116.1	0
		116.2	3					116.2	0
		116.3	3					116.3	0
		116.4	3					116.4	0
		116.5	3					116.5	0
		116.6	4					116.6	0
		116.7	3					116.7	0
		116.8	3					116.8	0
		116.9	4					116.9	0
		117	3					117	0
		117.1	3					117.1	0
		117.2	3					117.2	0
		117.3	3					117.3	0
		117.4	3					117.4	0
		117.5	3					117.5	0
		117.6	3					117.6	0
		117.7	3					117.7	0
		117.8	3					117.8	0
		117.9	3					117.9	0
		118	3					118	0
		118.1	3					118.1	0
		118.2	3					118.2	0
		118.3	2					118.3	0
		118.4	2					118.4	0
		118.5	3					118.5	0
		118.6	3					118.6	0
		118.7	3					118.7	0
		118.8	3					118.8	0
		118.9	3					118.9	0
		119	3					119	0
		119.1	3					119.1	0
		119.2	3					119.2	0
		119.3	3					119.3	0
		119.4	3					119.4	0
		119.5	3					119.5	0
		119.6	3					119.6	0
		119.7	3					119.7	0
		119.8	3					119.8	0
		119.9	3					119.9	0
		120	3					120	0
		120.1	4					120.1	0
		120.2	3					120.2	0
		120.3	3					120.3	0
		120.4	3					120.4	0
		120.5	3					120.5	0
		120.6	3					120.6	0
		120.7	3					120.7	0
		120.8	3					120.8	0
		120.9	3					120.9	0
		121	3					121	0
		121.1	3					121.1	0
		121.2	3					121.2	0
		121.3	3					121.3	0
		121.4	3					121.4	0
		121.5	3					121.5	0
		121.6	3					121.6	0
		121.7	3					121.7	0
		121.8	3					121.8	0
		121.9	3					121.9	0
		122	3					122	0
		122.1	2					122.1	0
		122.2	3					122.2	0
		122.3	3					122.3	0
		122.4	3					122.4	0
		122.5	3					122.5	0
		122.6	3					122.6	0
		122.7	3					122.7	0
		122.8	3					122.8	0
		122.9	3					122.9	0
		123	3					123	0
		123.1	3					123.1	0
		123.2	3					123.2	0
		123.3	3					123.3	0
		123.4	3					123.4	0
		123.5	2					123.5	0
		123.6	3					123.6	0
		123.7	3					123.7	0
		123.8	3					123.8	0
		123.9	3					123.9	0
		124	3					124	0
		124.1	3					124.1	0
		124.2	3					124.2	0
		124.3	3					124.3	0
		124.4	3					124.4	0
		124.5	3					124.5	0
		124.6	3					124.6	0
		124.7	3					124.7	0
		124.8	3					124.8	0
		124.9	3					124.9	0
		125	3					125	0
		125.1	2					125.1	0
		125.2	3					125.2	0
		125.3	3					125.3	0
		125.4	2					125.4	0
		125.5	3					125.5	0
		125.6	3					125.6	0
		125.7	3					125.7	0
		125.8	2					125.8	0
		125.9	3					125.9	0
		126	3					126	0
		126.1	3					126.1	0
		126.2	2					126.2	0
		126.3	3					126.3	0
		126.4	3					126.4	0
		126.5	3					126.5	0
		126.6	3					126.6	0
		126.7	3					126.7	0
		126.8	3					126.8	0
		126.9	2					126.9	0
		127	3					127	0
		127.1	3					127.1	0
		127.2	3					127.2	0
		127.3	2					127.3	0
		127.4	3					127.4	0
		127.5	3					127.5	0
		127.6	3					127.6	0
		127.7	3					127.7	0
		127.8	3					127.8	0
		127.9	3					127.9	0
		128	3					128	0
		128.1	3					128.1	0
		128.2	3					128.2	0
		128.3	3					128.3	0
		128.4	4					128.4	0
		128.5	3					128.5	0
		128.6	3					128.6	0
		128.7	3					128.7	0
		128.8	3					128.8	0
		128.9	3					128.9	0
		129	4					129	0
		129.1	3					129.1	0
		129.2	3					129.2	0
		129.3	3					129.3	0
		129.4	3					129.4	0
		129.5	3					129.5	0
		129.6	3					129.6	0
		129.7	3					129.7	0
		129.8	3					129.8	0
		129.9	3					129.9	0
		130	3					130	0
		130.1	3					130.1	0
		130.2	3					130.2	0
		130.3	3					130.3	0
		130.4	3					130.4	0
		130.5	3					130.5	0
		130.6	3					130.6	0
		130.7	3					130.7	0
		130.8	3					130.8	0
		130.9	3					130.9	0
		131	4					131	0
		131.1	3					131.1	0
		131.2	3					131.2	0
		131.3	3					131.3	0
		131.4	3					131.4	0
		131.5	3					131.5	0
		131.6	3					131.6	0
		131.7	3					131.7	0
		131.8	2					131.8	0
		131.9	3					131.9	0
		132	3					132	0
		132.1	3					132.1	0
		132.2	3					132.2	0
		132.3	2					132.3	0
		132.4	2					132.4	0
		132.5	3					132.5	0
		132.6	4					132.6	0
		132.7	3					132.7	0
		132.8	2					132.8	0
		132.9	3					132.9	0
		133	2					133	0
		133.1	4					133.1	0
		133.2	3					133.2	0
		133.3	2					133.3	0
		133.4	3					133.4	0
		133.5	4					133.5	0
		133.6	3					133.6	0
		133.7	3					133.7	0
		133.8	3					133.8	0
		133.9	3					133.9	0
		134	3					134	0
		134.1	3					134.1	0
		134.2	3					134.2	0
		134.3	3					134.3	0
		134.4	3					134.4	0
		134.5	4					134.5	0
		134.6	2					134.6	0
		134.7	3					134.7	0
		134.8	3					134.8	0
		134.9	3					134.9	0
		135	3					135	0
		135.1	2					135.1	0
		135.2	3					135.2	0
		135.3	2					135.3	0
		135.4	3					135.4	0
		135.5	2					135.5	0
		135.6	3					135.6	0
		135.7	3					135.7	0
		135.8	3					135.8	0
		135.9	3					135.9	0
		136	2					136	0
		136.1	3					136.1	0
		136.2	3					136.2	0
		136.3	3					136.3	0
		136.4	2					136.4	0
		136.5	3					136.5	0
		136.6	3					136.6	0
		136.7	3					136.7	0
		136.8	3					136.8	0
		136.9	2					136.9	0
		137	3					137	0
		137.1	3					137.1	0
		137.2	3					137.2	0
		137.3	3					137.3	0
		137.4	4					137.4	0
		137.5	3					137.5	0
		137.6	3					137.6	0
		137.7	3					137.7	0
		137.8	3					137.8	0
		137.9	3					137.9	0
		138	3					138	0
		138.1	4					138.1	0
		138.2	3					138.2	0
		138.3	2					138.3	0
		138.4	3					138.4	0
		138.5	3					138.5	0
		138.6	3					138.6	0
		138.7	3					138.7	0
		138.8	3					138.8	0
		138.9	3					138.9	0
		139	3					139	0
		139.1	3					139.1	0
		139.2	3					139.2	0
		139.3	2					139.3	0
		139.4	3					139.4	0
		139.5	2					139.5	0
		139.6	3					139.6	0
		139.7	2					139.7	0
		139.8	2					139.8	0
		139.9	3					139.9	0
		140	3					140	0
		140.1	2					140.1	0
		140.2	3					140.2	0
		140.3	2					140.3	0
		140.4	3					140.4	0
		140.5	3					140.5	0
		140.6	3					140.6	0
		140.7	3					140.7	0
		140.8	2					140.8	0
		140.9	3					140.9	0
		141	3					141	0
		141.1	3					141.1	0
		141.2	3					141.2	0
		141.3	3					141.3	0
		141.4	3					141.4	0
		141.5	3					141.5	0
		141.6	3					141.6	0
		141.7	4					141.7	0
		141.8	3					141.8	0
		141.9	3					141.9	0
		142	3					142	0
		142.1	4					142.1	2
		142.2	3					142.2	1
		142.3	3					142.3	1
		142.4	3					142.4	1
		142.5	3					142.5	1
		142.6	3					142.6	1
		142.7	3					142.7	2
		142.8	3					142.8	1
		142.9	2					142.9	2
		143	4					143	1
		143.1	3					143.1	1
		143.2	5					143.2	1
		143.3	4					143.3	1
		143.4	4					143.4	1
		143.5	3					143.5	1
		143.6	4					143.6	2
		143.7	4					143.7	1
		143.8	4					143.8	1
		143.9	4					143.9	1
		144	4					144	1
		144.1	3					144.1	1
		144.2	4					144.2	1
		144.3	5					144.3	1
		144.4	4					144.4	1
		144.5	4					144.5	1
		144.6	4					144.6	1
		144.7	4					144.7	1
		144.8	4					144.8	1
		144.9	4					144.9	1
		145	4					145	1
		145.1	4					145.1	2
		145.2	4					145.2	1
		145.3	4					145.3	1
		145.4	4					145.4	2
		145.5	4					145.5	1
		145.6	3					145.6	1
		145.7	4					145.7	1
		145.8	4					145.8	1
		145.9	4					145.9	1
		146	3					146	1
		146.1	3					146.1	2
		146.2	4					146.2	1
		146.3	4					146.3	1
		146.4	3					146.4	2
		146.5	4					146.5	1
		146.6	4					146.6	1
		146.7	4					146.7	1
		146.8	4					146.8	1
		146.9	4					146.9	1
		147	3					147	1
		147.1	3					147.1	1
		147.2	4					147.2	1
		147.3	4					147.3	1
		147.4	4					147.4	1
		147.5	4					147.5	1
		147.6	3					147.6	1
		147.7	4					147.7	1
		147.8	3					147.8	0
		147.9	4					147.9	2
		148	3					148	1
		148.1	4					148.1	1
		148.2	4					148.2	1
		148.3	4					148.3	1
		148.4	3					148.4	1
		148.5	4					148.5	2
		148.6	4					148.6	1
		148.7	4					148.7	1
		148.8	4					148.8	1
		148.9	3					148.9	1
		149	3					149	1
		149.1	4					149.1	1
		149.2	3					149.2	1
		149.3	4					149.3	1
		149.4	4					149.4	1
		149.5	3					149.5	2
		149.6	4					149.6	1
		149.7	4					149.7	1
		149.8	3					149.8	1
		149.9	3					149.9	1
		150	3					150	1
		150.1	3					150.1	1
		150.2	3					150.2	1
		150.3	3					150.3	1
		150.4	3					150.4	1
		150.5	3					150.5	1
		150.6	3					150.6	1
		150.7	3					150.7	1
		150.8	3					150.8	1
		150.9	2					150.9	1
		151	3					151	1
		151.1	3					151.1	1
		151.2	2					151.2	1
		151.3	3					151.3	1
		151.4	3					151.4	1
		151.5	2					151.5	1
		151.6	3					151.6	1
		151.7	3					151.7	1
		151.8	3					151.8	1
		151.9	3					151.9	1
		152	3					152	1
		152.1	3					152.1	1
		152.2	3					152.2	1
		152.3	3					152.3	2
		152.4	3					152.4	1
		152.5	3					152.5	1
		152.6	3					152.6	1
		152.7	3					152.7	1
		152.8	3					152.8	1
		152.9	3					152.9	2
		153	3					153	1
		153.1	2					153.1	1
		153.2	2					153.2	1
		153.3	3					153.3	1
		153.4	2					153.4	1
		153.5	3					153.5	1
		153.6	2					153.6	1
		153.7	3					153.7	1
		153.8	3					153.8	1
		153.9	4					153.9	1
		154	4					154	1
		154.1	3					154.1	1
		154.2	3					154.2	1
		154.3	3					154.3	1
		154.4	3					154.4	1
		154.5	3					154.5	1
		154.6	3					154.6	1
		154.7	3					154.7	1
		154.8	2					154.8	1
		154.9	3					154.9	1
		155	3					155	1
		155.1	3					155.1	1
		155.2	3					155.2	1
		155.3	3					155.3	1
		155.4	2					155.4	1
		155.5	3					155.5	1
		155.6	3					155.6	2
		155.7	3					155.7	0
		155.8	3					155.8	1
		155.9	3					155.9	1
		156	3					156	1
		156.1	2					156.1	1
		156.2	3					156.2	0
		156.3	3					156.3	1
		156.4	3					156.4	2
		156.5	3					156.5	1
		156.6	3					156.6	1
		156.7	3					156.7	0
		156.8	3					156.8	1
		156.9	3					156.9	1
		157	3					157	1
		157.1	3					157.1	1
		157.2	3					157.2	1
		157.3	3					157.3	1
		157.4	3					157.4	1
		157.5	2					157.5	2
		157.6	2					157.6	0
		157.7	3					157.7	1
		157.8	3					157.8	1
		157.9	4					157.9	1
		158	3					158	2
		158.1	3					158.1	1
		158.2	3					158.2	1
		158.3	3					158.3	1
		158.4	3					158.4	1
		158.5	3					158.5	1
		158.6	3					158.6	1
		158.7	3					158.7	1
		158.8	3					158.8	0
		158.9	3					158.9	1
		159	3					159	1
		159.1	3					159.1	1
		159.2	3					159.2	1
		159.3	3					159.3	1
		159.4	3					159.4	1
		159.5	3					159.5	2
		159.6	3					159.6	1
		159.7	3					159.7	1
		159.8	3					159.8	1
		159.9	3					159.9	2
		160	3					160	1
		160.1	4					160.1	1
		160.2	3					160.2	1
		160.3	3					160.3	1
		160.4	3					160.4	1
		160.5	4					160.5	1
		160.6	3					160.6	1
		160.7	3					160.7	1
		160.8	3					160.8	1
		160.9	3					160.9	1
		161	3					161	1
		161.1	3					161.1	1
		161.2	3					161.2	1
		161.3	3					161.3	1
		161.4	3					161.4	1
		161.5	3					161.5	1
		161.6	4					161.6	1
		161.7	3					161.7	1
		161.8	4					161.8	1
		161.9	3					161.9	1
		162	3					162	1
		162.1	3					162.1	1
		162.2	4					162.2	1
		162.3	3					162.3	1
		162.4	3					162.4	1
		162.5	3					162.5	1
		162.6	3					162.6	1
		162.7	3					162.7	1
		162.8	3					162.8	1
		162.9	3					162.9	1
		163	3					163	1
		163.1	2					163.1	1
		163.2	2					163.2	2
		163.3	3					163.3	1
		163.4	3					163.4	1
		163.5	2					163.5	2
		163.6	3					163.6	1
		163.7	3					163.7	2
		163.8	3					163.8	1
		163.9	3					163.9	1
		164	3					164	2
		164.1	3					164.1	1
		164.2	3					164.2	1
		164.3	3					164.3	1
		164.4	3					164.4	1
		164.5	3					164.5	2
		164.6	3					164.6	1
		164.7	3					164.7	1
		164.8	3					164.8	0
		164.9	3					164.9	1
		165	3					165	1
		165.1	3					165.1	1
		165.2	3					165.2	1
		165.3	3					165.3	1
		165.4	3					165.4	1
		165.5	3					165.5	1
		165.6	3					165.6	1
		165.7	3					165.7	1
		165.8	3					165.8	1
		165.9	3					165.9	1
		166	3					166	0
		166.1	3					166.1	1
		166.2	3					166.2	1
		166.3	2					166.3	1
		166.4	3					166.4	1
		166.5	2					166.5	1
		166.6	3					166.6	1
		166.7	3					166.7	2
		166.8	3					166.8	2
		166.9	4					166.9	1
		167	3					167	1
		167.1	3					167.1	1
		167.2	3					167.2	1
		167.3	3					167.3	1
		167.4	3					167.4	1
		167.5	3					167.5	1
		167.6	3					167.6	1
		167.7	3					167.7	1
		167.8	3					167.8	1
		167.9	3					167.9	1
		168	3					168	0
		168.1	3					168.1	1
		168.2	3					168.2	1
		168.3	3					168.3	1
		168.4	3					168.4	1
		168.5	3					168.5	1
		168.6	3					168.6	1
		168.7	3					168.7	1
		168.8	3					168.8	1
		168.9	3					168.9	1
		169	3					169	2
		169.1	3					169.1	1
		169.2	3					169.2	1
		169.3	3					169.3	1
		169.4	3					169.4	1
		169.5	3					169.5	1
		169.6	3					169.6	1
		169.7	3					169.7	1
		169.8	3					169.8	1
		169.9	3					169.9	1
		170	3					170	1
		170.1	3					170.1	1
		170.2	3					170.2	1
		170.3	3					170.3	1
		170.4	4					170.4	1
		170.5	3					170.5	1
		170.6	4					170.6	1
		170.7	3					170.7	1
		170.8	4					170.8	1
		170.9	3					170.9	1
		171	3					171	1
		171.1	3					171.1	1
		171.2	3					171.2	2
		171.3	3					171.3	1
		171.4	3					171.4	2
		171.5	3					171.5	1
		171.6	3					171.6	2
		171.7	3					171.7	1
		171.8	3					171.8	1
		171.9	3					171.9	1
		172	3					172	1
		172.1	3					172.1	1
		172.2	3					172.2	1
		172.3	3					172.3	1
		172.4	2					172.4	1
		172.5	2					172.5	0
		172.6	3					172.6	1
		172.7	3					172.7	1
		172.8	3					172.8	1
		172.9	3					172.9	2
		173	2					173	1
		173.1	3					173.1	1
		173.2	3					173.2	1
		173.3	2					173.3	1
		173.4	3					173.4	1
		173.5	3					173.5	1
		173.6	3					173.6	1
		173.7	3					173.7	1
		173.8	2					173.8	2
		173.9	3					173.9	1
		174	3					174	1
		174.1	3					174.1	1
		174.2	3					174.2	1
		174.3	3					174.3	1
		174.4	3					174.4	1
		174.5	3					174.5	1
		174.6	3					174.6	1
		174.7	3					174.7	0
		174.8	3					174.8	1
		174.9	2					174.9	1
		175	2					175	1
		175.1	3					175.1	1
		175.2	3					175.2	1
		175.3	3					175.3	1
		175.4	3					175.4	1
		175.5	3					175.5	1
		175.6	3					175.6	1
		175.7	3					175.7	1
		175.8	3					175.8	1
		175.9	3					175.9	1
		176	3					176	1
		176.1	3					176.1	1
		176.2	3					176.2	1
		176.3	3					176.3	1
		176.4	2					176.4	1
		176.5	4					176.5	1
		176.6	3					176.6	1
		176.7	3					176.7	1
		176.8	3					176.8	1
		176.9	3					176.9	1
		177	3					177	1
		177.1	3					177.1	1
		177.2	3					177.2	1
		177.3	3					177.3	1
		177.4	2					177.4	2
		177.5	3					177.5	1
		177.6	3					177.6	1
		177.7	3					177.7	1
		177.8	3					177.8	1
		177.9	3					177.9	1
		178	3					178	1
		178.1	3					178.1	1
		178.2	3					178.2	1
		178.3	3					178.3	1
		178.4	3					178.4	1
		178.5	3					178.5	1
		178.6	3					178.6	1
		178.7	3					178.7	1
		178.8	3					178.8	1
		178.9	3					178.9	1
		179	3					179	1
		179.1	3					179.1	1
		179.2	3					179.2	1
		179.3	3					179.3	1
		179.4	3					179.4	2
		179.5	3					179.5	1
		179.6	3					179.6	1
		179.7	2					179.7	1
		179.8	3					179.8	1
		179.9	2					179.9	1
		180	3					180	1
		180.1	4					180.1	1
		180.2	3					180.2	1
		180.3	2					180.3	1
		180.4	3					180.4	1
		180.5	3					180.5	1
		180.6	3					180.6	2
		180.7	4					180.7	1
		180.8	3					180.8	1
		180.9	3					180.9	1
		181	3					181	1
		181.1	3					181.1	1
		181.2	3					181.2	1
		181.3	3					181.3	1
		181.4	2					181.4	1
		181.5	3					181.5	1
		181.6	3					181.6	1
		181.7	3					181.7	1
		181.8	3					181.8	1
		181.9	2					181.9	1
		182	3					182	1
		182.1	3					182.1	1
		182.2	3					182.2	1
		182.3	3					182.3	1
		182.4	3					182.4	1
		182.5	2					182.5	1
		182.6	3					182.6	1
		182.7	3					182.7	1
		182.8	3					182.8	1
		182.9	2					182.9	2
		183	2					183	1
		183.1	3					183.1	1
		183.2	3					183.2	1
		183.3	3					183.3	1
		183.4	3					183.4	1
		183.5	3					183.5	1
		183.6	3					183.6	1
		183.7	2					183.7	1
		183.8	3					183.8	1
		183.9	3					183.9	2
		184	3					184	1
		184.1	3					184.1	2
		184.2	2					184.2	1
		184.3	3					184.3	1
		184.4	3					184.4	1
		184.5	3					184.5	1
		184.6	3					184.6	1
		184.7	3					184.7	1
		184.8	3					184.8	1
		184.9	2					184.9	1
		185	3					185	1
		185.1	3					185.1	1
		185.2	2					185.2	1
		185.3	2					185.3	1
		185.4	3					185.4	1
		185.5	3					185.5	2
		185.6	2					185.6	1
		185.7	2					185.7	1
		185.8	3					185.8	1
		185.9	3					185.9	1
		186	2					186	1
		186.1	3					186.1	1
		186.2	3					186.2	2
		186.3	3					186.3	1
		186.4	3					186.4	1
		186.5	3					186.5	1
		186.6	3					186.6	1
		186.7	2					186.7	1
		186.8	3					186.8	1
		186.9	3					186.9	1
		187	3					187	1
		187.1	3					187.1	1
		187.2	3					187.2	1
		187.3	4					187.3	2
		187.4	3					187.4	0
		187.5	3					187.5	1
		187.6	3					187.6	1
		187.7	3					187.7	1
		187.8	3					187.8	1
		187.9	3					187.9	1
		188	3					188	1
		188.1	3					188.1	1
		188.2	3					188.2	1
		188.3	3					188.3	1
		188.4	3					188.4	1
		188.5	3					188.5	1
		188.6	3					188.6	1
		188.7	3					188.7	1
		188.8	3					188.8	1
		188.9	3					188.9	1
		189	3					189	1
		189.1	3					189.1	1
		189.2	2					189.2	1
		189.3	2					189.3	1
		189.4	3					189.4	1
		189.5	3					189.5	1
		189.6	3					189.6	1
		189.7	3					189.7	1
		189.8	3					189.8	1
		189.9	2					189.9	1
		190	3					190	1
		190.1	2					190.1	1
		190.2	2					190.2	1
		190.3	3					190.3	1
		190.4	2					190.4	1
		190.5	4					190.5	1
		190.6	3					190.6	1
		190.7	3					190.7	1
		190.8	3					190.8	1
		190.9	2					190.9	1
		191	3					191	1
		191.1	2					191.1	1
		191.2	3					191.2	1
		191.3	3					191.3	1
		191.4	3					191.4	1
		191.5	2					191.5	1
		191.6	3					191.6	1
		191.7	2					191.7	1
		191.8	3					191.8	1
		191.9	2					191.9	1
		192	2					192	1
		192.1	2					192.1	1
		192.2	2					192.2	1
		192.3	3					192.3	1
		192.4	3					192.4	1
		192.5	1					192.5	0
		192.6	3					192.6	1
		192.7	3					192.7	1
		192.8	3					192.8	1
		192.9	2					192.9	1
		193	3					193	1
		193.1	3					193.1	1
		193.2	3					193.2	1
		193.3	3					193.3	1
		193.4	3					193.4	1
		193.5	3					193.5	1
		193.6	3					193.6	1
		193.7	3					193.7	0
		193.8	3					193.8	1
		193.9	4					193.9	1
		194	3					194	1
		194.1	3					194.1	1
		194.2	3					194.2	1
		194.3	2					194.3	1
		194.4	3					194.4	1
		194.5	3					194.5	1
		194.6	3					194.6	1
		194.7	3					194.7	1
		194.8	3					194.8	1
		194.9	2					194.9	1
		195	2					195	1
		195.1	2					195.1	1
		195.2	3					195.2	1
		195.3	3					195.3	1
		195.4	3					195.4	1
		195.5	2					195.5	1
		195.6	2					195.6	1
		195.7	2					195.7	1
		195.8	3					195.8	1
		195.9	3					195.9	2
		196	3					196	1
		196.1	2					196.1	1
		196.2	3					196.2	1
		196.3	3					196.3	1
		196.4	3					196.4	1
		196.5	3					196.5	1
		196.6	3					196.6	1
		196.7	3					196.7	1
		196.8	3					196.8	1
		196.9	3					196.9	1
		197	3					197	1
		197.1	2					197.1	1
		197.2	3					197.2	2
		197.3	2					197.3	1
		197.4	3					197.4	1
		197.5	2					197.5	1
		197.6	3					197.6	0
		197.7	3					197.7	1
		197.8	3					197.8	1
		197.9	3					197.9	1
		198	2					198	1
		198.1	3					198.1	1
		198.2	3					198.2	1
		198.3	3					198.3	1
		198.4	3					198.4	1
		198.5	4					198.5	1
		198.6	4					198.6	1
		198.7	3					198.7	1
		198.8	2					198.8	1
		198.9	3					198.9	1
		199	3					199	1
		199.1	3					199.1	1
		199.2	3					199.2	1
		199.3	3					199.3	1
		199.4	3					199.4	1
		199.5	3					199.5	1
[truncated: 28,005 more rows]
